# Supplementary material for: Pasture-finishing of bison improves animal metabolic health and potential health-promoting compounds in meat
Source: J Anim Sci Biotechnol. 2023 Apr 1;14:49. doi: 10.1186/s40104-023-00843-2 (PMC10067211; doi:10.1186/s40104-023-00843-2)
Supplement: Supplementary file 2 — Additional file 2. Heat map of metabolites. [file 40104_2023_843_MOESM2_ESM.xlsx]

## Sheet: Data Key & Explanation
	Chemical Annotation Descriptions
BIOCHEMICAL NAME	The name of the identified biochemical
Biochemical Name	Indicates a compound that has been confirmed based on an authentic chemical standard and we are highly confident in its identity. (Metabolomics Standards Initiative Tier 1 identification)
Biochemical Name*	Indicates a compound that has not been confirmed based on a standard, but we are confident in its identity. (Not Tier 1)
Biochemical Name**	Indicates a compound for which a standard is not available, but we are reasonably confident in its identity or the information provided. (Not Tier 1)
Biochemical Name (#) or [#]	Indicates a compound that is a structural isomer of another compound in the Metabolon spectral library. For example, a steroid that may be sulfated at one of several positions that are indistinguishable by the mass spectrometry data or a diacylglycerol for which more than one stereospecific molecule exists.
SUPER PATHWAY	The general biochemical class assigned to the identified biochemical (e.g. lipid, amino acid, carbohydrate, etc.) intended for sorting compounds by broad biochemical classes
SUB PATHWAY	A more specific biochemical class assigned to the identified biochemical (e.g. TCA cycle, monoacylglycerols, etc.) intended for grouping/sorting compounds by biochemical pathway/class
PLATFORM	The Metabolon untargeted metabolomics platform consists of four different methods (i.e. Pos Late, Pos Early, Polar, and Neg). This column indicates which method was used to report the values associated with the detected biochemical.
COMP ID	An internally-generated Metabolon compound identifier
KEGG	An alphanumeric compound identifier and link to compound information in the Kyoto Encyclopedia of Genes and Genomes (KEGG)
HMDB	An alphanumeric compound identifier and link to compound information maintained by the Human Metabolome Database (HMDB)
PUBCHEM	A unique numerical identifier assigned by the National Center for Biotechnology Information (NCBI) and searchable in the PubChem database
CHEM ID	Unique identifier for each biochemical. CHEM IDs are listed in the top row of the data tabs of the accompanying client data table (CDT) file.
CAS	A unique numerical identifier assigned by the Chemical Abstracts Service (CAS) to every chemical substance described in the open scientific literature
	Statistical Analysis/Descriptors
P-VALUE	p-values for each comparison is derived from the Natural Log-Transformed Data using the corresponding statistical analysis (for eg. t-Test, ANOVA, etc.)
Q-VALUE	Q-values for each comparison is derived from the Natural Log-Transformed Data using False Discovery Rate (FDR) method.
Mean Values	Represents the mean scaled intensity for a metabolite in a particular experimental group.
% FILL	Represents the total percent of samples in a experimental group a metabolite was detected.
P-VALUE	p-values for each comparison is derived from the Natural Log-Transformed Data using the corresponding statistical analysis (for eg. t-Test, ANOVA, etc.)
Q-VALUE	Q-values for each comparison is derived from the Natural Log-Transformed Data using False Discovery Rate (FDR) method.
Mean Values	Represents the mean scaled intensity for a metabolite in a particular experimental group.
% FILL	Represents the total percent of samples in a experimental group a metabolite was detected.

## Sheet: Supplemental Table 1
Supplemental Table 1									Fold of Change		Statistical Values
Heat map of biochemicals profiled in this study. Red and green shaded cells indicate p≤0.05 (red indicates that the mean values are higher in grain-fed bison; green values indicate that mean values are higher in grass-fed bison). Light red and light green shaded cells indicate 0.05<p<0.10 (light red indicates that the mean values trend higher for grain-fed; light green values higher for grass-fed…									Welch's t-Test		Welch's t-Test			Mean Values			% Filled Values
									Bi_Pasture		Bi_Pasture			BI_PEN_MASS	BI_PASTURE_MASS		BI_PEN_MASS	BI_PASTURE_MASS		Super Pathway	Sub Pathway	Chemical ID	CAS
											Bi_Pen
Super Pathway	Sub Pathway	Biochemical Name	Platform	Comp ID	KEGG	HMDB	PUBCHEM	X	Bi_Pen	X	p-value	q-value	X			X			X
Amino Acid	Glycine, Serine and Threonine Metabolism	glycine	LC/MS pos early	58	C00037	HMDB0000123	750		0.86		0.0001	0.0002		1.0776	0.9235		100	100		Amino Acid	Glycine, Serine and Threonine Metabolism	340	56-40-6
		N-acetylglycine	LC/MS pos early	27710		HMDB0000532	10972		1.1		0.3045	0.1257		0.9942	1.0909		100	100		Amino Acid	Glycine, Serine and Threonine Metabolism	100001006	543-24-8
		sarcosine	LC/MS pos early	1516	C00213	HMDB0000271	1088		1.07		0.7097	0.2375		1.0307	1.0978		95	100		Amino Acid	Glycine, Serine and Threonine Metabolism	1023	107-97-1
		dimethylglycine	LC/MS pos early	5086	C03626	HMDB0000092	673		1.12		0.2308	0.1		1.0359	1.1583		100	100		Amino Acid	Glycine, Serine and Threonine Metabolism	806	1118-68-9
		betaine	LC/MS pos early	3141	C00719	HMDB0000043	247		0.9		0.0969	0.0497		1.0888	0.9811		100	100		Amino Acid	Glycine, Serine and Threonine Metabolism	799	107-43-7
		serine	LC/MS pos early	1648	C00065	HMDB0000187	5951		1.05		0.1864	0.0835		0.9542	1.0029		100	100		Amino Acid	Glycine, Serine and Threonine Metabolism	503	56-45-1
		N-acetylserine	LC/MS pos early	37076		HMDB0002931	65249		1		0.6202	0.2173		1.0391	1.0416		100	100		Amino Acid	Glycine, Serine and Threonine Metabolism	100001851	97-14-3
		threonine	LC/MS pos early	1284	C00188	HMDB0000167	6288		1.02		0.5264	0.1944		0.9941	1.0153		100	100		Amino Acid	Glycine, Serine and Threonine Metabolism	564	72-19-5
		N-acetylthreonine	LC/MS neg	33939		HMDB0062557	152204		1.01		0.9829	0.3024		1.029	1.0347		100	100		Amino Acid	Glycine, Serine and Threonine Metabolism	100001274	17093-74-2
	Alanine and Aspartate Metabolism	alanine	LC/MS pos early	1126	C00041	HMDB0000161	5950		1.08		0.0072	0.0058		0.9698	1.0504		100	100		Amino Acid	Alanine and Aspartate Metabolism	811	56-41-7
		N-acetylalanine	LC/MS neg	1585	C02847	HMDB0000766	88064		0.88		0.0192	0.0131		1.0838	0.9539		100	100		Amino Acid	Alanine and Aspartate Metabolism	1110	97-69-8
		N-methylalanine	LC/MS pos early	37069	C02721	HMDB0094692	4377		0.83		0.0182	0.0126		1.0914	0.907		100	100		Amino Acid	Alanine and Aspartate Metabolism	100001823	600-21-5
		aspartate	LC/MS pos early	443	C00049	HMDB0000191	5960		1.11		0.1662	0.0763		0.9987	1.1069		100	100		Amino Acid	Alanine and Aspartate Metabolism	234	56-84-8
		N-acetylaspartate (NAA)	LC/MS pos early	22185	C01042	HMDB0000812	65065		0.88		0.1912	0.0849		1.1217	0.9874		100	100		Amino Acid	Alanine and Aspartate Metabolism	100000787	997-55-7;997-55-7
		asparagine	LC/MS pos early	512	C00152	HMDB0000168	6267		0.97		0.6618	0.2265		1.0321	1.0023		100	100		Amino Acid	Alanine and Aspartate Metabolism	917	70-47-3
		N-acetylasparagine	LC/MS pos early	33942		HMDB0006028	99715		1.26		0.0098	0.0075		0.9059	1.1455		100	100		Amino Acid	Alanine and Aspartate Metabolism	100001257	4033-40-3
		hydroxyasparagine**	LC/MS pos early	62060	C20631	HMDB32332	15991574		0.48		5.5698e-11	2.6917e-10		1.2136	0.5807		100	100		Amino Acid	Alanine and Aspartate Metabolism	100020205
	Glutamate Metabolism	glutamate	LC/MS pos early	57	C00025 C00217	HMDB0000148	33032		0.9		0.0274	0.0175		1.0667	0.9633		100	100		Amino Acid	Glutamate Metabolism	561	56-86-0
		glutamine	LC/MS pos early	53	C00064	HMDB0000641	5961		1.09		0.0704	0.0387		0.9732	1.0577		100	100		Amino Acid	Glutamate Metabolism	563	56-85-9
		N-acetylglutamate	LC/MS polar	15720	C00624	HMDB0001138	70914		0.76		0.0016	0.0015		1.1896	0.9044		100	100		Amino Acid	Glutamate Metabolism	100000282	5817-08-03
		N-acetylglutamine	LC/MS pos early	33943	C02716	HMDB0006029	182230		1.46		1.589e-05	2.6108e-05		0.8228	1.1976		100	100		Amino Acid	Glutamate Metabolism	100001253	2490-97-3
		4-hydroxyglutamate	LC/MS pos early	40499	C03079	HMDB0001344	439902		0.81		0.0363	0.0219		1.1635	0.9416		100	100		Amino Acid	Glutamate Metabolism	100002544	2485-33-8
		glutamate, gamma-methyl ester	LC/MS pos early	33487		HMDB0061715	68662		0.71		0.0293	0.0184		1.4807	1.0501		100	100		Amino Acid	Glutamate Metabolism	100001103	1499-55-4;1499-55-4
		N-acetyl-aspartyl-glutamate (NAAG)	LC/MS pos early	35665	C12270	HMDB0001067	188803		1.35		1.3599e-05	2.3036e-05		0.8641	1.1702		100	100		Amino Acid	Glutamate Metabolism	100001612	3106-85-2
		beta-citrylglutamate	LC/MS neg	54923	C20775		189741		0.87		0.1783	0.0809		1.1287	0.9788		95	100		Amino Acid	Glutamate Metabolism	100003271	73590-26-8
		carboxyethyl-GABA	LC/MS pos early	40007		HMDB0002201	2572		0.77		0.0039	0.0034		1.2329	0.9436		100	100		Amino Acid	Glutamate Metabolism	100003260	4386-03-02
		N-methyl-GABA	LC/MS pos early	39577	C15987		70703		0.22		1.285e-12	1.169e-11		2.8989	0.6295		100	100		Amino Acid	Glutamate Metabolism	100003152	1119-48-8
	Histidine Metabolism	histidine	LC/MS neg	59	C00135	HMDB0000177	6274		1.13		0.0925	0.0485		0.8962	1.015		100	100		Amino Acid	Histidine Metabolism	355	5934-29-2
		1-methylhistidine	LC/MS pos early	30460	C01152	HMDB0000001	92105		0.67		0.0002	0.0003		1.2503	0.8318		100	100		Amino Acid	Histidine Metabolism	100001051	332-80-9
		3-methylhistidine	LC/MS neg	15677	C01152	HMDB0000479	64969		0.83		0.0011	0.001		1.1088	0.9191		100	100		Amino Acid	Histidine Metabolism	100000042	368-16-1
		trans-urocanate	LC/MS polar	607	C00785	HMDB0000301	736715		0.74		0.6289	0.2189		1.4377	1.0585		100	100		Amino Acid	Histidine Metabolism	537	104-98-3
		imidazole propionate	LC/MS pos early	40730		HMDB0002271	70630		0.65		0.0004	0.0005		1.4221	0.9231		100	100		Amino Acid	Histidine Metabolism	100003434	1074-59-5
		formiminoglutamate	LC/MS pos early	43493	C00439	HMDB0000854	439233		2.73		4.4983e-06	8.2123e-06		0.417	1.1369		55	100		Amino Acid	Histidine Metabolism	100002500	816-90-0
		imidazole lactate	LC/MS pos early	15716	C05568	HMDB0002320	793		0.83		0.1351	0.0649		1.142	0.9515		100	100		Amino Acid	Histidine Metabolism	100000263	14403-45-3
		carnosine	LC/MS pos early	1768	C00386	HMDB0000033	439224		0.95		0.2699	0.1146		1.0515	0.9985		100	100		Amino Acid	Histidine Metabolism	249	305-84-0
		homocarnosine	LC/MS polar	1633	C00884	HMDB0000745	89235;10243361		1.13		0.1417	0.0677		1.0073	1.1428		100	100		Amino Acid	Histidine Metabolism	41	3650-73-5
		N-acetylcarnosine	LC/MS pos early	43488		HMDB0012881	9903482		1.33		0.1559	0.0728		0.9892	1.3186		100	100		Amino Acid	Histidine Metabolism	100004046	56353-15-2
		anserine	LC/MS pos early	15747	C01262	HMDB0000194	112072		0.94		0.3614	0.1452		1.0603	0.9914		100	100		Amino Acid	Histidine Metabolism	100000044	10030-52-1
		histamine	LC/MS pos early	1574	C00388	HMDB0000870	774		1.16		0.0505	0.0298		0.9202	1.0652		100	100		Amino Acid	Histidine Metabolism	354	51-45-6
		1-methylhistamine	LC/MS pos early	43831	C05127	HMDB0000898	3614		0.84		0.1902	0.0847		1.0769	0.9021		100	100		Amino Acid	Histidine Metabolism	100001204	501-75-7
		1-methyl-4-imidazoleacetate	LC/MS pos early	32350	C05828	HMDB0002820	75810		1.2		0.0537	0.031		1.0241	1.227		95	100		Amino Acid	Histidine Metabolism	100001208	2625-49-2
		1-methyl-5-imidazoleacetate	LC/MS pos early	62946		HMDB04988	6451814		0.77		0.0098	0.0075		1.2317	0.9445		100	100		Amino Acid	Histidine Metabolism	100002910	4200-48-0
		1-methyl-5-imidazolelactate	LC/MS pos early	64596					0.79		0.0007	0.0008		1.1546	0.9159		100	100		Amino Acid	Histidine Metabolism	100021478	2022510-60-5
		histidine methyl ester	LC/MS pos early	32493			92893		0.85		0.222	0.097		1.1465	0.9723		100	100		Amino Acid	Histidine Metabolism	100001124	1499-46-3
	Lysine Metabolism	lysine	LC/MS pos early	1301	C00047 C00739	HMDB0003405	5962		0.97		0.608	0.2148		1.0273	0.9944		100	100		Amino Acid	Lysine Metabolism	407	56-87-1
		N6-acetyllysine	LC/MS neg	36752	C02727	HMDB0000206	92832		1.07		0.181	0.0817		0.9574	1.0243		95	100		Amino Acid	Lysine Metabolism	100001734	692-04-6
		N6-methyllysine	LC/MS pos early	62860	C02728	HMDB0002038	164795		0.72		2.9845e-05	4.6704e-05		1.1928	0.8581		100	100		Amino Acid	Lysine Metabolism	100003415	1188-07-4
		N6,N6,N6-trimethyllysine	LC/MS pos early	1498	C03793	HMDB0001325	440120		0.81		3.5654e-05	5.4243e-05		1.155	0.9363		100	100		Amino Acid	Lysine Metabolism	189	23284-33-5
		5-hydroxylysine	LC/MS pos early	15685	C16741	HMDB0000450	3032849		0.34		1.98e-12	1.5495e-11		1.2445	0.4217		100	95		Amino Acid	Lysine Metabolism	100000054	13204-98-3
		5-(galactosylhydroxy)-L-lysine	LC/MS pos early	43582			66995551		0.7		2.4072e-11	1.236e-10		1.2361	0.8686		100	100		Amino Acid	Lysine Metabolism	100002462	32448-36-5
		fructosyllysine	LC/MS pos early	46227		HMDB0034879	9839580		1.08		0.4686	0.1778		1.008	1.0841		100	100		Amino Acid	Lysine Metabolism	100005373	21291-40-7
		saccharopine	LC/MS pos early	1495	C00449	HMDB0000279	160556		0.73		0.0203	0.0137		1.0774	0.7833		85	45		Amino Acid	Lysine Metabolism	392	997-68-2
		2-aminoadipate	LC/MS polar	6146	C00956	HMDB0000510	92136		1.23		0.0657	0.0365		1.1082	1.3577		100	100		Amino Acid	Lysine Metabolism	381	542-32-5;1118-90-7
		glutarylcarnitine (C5-DC)	LC/MS pos early	44664		HMDB0013130	71317118		0.84		0.0249	0.0162		1.1262	0.9496		100	100		Amino Acid	Lysine Metabolism	100001593	102636-82-8
		pipecolate	LC/MS pos early	1444		HMDB0000070			0.4		5.243e-12	3.4462e-11		1.5868	0.6295		100	95		Amino Acid	Lysine Metabolism	1025	4043-87-2
		6-oxopiperidine-2-carboxylate	LC/MS neg	43231		HMDB0061705	3014237		1.27		0.0687	0.0379		0.8589	1.091		75	85		Amino Acid	Lysine Metabolism	100004499	34622-39-4
		5-aminovalerate	LC/MS pos early	18319	C00431	HMDB0003355	138		0.39		1e-15	2.2e-14		1.9203	0.7475		100	100		Amino Acid	Lysine Metabolism	100000454	660-88-8
		N,N,N-trimethyl-5-aminovalerate	LC/MS pos early	57687			14274897		0.81		0.0005	0.0005		1.1112	0.8955		100	100		Amino Acid	Lysine Metabolism	100015962
	Phenylalanine Metabolism	phenylalanine	LC/MS pos early	64	C00079	HMDB0000159	6140		0.97		0.7039	0.236		1.0287	0.9941		100	100		Amino Acid	Phenylalanine Metabolism	460	63-91-2
		N-acetylphenylalanine	LC/MS neg	33950	C03519	HMDB0000512	74839		0.92		0.3538	0.1428		1.0462	0.9656		100	100		Amino Acid	Phenylalanine Metabolism	100001256	2018-61-3
		phenylpyruvate	LC/MS neg	566	C00166	HMDB0000205	997		1.15		0.353	0.1428		0.956	1.0985		100	100		Amino Acid	Phenylalanine Metabolism	241	156-06-9
		phenyllactate (PLA)	LC/MS polar	22130	C05607	HMDB0000779 HMDB0000563	3848		0.91		0.1421	0.0677		1.065	0.9694		100	100		Amino Acid	Phenylalanine Metabolism	100000774	828-01-3
	Tyrosine Metabolism	tyrosine	LC/MS pos early	1299	C00082	HMDB0000158	6057		1		0.8764	0.2785		1.0085	1.007		100	100		Amino Acid	Tyrosine Metabolism	815	60-18-4
		4-hydroxyphenylpyruvate	LC/MS neg	1669	C01179	HMDB0000707	979		1.02		0.8849	0.2802		1.0024	1.0269		100	100		Amino Acid	Tyrosine Metabolism	1141	156-39-8
		3-(4-hydroxyphenyl)lactate	LC/MS neg	32197	C03672	HMDB0000755	9378		0.53		1.352e-12	1.169e-11		1.3535	0.7135		100	100		Amino Acid	Tyrosine Metabolism	240	6482-98-0
		3-methoxytyrosine	LC/MS pos early	12017		HMDB0001434	9307		0.76		0.0065	0.0053		1.1761	0.8993		100	100		Amino Acid	Tyrosine Metabolism	1342	300-48-1
		o-Tyrosine	LC/MS pos early	43392		HMDB0006050	91482		0.84		0.1962	0.0869		0.99	0.8329		95	90		Amino Acid	Tyrosine Metabolism	100004290	2370-61-8
		O-methyltyrosine	LC/MS pos early	37451	D00762	HMDB0014903	441350;2723935		0.86		0.1009	0.0517		1.0809	0.9299		100	95		Amino Acid	Tyrosine Metabolism	100002078	1080-06-4
		p-cresol glucuronide*	LC/MS neg	48841		HMDB0011686	154035		1.41		0.0799	0.0431		0.9884	1.3984		100	100		Amino Acid	Tyrosine Metabolism	100006191	17680-99-8
		N-formylphenylalanine	LC/MS neg	48433		HMDB0240317	7064571;759256		0.82		0.0136	0.0099		1.0859	0.8907		100	95		Amino Acid	Tyrosine Metabolism	100006056	13200-85-6
	Tryptophan Metabolism	tryptophan	LC/MS pos early	54	C00078	HMDB0000929	6305		1.01		0.6555	0.2249		0.9999	1.011		100	100		Amino Acid	Tryptophan Metabolism	565	73-22-3
		C-glycosyltryptophan	LC/MS pos early	48782		HMDB0240296	10981970		0.76		6.5216e-05	9.3997e-05		1.1577	0.883		100	100		Amino Acid	Tryptophan Metabolism	100006379	180509-18-6
		oxindolylalanine	LC/MS pos early	64568			20977764		1.13		0.5894	0.2096		1.0176	1.1483		100	100		Amino Acid	Tryptophan Metabolism	100022120
		tryptophan betaine	LC/MS pos early	37097	C09213	HMDB0061115	442106		1.98		0.0016	0.0015		0.6724	1.3287		75	95		Amino Acid	Tryptophan Metabolism	100001743	20671-76-5
		kynurenine	LC/MS pos early	15140	C00328	HMDB0000684	161166		1.09		0.2797	0.1179		1.0575	1.1516		100	100		Amino Acid	Tryptophan Metabolism	100000265	2922-83-0
		kynurenate	LC/MS neg	1417	C01717	HMDB0000715	3845		0.87		0.3791	0.1505		0.9753	0.852		70	65		Amino Acid	Tryptophan Metabolism	98	492-27-3
		serotonin	LC/MS pos early	2342	C00780	HMDB0000259	5202		0.64		0.0003	0.0003		1.1401	0.7279		90	50		Amino Acid	Tryptophan Metabolism	504	153-98-0
		indolelactate	LC/MS neg	18349	C02043	HMDB0000671	92904		0.56		9.2586e-08	2.5784e-07		1.2324	0.6938		100	100		Amino Acid	Tryptophan Metabolism	100000463	832-97-3
		7-hydroxyindole sulfate	LC/MS neg	52915					0.25		2.9422e-07	7.3247e-07		1.9761	0.4874		100	80		Amino Acid	Tryptophan Metabolism	100009043
	Leucine, Isoleucine and Valine Metabolism	leucine	LC/MS pos early	60	C00123	HMDB0000687	6106		1.02		0.442	0.1701		0.9971	1.0198		100	100		Amino Acid	Leucine, Isoleucine and Valine Metabolism	397	61-90-5
		N-acetylleucine	LC/MS pos early	1587	C02710	HMDB0011756	70912		0.93		0.4436	0.1703		1.0748	1.0017		100	100		Amino Acid	Leucine, Isoleucine and Valine Metabolism	1082	1188-21-2
		4-methyl-2-oxopentanoate	LC/MS neg	22116	C00233	HMDB0000695	70		1.2		0.4736	0.1793		0.7442	0.8945		35	40		Amino Acid	Leucine, Isoleucine and Valine Metabolism	100000551	816-66-0
		alpha-hydroxyisocaproate	LC/MS neg	22132	C03264	HMDB0000665 HMDB0000624 HMDB00746	92779;83697;439960		1.78		1.2826e-05	2.1953e-05		0.7824	1.3934		100	100		Amino Acid	Leucine, Isoleucine and Valine Metabolism	100000706	10303-64-7
		isovalerylglycine	LC/MS neg	35107		HMDB00678	546304		1.29		0.1139	0.0574		0.6954	0.8971		55	85		Amino Acid	Leucine, Isoleucine and Valine Metabolism	100001452	16284-60-9
		isovalerylcarnitine (C5)	LC/MS pos early	34407	C20826	HMDB0000688	169235		2.1		0.0047	0.004		0.7683	1.6166		75	95		Amino Acid	Leucine, Isoleucine and Valine Metabolism	100001393	31023-24-2
		beta-hydroxyisovalerate	LC/MS polar	12129		HMDB0000754	69362		1.63		2.412e-06	4.954e-06		0.8443	1.3779		100	100		Amino Acid	Leucine, Isoleucine and Valine Metabolism	1442	625-08-1
		beta-hydroxyisovaleroylcarnitine	LC/MS pos early	35433					0.7		2.0556e-07	5.1961e-07		1.2474	0.8758		100	100		Amino Acid	Leucine, Isoleucine and Valine Metabolism	100001594	99159-87-2
		3-methylglutaconate	LC/MS polar	57747		HMDB0000522	1551553		1.12		0.1044	0.0533		0.9597	1.0792		95	100		Amino Acid	Leucine, Isoleucine and Valine Metabolism	100002458	5746-90-7
		isoleucine	LC/MS pos early	1125	C16424 C00407 C06418	HMDB0000172	6306		1.01		0.6269	0.2187		0.9941	1.0033		100	100		Amino Acid	Leucine, Isoleucine and Valine Metabolism	376	73-32-5
		2-hydroxy-3-methylvalerate	LC/MS neg	36746		HMDB0000317	164623		1.5		0.002	0.0019		0.7214	1.0827		65	95		Amino Acid	Leucine, Isoleucine and Valine Metabolism	100001541	488-15-3
		2-methylbutyrylcarnitine (C5)	LC/MS pos early	45095		HMDB0000378	6426901		0.9		0.1223	0.0598		1.1073	1.0017		100	100		Amino Acid	Leucine, Isoleucine and Valine Metabolism	100001509	31023-25-3
		tiglylcarnitine (C5:1-DC)	LC/MS pos early	35428		HMDB0002366	22833596		1.27		0.0086	0.0067		0.9631	1.2261		100	100		Amino Acid	Leucine, Isoleucine and Valine Metabolism	100001597	64191-86-2
		3-hydroxy-2-ethylpropionate	LC/MS polar	32397		HMDB0000396	188979		0.8		0.1601	0.0745		1.1827	0.9479		100	100		Amino Acid	Leucine, Isoleucine and Valine Metabolism	100001170	4374-62-3
		ethylmalonate	LC/MS polar	15765		HMDB0000622	11756		0.82		0.0516	0.0303		1.0961	0.898		100	100		Amino Acid	Leucine, Isoleucine and Valine Metabolism	2054	601-75-2
		methylsuccinate	LC/MS polar	15745		HMDB0001844	10349		1.04		0.3451	0.14		1.0165	1.0604		100	100		Amino Acid	Leucine, Isoleucine and Valine Metabolism	2051	498-21-5
		valine	LC/MS pos early	1649	C00183	HMDB0000883	6287		1.08		0.0939	0.049		0.9572	1.0346		100	100		Amino Acid	Leucine, Isoleucine and Valine Metabolism	566	72-18-4
		N-acetylvaline	LC/MS neg	1591		HMDB0011757	66789		0.86		0.0574	0.0326		1.0837	0.9323		100	100		Amino Acid	Leucine, Isoleucine and Valine Metabolism	1084	96-81-1
		alpha-hydroxyisovalerate	LC/MS polar	46537		HMDB0000407	99823		1.41		0.0001	0.0002		0.8706	1.2299		100	100		Amino Acid	Leucine, Isoleucine and Valine Metabolism	100001300	600-37-3
		isobutyrylcarnitine (C4)	LC/MS neg	33441		HMDB0000736	168379		1.92		0.0008	0.0008		0.7888	1.5159		90	100		Amino Acid	Leucine, Isoleucine and Valine Metabolism	100001055	25518-49-4
		3-hydroxyisobutyrate	LC/MS polar	1549	C01188 C06001	HMDB0000023 HMDB0000336	11966314		1.21		0.0072	0.0058		0.9292	1.1278		100	100		Amino Acid	Leucine, Isoleucine and Valine Metabolism	111	2068-83-9
		2,3-dihydroxy-2-methylbutyrate	LC/MS polar	57547		HMDB0029576	301941		0.63		4.09e-08	1.2219e-07		1.1872	0.75		100	100		Amino Acid	Leucine, Isoleucine and Valine Metabolism	100010869	14868-24-7
	Methionine, Cysteine, SAM and Taurine Metabolism	methionine	LC/MS pos early	1302	C00073	HMDB0000696	6137		1.02		0.5635	0.2026		1.0002	1.0212		100	100		Amino Acid	Methionine, Cysteine, SAM and Taurine Metabolism	415	63-68-3
		N-acetylmethionine	LC/MS neg	1589	C02712	HMDB0011745	448580		1.2		0.0029	0.0026		0.8976	1.0803		100	100		Amino Acid	Methionine, Cysteine, SAM and Taurine Metabolism	1083	65-82-7
		N-formylmethionine	LC/MS neg	2829	C03145	HMDB0001015	439750		0.86		0.0395	0.0237		1.1135	0.961		100	100		Amino Acid	Methionine, Cysteine, SAM and Taurine Metabolism	194	4289-98-9
		S-methylmethionine	LC/MS pos early	38127	C05319	HMDB0038670	458		0.38		0	0		1.6576	0.6262		100	100		Amino Acid	Methionine, Cysteine, SAM and Taurine Metabolism	100002183	3493-12-07
		methionine sulfone	LC/MS pos early	44878		HMDB0062174	69961		0.93		0.4067	0.1599		1.06	0.9841		100	100		Amino Acid	Methionine, Cysteine, SAM and Taurine Metabolism	100004635	820-10-0
		methionine sulfoxide	LC/MS pos early	18374	C02989	HMDB0002005	158980		0.98		0.8093	0.2628		1.0205	0.9972		100	100		Amino Acid	Methionine, Cysteine, SAM and Taurine Metabolism	100000039	3226-65-1
		N-acetylmethionine sulfoxide	LC/MS pos early	45428			11902949		1.1		0.126	0.0612		0.9627	1.0628		100	100		Amino Acid	Methionine, Cysteine, SAM and Taurine Metabolism	100005463	108646-71-5
		S-adenosylmethionine (SAM)	LC/MS pos early	15915	C00019	HMDB0001185	34755		0.8		0.078	0.0423		1.2026	0.9564		100	100		Amino Acid	Methionine, Cysteine, SAM and Taurine Metabolism	1263	24346-00-7;86867-01-8;86867-0108
		S-adenosylhomocysteine (SAH)	LC/MS neg	42382	C00021	HMDB0000939	439155		0.9		0.0154	0.0111		1.0515	0.9449		100	100		Amino Acid	Methionine, Cysteine, SAM and Taurine Metabolism	197	979-92-0
		5-methylthioribose**	LC/MS pos early	62100		HMDB0001087	6419710		1.12		0.1554	0.0727		0.9814	1.1019		100	100		Amino Acid	Methionine, Cysteine, SAM and Taurine Metabolism	100002103	23656-67-9
		2,3-dihydroxy-5-methylthio-4-pentenoate (DMTPA)*	LC/MS neg	62805		HMDB0240388			0.76		4.27e-05	6.3207e-05		1.2065	0.9141		100	100		Amino Acid	Methionine, Cysteine, SAM and Taurine Metabolism	100020893
		homocysteine	LC/MS pos early	15128	C00155	HMDB0000742	778		0.97		0.6899	0.2333		1.0022	0.9676		100	100		Amino Acid	Methionine, Cysteine, SAM and Taurine Metabolism	311	454-29-5
		cystathionine	LC/MS pos early	15705	C02291	HMDB0000099	439258		1.12		0.1251	0.061		0.9152	1.0284		100	100		Amino Acid	Methionine, Cysteine, SAM and Taurine Metabolism	310	535-34-2
		cysteine	LC/MS pos early	1868	C00097	HMDB0000574	5862		0.85		0.0155	0.0111		1.0939	0.9348		100	100		Amino Acid	Methionine, Cysteine, SAM and Taurine Metabolism	800	52-90-4;56-89-3
		S-methylcysteine	LC/MS pos early	39592		HMDB0002108	88180;7058174;24417		0.55		4.0126e-10	1.6905e-09		1.4723	0.8055		100	100		Amino Acid	Methionine, Cysteine, SAM and Taurine Metabolism	100002749	1187-84-4
		S-methylcysteine sulfoxide	LC/MS pos early	43378		HMDB0029432	82142		0.6		0.0125	0.0092		1.5836	0.9473		100	100		Amino Acid	Methionine, Cysteine, SAM and Taurine Metabolism	100002927	6853-87-8
		cysteine sulfinic acid	LC/MS pos early	37443	C00606	HMDB0000996	109		0.74		0.0022	0.0021		1.1848	0.8755		100	100		Amino Acid	Methionine, Cysteine, SAM and Taurine Metabolism	100002113	207121-48-0
		hypotaurine	LC/MS pos early	590	C00519	HMDB0000965	107812		0.32		1e-15	1.4e-14		1.6282	0.5244		100	100		Amino Acid	Methionine, Cysteine, SAM and Taurine Metabolism	358	300-84-5
		taurine	LC/MS pos early	2125	C00245	HMDB0000251	1123		0.64		4.5287e-11	2.2549e-10		1.2522	0.7965		100	100		Amino Acid	Methionine, Cysteine, SAM and Taurine Metabolism	512	107-35-7
		N-acetyltaurine	LC/MS polar	48187		HMDB0240253	159864		0.63		0.0002	0.0003		1.3521	0.8496		100	100		Amino Acid	Methionine, Cysteine, SAM and Taurine Metabolism	100005466
		taurocyamine	LC/MS pos early	35117	C01959	HMDB0003584	68340		0.81		0.0967	0.0497		0.9353	0.7589		85	60		Amino Acid	Methionine, Cysteine, SAM and Taurine Metabolism	100001418	543-18-0
	Urea cycle; Arginine and Proline Metabolism	arginine	LC/MS pos early	1638	C00062	HMDB0000517	6322		1		0.6942	0.2342		1.0044	1.0076		100	100		Amino Acid	Urea cycle; Arginine and Proline Metabolism	231	1119-34-2
		argininosuccinate	LC/MS pos early	15497	C03406	HMDB0000052	60150382		1.17		0.207	0.0909		0.9215	1.0747		100	100		Amino Acid	Urea cycle; Arginine and Proline Metabolism	232	156637-58-0
		urea	LC/MS pos early	1670	C00086	HMDB0000294	1176		1.57		1.7351e-07	4.5251e-07		0.7931	1.2458		100	100		Amino Acid	Urea cycle; Arginine and Proline Metabolism	533	57-13-6
		ornithine	LC/MS pos early	1493	C00077	HMDB0000214	6262		0.96		0.5521	0.1998		1.0628	1.0172		100	100		Amino Acid	Urea cycle; Arginine and Proline Metabolism	444	3184-13-2
		3-amino-2-piperidone	LC/MS pos early	62853		HMDB0000323	5200225		1.2		0.0213	0.0144		0.9539	1.1475		100	100		Amino Acid	Urea cycle; Arginine and Proline Metabolism	100020361	1892-22-4
		2-oxoarginine*	LC/MS pos early	55072	C03771	HMDB0004225	558		1.24		0.0126	0.0093		0.9255	1.147		100	100		Amino Acid	Urea cycle; Arginine and Proline Metabolism	100002784	3715-10-04
		citrulline	LC/MS pos early	2132	C00327	HMDB0000904	9750		0.95		0.5131	0.1903		1.1058	1.047		100	100		Amino Acid	Urea cycle; Arginine and Proline Metabolism	391	372-75-8
		homoarginine	LC/MS pos early	22137	C01924	HMDB0000670	9085		1.92		7.3919e-10	2.9623e-09		0.8003	1.5404		100	100		Amino Acid	Urea cycle; Arginine and Proline Metabolism	100000961	156-86-5
		homocitrulline	LC/MS pos early	22138	C02427	HMDB0000679	65072		0.67		0.0022	0.0021		1.3201	0.8823		100	100		Amino Acid	Urea cycle; Arginine and Proline Metabolism	100000963	1190-49-4
		proline	LC/MS pos early	1898	C00148 C000763	HMDB0000162 HMDB0003411	145742;614;8988		0.87		0.0012	0.0011		1.1059	0.9632		100	100		Amino Acid	Urea cycle; Arginine and Proline Metabolism	480	147-85-3
		dimethylarginine (SDMA + ADMA)	LC/MS pos early	36808	C21189 C03626	HMDB0003334 HMDB0001539	123831;169148		0.76		9.6057e-07	2.223e-06		1.1429	0.8706		100	100		Amino Acid	Urea cycle; Arginine and Proline Metabolism	100001810	102783-24-4
		N-acetylarginine	LC/MS pos early	33953	C02562	HMDB0004620	67427		1.26		0.0003	0.0003		0.9111	1.146		100	100		Amino Acid	Urea cycle; Arginine and Proline Metabolism	100001266	155-84-0
		N-delta-acetylornithine	LC/MS neg	43249	C00437	HMDB0003357	9920500		0.45		5.78e-12	3.6526e-11		1.5544	0.7071		100	100		Amino Acid	Urea cycle; Arginine and Proline Metabolism	100004523
		trans-4-hydroxyproline	LC/MS pos early	32306	C01157	HMDB0000725	5810		0.54		3.954e-12	2.7067e-11		1.2537	0.6801		100	100		Amino Acid	Urea cycle; Arginine and Proline Metabolism	1001	51-35-4
		pro-hydroxy-pro	LC/MS pos early	35127		HMDB0006695	11902893		0.66		4.2426e-06	7.8326e-06		1.2759	0.8378		100	100		Amino Acid	Urea cycle; Arginine and Proline Metabolism	100001167	18684-24-7
		N-methylproline	LC/MS pos early	37431		HMDB0094696	643474		2.3		7.6215e-05	0.0001		0.8094	1.8617		100	100		Amino Acid	Urea cycle; Arginine and Proline Metabolism	100001956	475-11-6
		N,N,N-trimethyl-alanylproline betaine (TMAP)	LC/MS pos early	62947		HMDB0240365			1.01		0.8816	0.2796		0.9979	1.0085		100	100		Amino Acid	Urea cycle; Arginine and Proline Metabolism	100020217
		argininate*	LC/MS pos early	57461		HMDB0003148	160437		1.21		0.0104	0.0078		0.8957	1.084		100	100		Amino Acid	Urea cycle; Arginine and Proline Metabolism	100002769	157-07-3
	Creatine Metabolism	guanidinoacetate	LC/MS pos early	43802	C00581	HMDB0000128	763		0.98		0.9788	0.3017		1.0584	1.037		100	100		Amino Acid	Creatine Metabolism	344	352-97-6
		creatine	LC/MS pos early	27718	C00300	HMDB0000064	586		0.95		0.1807	0.0817		1.0431	0.9902		100	100		Amino Acid	Creatine Metabolism	1221	57-00-1
		creatinine	LC/MS pos early	513	C00791	HMDB0000562	588		0.93		0.0963	0.0497		1.0644	0.9918		100	100		Amino Acid	Creatine Metabolism	275	60-27-5
	Polyamine Metabolism	putrescine	LC/MS pos early	1408	C00134	HMDB0001414	1045		0.71		0.0005	0.0006		1.1933	0.8518		100	100		Amino Acid	Polyamine Metabolism	49	110-60-1
		N-acetylputrescine	LC/MS pos early	37496	C02714	HMDB0002064	122356		0.89		0.2453	0.1052		1.1171	0.9943		100	100		Amino Acid	Polyamine Metabolism	192	18233-70-0
		N-acetyl-isoputreanine	LC/MS polar	62309			131802901		1.59		4.9079e-06	8.8616e-06		0.7932	1.2602		100	100		Amino Acid	Polyamine Metabolism	100020487
		spermidine	LC/MS pos early	485	C00315	HMDB0001257	1102		0.87		0.1388	0.0665		1.1464	1.0025		100	100		Amino Acid	Polyamine Metabolism	50	124-20-9
		(N(1) + N(8))-acetylspermidine	LC/MS pos early	57814	C00612 C01029	HMDB0001276 HMDB0002189	123689;496		0.91		0.2811	0.1181		1.0588	0.961		95	100		Amino Acid	Polyamine Metabolism	100016038
		spermine	LC/MS pos early	603	C00750	HMDB0001256	1103		0.98		0.9999	0.3054		1.102	1.0772		100	100		Amino Acid	Polyamine Metabolism	507	71-44-3
		5-methylthioadenosine (MTA)	LC/MS pos early	1419	C00170	HMDB0001173	439176		0.86		0.3381	0.1378		1.2282	1.0569		100	100		Amino Acid	Polyamine Metabolism	212	2457-80-9
		4-acetamidobutanoate	LC/MS pos early	1558	C02946	HMDB0003681	18189		0.78		0.1507	0.071		1.2678	0.9832		100	100		Amino Acid	Polyamine Metabolism	1113	3025-96-5
	Guanidino and Acetamido Metabolism	1-methylguanidine	LC/MS pos early	48114	C02294	HMDB0001522	10111		1.01		0.6457	0.2238		1.0253	1.0335		100	100		Amino Acid	Guanidino and Acetamido Metabolism	100000715	22661-87-6
		4-guanidinobutanoate	LC/MS pos early	15681	C01035	HMDB0003464	500		0.92		0.1165	0.0584		1.0346	0.9486		100	100		Amino Acid	Guanidino and Acetamido Metabolism	100000096	463-003;463-00-3
	Glutathione Metabolism	glutathione, reduced (GSH)	LC/MS pos early	2127	D00014 C00051	HMDB0000125	124886		0.69		5.0883e-06	9.0876e-06		1.1839	0.814		100	100		Amino Acid	Glutathione Metabolism	496	70-18-8
		glutathione, oxidized (GSSG)	LC/MS pos early	27727	D00031 C00127	HMDB0003337	65359		0.76		1.4018e-06	3.071e-06		1.163	0.8882		100	100		Amino Acid	Glutathione Metabolism	448	103239-24-3
		cysteine-glutathione disulfide	LC/MS pos early	35159	R00900	HMDB0000656	3080690		1.04		0.6163	0.2168		1.0646	1.1081		100	100		Amino Acid	Glutathione Metabolism	100001437	13081-14-6
		cysteinylglycine	LC/MS pos early	35637	C01419	HMDB0000078	439498		0.68		1.0084e-08	3.3136e-08		1.2757	0.868		100	100		Amino Acid	Glutathione Metabolism	278	19246-18-5
		5-oxoproline	LC/MS neg	1494	C01879 C02237	HMDB0000267	439685;7405		1.05		0.5292	0.1944		1.0046	1.0503		100	100		Amino Acid	Glutathione Metabolism	1021	98-79-3
		2-hydroxybutyrate/2-hydroxyisobutyrate	LC/MS polar	52281	C21297 C05984	HMDB0000729 HMDB00008	4277439;440864		1.13		0.2022	0.0893		0.9943	1.1193		100	100		Amino Acid	Glutathione Metabolism	100008928
		ophthalmate	LC/MS pos early	34592		HMDB0005765	7018721		2.32		1.4188e-07	3.8216e-07		0.745	1.732		100	100		Amino Acid	Glutathione Metabolism	100001311	495-27-2
		S-(1,2-dicarboxyethyl)glutathione	LC/MS neg	63009			9802383		0.79		0.0079	0.0061		1.1638	0.9154		100	100		Amino Acid	Glutathione Metabolism	100020967	1115-52-2
		4-hydroxy-nonenal-glutathione	LC/MS neg	48504		HMDB0240578	92970719		0.42		1.3572e-06	3.0134e-06		1.2364	0.5166		95	60		Amino Acid	Glutathione Metabolism	100006240	99927-70-5
Peptide	Gamma-glutamyl Amino Acid	gamma-glutamylcysteine	LC/MS pos early	1778	C00669	HMDB0001049	123938		0.55		0.0016	0.0015		1.2468	0.6805		95	60		Peptide	Gamma-glutamyl Amino Acid	1036	636-58-8
		gamma-glutamylglutamate	LC/MS pos early	36738	C05282	HMDB0011737	92865		0.66		0.0107	0.008		1.1524	0.7583		95	100		Peptide	Gamma-glutamyl Amino Acid	331	1116-22-9
		gamma-glutamylglutamine	LC/MS pos early	2730	C05283	HMDB0011738	150914		0.81		0.0176	0.0123		1.2038	0.9749		100	100		Peptide	Gamma-glutamyl Amino Acid	1140	10148-81-9
		gamma-glutamylglycine	LC/MS pos early	33949		HMDB0011667	100099		0.99		0.655	0.2249		0.9624	0.952		100	100		Peptide	Gamma-glutamyl Amino Acid	100001294	1948-29-4
		gamma-glutamylhistidine	LC/MS pos early	18245		HMDB0029151	7017195		0.89		0.0631	0.0353		1.0454	0.9329		100	100		Peptide	Gamma-glutamyl Amino Acid	1235	37460-15-4
		gamma-glutamylisoleucine*	LC/MS neg	34457		HMDB0011170	22885096		1.4		0.0002	0.0003		0.8457	1.1817		55	85		Peptide	Gamma-glutamyl Amino Acid	100001485
		gamma-glutamylleucine	LC/MS pos early	18369		HMDB0011171	151023		1.12		0.0706	0.0387		0.9266	1.0374		100	100		Peptide	Gamma-glutamyl Amino Acid	1268	2566-39-4
		gamma-glutamylmethionine	LC/MS pos early	44872		HMDB0029155	7009567		0.77		0.0062	0.0051		1.2009	0.9189		100	100		Peptide	Gamma-glutamyl Amino Acid	100001313	17663-87-5
		gamma-glutamylthreonine	LC/MS pos early	33364		HMDB0029159	76078708		2.27		6.4898e-07	1.5681e-06		0.7393	1.6794		100	100		Peptide	Gamma-glutamyl Amino Acid	100001314	5652-48-2
		gamma-glutamylvaline	LC/MS pos early	43829		HMDB0011172	7015683		2.15		0.0645	0.0359		0.5594	1.2044		75	80		Peptide	Gamma-glutamyl Amino Acid	100001126	2746-34-1
	Dipeptide	alanylleucine	LC/MS pos early	37093		HMDB0028691	259583		1.2		0.0392	0.0236		0.9698	1.1686		100	100		Peptide	Dipeptide	100001890	1638-60-4
		glutaminylleucine	LC/MS pos early	42994		HMDB0028801	44232492		1.03		0.7288	0.2424		1.0428	1.0703		85	95		Peptide	Dipeptide	100003160
		glycylisoleucine	LC/MS pos early	36659		HMDB0028844	259613		0.97		0.8397	0.27		1.0147	0.9888		100	100		Peptide	Dipeptide	100001790	19461-38-2
		glycylleucine	LC/MS pos early	34398	C02155	HMDB0000759	92843		1.16		0.0214	0.0144		0.943	1.094		100	100		Peptide	Dipeptide	100001258	869-19-2
		glycylvaline	LC/MS pos early	18357		HMDB0028854	2724807		0.87		0.0003	0.0004		1.0706	0.93		100	100		Peptide	Dipeptide	100000487	1963-21-9
		isoleucylglycine	LC/MS neg	40008		HMDB0028907	342532		0.96		0.6701	0.2284		1.0214	0.9852		100	100		Peptide	Dipeptide	100003169	868-28-0
		leucylalanine	LC/MS pos early	40010		HMDB0028922	81721		0.9		0.4252	0.1655		1.0276	0.9199		100	100		Peptide	Dipeptide	100003179	7298-84-2
		leucylglycine	LC/MS pos early	40045		HMDB0028929	79070		1.11		0.2275	0.0991		0.9398	1.0465		100	100		Peptide	Dipeptide	100003185	686-50-0
		phenylalanylalanine	LC/MS neg	41374		HMDB0028988	5488196		1.06		0.7008	0.236		1.0107	1.0675		100	100		Peptide	Dipeptide	100003589	3918-87-4
		phenylalanylglycine	LC/MS pos early	41370		HMDB0028995	6992304		0.95		0.9584	0.2971		1.1166	1.0603		100	100		Peptide	Dipeptide	100003588	721-90-4
		prolylglycine	LC/MS pos early	40703		HMDB0011178	6426709		0.84		0.0026	0.0024		1.08	0.9056		100	100		Peptide	Dipeptide	100003674	2578-57-6
		threonylphenylalanine	LC/MS neg	31530		HMDB0029068	7010580		1.01		0.9306	0.2918		1.0538	1.061		100	100		Peptide	Dipeptide	100001125	16875-27-7
		tyrosylglycine	LC/MS pos early	41375		HMDB0029105	7021854		1.16		0.0158	0.0112		0.9479	1.1019		100	100		Peptide	Dipeptide	100003598	673-05-5
		valylglutamine	LC/MS pos early	42079		HMDB0029125	5253209		0.88		0.1622	0.0749		1.1047	0.9771		100	100		Peptide	Dipeptide	100003640	42854-54-6
		valylglycine	LC/MS pos early	40475		HMDB0029127	136487		1.03		0.4097	0.1607		0.9775	1.0109		100	100		Peptide	Dipeptide	100003641	686-43-1
		valylleucine	LC/MS pos early	39994		HMDB0029131	352039		1.17		0.2081	0.0912		0.9608	1.127		100	100		Peptide	Dipeptide	100003210	22906-55-4
		leucylglutamine*	LC/MS pos early	48189		HMDB0028927	4305457		1		0.9718	0.3007		0.9796	0.982		100	100		Peptide	Dipeptide	100003183
	Acetylated Peptides	phenylacetylcarnitine	LC/MS pos early	48425			101724840		1.82		2.1526e-06	4.5346e-06		0.7914	1.4378		100	100		Peptide	Acetylated Peptides	100006108	287108-21-8
		phenylacetylglycine	LC/MS neg	33945	C05598	HMDB0000821	68144		1.64		3.885e-10	1.69e-09		0.7977	1.3066		100	100		Peptide	Acetylated Peptides	100001275	500-98-1
	Modified Peptides	N,N-dimethyl-pro-pro	LC/MS pos early	64571					1.14		0.0356	0.0216		0.9324	1.0669		100	100		Peptide	Modified Peptides	100022041
Carbohydrate	Glycolysis, Gluconeogenesis, and Pyruvate Metabolism	1,5-anhydroglucitol (1,5-AG)	LC/MS neg	20675	C07326	HMDB0002712	64960		0.38		7.838e-12	4.7697e-11		1.1599	0.4458		100	55		Carbohydrate	Glycolysis, Gluconeogenesis, and Pyruvate Metabolism	100000580	154-58-5
		glucose	LC/MS polar	48152	C00031	HMDB0000122	5793		0.84		0.0014	0.0013		1.0635	0.8955		100	100		Carbohydrate	Glycolysis, Gluconeogenesis, and Pyruvate Metabolism	572	50-99-7
		glucose 6-phosphate	LC/MS polar	31260	C00092	HMDB0001401	5958		0.84		0.086	0.0459		1.1184	0.9388		100	100		Carbohydrate	Glycolysis, Gluconeogenesis, and Pyruvate Metabolism	291	103192-55-8
		fructose 1,6-diphosphate/glucose 1,6-diphosphate/myo-inositol diphosphates	LC/MS neg	46896	C05378 C00354 C01231	HMDB0003514 HMDB0001058	10404962;3934;90658350;124383956;4453;445557;718;82400		0.84		0.0246	0.0161		1.0368	0.8749		100	100		Carbohydrate	Glycolysis, Gluconeogenesis, and Pyruvate Metabolism	100002180
		3-phosphoglycerate	LC/MS neg	1414	C00597	HMDB0000807	724		0.74		0.4447	0.1703		1.437	1.065		95	95		Carbohydrate	Glycolysis, Gluconeogenesis, and Pyruvate Metabolism	132	80731-10-8
		pyruvate	LC/MS polar	48990	C00022	HMDB0000243	1060		0.96		0.5778	0.2064		1.0582	1.0193		100	100		Carbohydrate	Glycolysis, Gluconeogenesis, and Pyruvate Metabolism	823	127-17-3
		lactate	LC/MS neg	527	C00186	HMDB0000190	612		0.95		0.0552	0.0317		1.0221	0.975		100	100		Carbohydrate	Glycolysis, Gluconeogenesis, and Pyruvate Metabolism	482	79-33-4
		glycerate	LC/MS polar	1572	C00258	HMDB0006372 HMDB0000139	752;439194		1.42		0.0077	0.006		0.92	1.3057		100	100		Carbohydrate	Glycolysis, Gluconeogenesis, and Pyruvate Metabolism	1052	600-19-1
	Pentose Phosphate Pathway	6-phosphogluconate	LC/MS neg	15442	C00345	HMDB0001316	91493		0.93		0.527	0.1944		1.0831	1.0047		100	100		Carbohydrate	Pentose Phosphate Pathway	100000341	921-62-0;53411-70-4
		ribulose/xylulose 5-phosphate	LC/MS polar	37288	C00199 C00231	HMDB0000618 HMDB0000868	439184;439190		0.75		0.8121	0.2632		1.2594	0.9436		60	75		Carbohydrate	Pentose Phosphate Pathway	100002179
		ribose 5-phosphate	LC/MS polar	561	C00117	HMDB0001548	439167		0.91		0.5909	0.2097		1.071	0.9704		100	95		Carbohydrate	Pentose Phosphate Pathway	19	18265-46-8;108321-05-7
		ribose 1-phosphate	LC/MS polar	1763	C00620	HMDB0001489	439236		1.3		0.0307	0.0192		1.0062	1.3034		100	100		Carbohydrate	Pentose Phosphate Pathway	219	50-99-7;58459-37-3
		sedoheptulose-7-phosphate	LC/MS neg	35649	C05382	HMDB0001068	616		0.65		2.7909e-09	9.7567e-09		1.2556	0.8184		100	100		Carbohydrate	Pentose Phosphate Pathway	100001628	2646-35-7
		erythrose 4-phosphate	LC/MS neg	15830	C00279	HMDB0001321	122357		0.82		0.0277	0.0176		1.0466	0.8601		100	100		Carbohydrate	Pentose Phosphate Pathway	100000250	103302-15-4
	Pentose Metabolism	ribose	LC/MS polar	1471	C00121	HMDB0000283	5779		0.77		5.7478e-05	8.3577e-05		1.1094	0.8578		100	100		Carbohydrate	Pentose Metabolism	914	50-69-1
		ribitol	LC/MS polar	15772	C00532 C01904 C00474 C00379	HMDB0002917 HMDB0000508 HMDB0001851 HMDB0000568	6912		0.77		0.0002	0.0003		1.1178	0.8569		100	100		Carbohydrate	Pentose Metabolism	100000406	488-81-3
		ribonate	LC/MS polar	27731	C01685	HMDB0000867	5460677		0.96		0.7127	0.2375		1.0184	0.9806		100	100		Carbohydrate	Pentose Metabolism	100001007	5336-08-03
		ribulose/xylulose	LC/MS polar	54671		HMDB0000621 HMDB0000751 HMDB0001644 HMDB0003371	151261;5289590		0.85		0.1172	0.0584		1.0381	0.8821		100	95		Carbohydrate	Pentose Metabolism	100006122
		arabitol/xylitol	LC/MS polar	48885	C00542 C01904 C00379	HMDB0002917 HMDB0001851 HMDB0000568	6912;94154		0.91		0.1189	0.0589		1.0828	0.9849		100	100		Carbohydrate	Pentose Metabolism	100006430
		arabonate/xylonate	LC/MS polar	48255	C00502 C05411	HMDB0000539	122045;6602431		0.95		0.4141	0.1616		1.1274	1.0765		100	100		Carbohydrate	Pentose Metabolism	100006115
		sedoheptulose	LC/MS polar	53237	C02076	HMDB0003219	5459879		0.66		1.2854e-06	2.8932e-06		1.2819	0.8487		100	100		Carbohydrate	Pentose Metabolism	100002619	3019-74-7
		lyxonate	LC/MS polar	61858		HMDB0060255			0.87		0.0555	0.0318		1.1103	0.9659		100	100		Carbohydrate	Pentose Metabolism	100019968
	Glycogen Metabolism	maltotriose	LC/MS polar	44688	C01835	HMDB0001262	439586		0.83		0.145	0.0689		1.4325	1.1852		100	95		Carbohydrate	Glycogen Metabolism	100000276	1109-28-0
		maltose	LC/MS polar	15586	C00208	HMDB0000163	10991489		0.65		0.0027	0.0024		1.2218	0.7979		100	100		Carbohydrate	Glycogen Metabolism	913	6363-53-7
	Disaccharides and Oligosaccharides	sucrose	LC/MS polar	1519	C00089	HMDB0000258	5988		0.82		0.9571	0.2971		3.1627	2.6084		100	100		Carbohydrate	Disaccharides and Oligosaccharides	935	57-50-1
	Fructose, Mannose and Galactose Metabolism	fructose	LC/MS polar	48195	C00095	HMDB0000660	2723872		0.77		0.0048	0.004		1.113	0.8605		100	100		Carbohydrate	Fructose, Mannose and Galactose Metabolism	878	57-48-7
		mannitol/sorbitol	LC/MS polar	46142	C00392 C00794	HMDB0000247 HMDB0000765	6251;5780		0.83		0.003	0.0026		1.0902	0.9063		100	100		Carbohydrate	Fructose, Mannose and Galactose Metabolism	100001740
		mannose	LC/MS polar	48153	C00159 C02209 C00936	HMDB0000169	185698;82308;18950;439680		0.74		0.0028	0.0025		1.1206	0.8239		100	100		Carbohydrate	Fructose, Mannose and Galactose Metabolism	803	3458-28-4
		mannonate*	LC/MS polar	62864			3246006		0.78		0.0001	0.0002		1.3064	0.8201		100	100		Carbohydrate	Fructose, Mannose and Galactose Metabolism	100005864	3246006
		galactitol (dulcitol)	LC/MS polar	1117	C01697	HMDB0000107	11850		0.83		0.0801	0.0431		0.8554	0.7071		70	50		Carbohydrate	Fructose, Mannose and Galactose Metabolism	1003	608-66-2
		galactonate	LC/MS polar	27719	C15930 C00880	HMDB0000565	12310779;128869		0.73		0.0012	0.0012		1.2291	0.8978		100	100		Carbohydrate	Fructose, Mannose and Galactose Metabolism	100001026	299-28-5
	Nucleotide Sugar	UDP-N-acetylglucosamine/galactosamine	LC/MS polar	46148	C00203 C00043	HMDB0000304 HMDB0000290	44576;1167		0.72		3.3368e-05	5.1723e-05		1.1492	0.8311		100	100		Carbohydrate	Nucleotide Sugar	100002957
	Aminosugar Metabolism	glucosamine-6-phosphate	LC/MS polar	580	C00352	HMDB0001254	440997		0.86		0.0727	0.0397		1.0488	0.9013		100	100		Carbohydrate	Aminosugar Metabolism	290	3616-42-0
		glucuronate	LC/MS polar	15443	C16245	HMDB0000127	441478;94715;23677976;65041;444791		0.96		0.414	0.1616		1.0086	0.9653		95	100		Carbohydrate	Aminosugar Metabolism	100000257	207300-70-7
		N-acetylglucosamine 6-phosphate	LC/MS polar	15107	C00357	HMDB0002817	439219		0.9		0.0265	0.0171		1.0727	0.967		100	100		Carbohydrate	Aminosugar Metabolism	1213	102029-88-9
		N-acetyl-glucosamine 1-phosphate	LC/MS polar	15741	C04256	HMDB0001367	440364		0.97		0.5336	0.1944		1.0532	1.0167		100	80		Carbohydrate	Aminosugar Metabolism	1212	31281-59-1
		N-acetylneuraminate	LC/MS polar	32377	C00270	HMDB0000230	439197		0.97		0.576	0.2062		1.0034	0.9743		100	100		Carbohydrate	Aminosugar Metabolism	1162	131-48-6
		N-acetylglucosaminylasparagine	LC/MS pos early	48149	C04540	HMDB0000489	123826		0.89		0.3939	0.1552		1.0665	0.9464		90	95		Carbohydrate	Aminosugar Metabolism	1215	2776-93-4
		erythronate*	LC/MS polar	42420		HMDB0000613	2781043		0.83		0.0006	0.0006		1.1278	0.9369		100	100		Carbohydrate	Aminosugar Metabolism	100001320	88759-55-1
		gluconate	LC/MS polar	587	C00257	HMDB0000625	3085666;10690		0.74		2.0348e-06	4.342e-06		1.2308	0.906		100	100		Carbohydrate	Aminosugar Metabolism	338	527-07-1
		methyl glucopyranoside (alpha + beta)	LC/MS pos early	46144		HMDB0029965	445238;3036743;2108		0.63		1.25e-13	1.464e-12		1.5687	0.6456		100	100		Carbohydrate	Aminosugar Metabolism	100001550	1195-94-4
		N-acetylglucosamine/N-acetylgalactosamine	LC/MS pos early	46539	C01074	HMDB0000212 HMDB0000215	84265;439174		0.8		0.0302	0.0189		1.1424	0.913		95	100		Carbohydrate	Aminosugar Metabolism	100006435
		N-glycolylneuraminate	LC/MS pos early	37123	C03410	HMDB0000833	123802		0.74		0.0001	0.0002		1.1464	0.8504		100	100		Carbohydrate	Aminosugar Metabolism	100001491	1113-83-3
	Advanced Glycation End-product	N6-carboxymethyllysine	LC/MS pos early	36713		HMDB0240347	123800		0.58		1.6801e-06	3.6324e-06		1.3859	0.8022		100	100		Carbohydrate	Advanced Glycation End-product	100001768	5746-04-03
Energy/Mitochondria	TCA Cycle	citrate	LC/MS neg	1564	C00158	HMDB0000094	311		1.04		0.4305	0.1664		0.9477	0.983		100	100		Energy	TCA Cycle	1124	77-92-9
		aconitate [cis or trans]	LC/MS neg	46173	C02341 C004174	HMDB0000958 HMDB000072	643757;444212		1.25		0.0032	0.0028		0.878	1.0991		100	100		Energy	TCA Cycle	100001359
		isocitrate	LC/MS pos early	12110	C00451	HMDB0001874	5318532		0.72		1.5552e-08	4.9141e-08		1.1381	0.821		100	100		Energy	TCA Cycle	1206	20226-99-7
		alpha-ketoglutarate	LC/MS polar	528	C00026	HMDB0000208	51		1.05		0.7783	0.2553		0.9955	1.0417		100	100		Energy	TCA Cycle	93	305-72-6;328-50-7;22202-68-2
		succinylcarnitine (C4-DC)	LC/MS pos early	37058		HMDB0061717	71464481		1.25		0.076	0.0413		0.9107	1.1357		100	100		Energy	TCA Cycle	100001948	256928-74-2
		succinate	LC/MS polar	1437	C00042	HMDB0000254	1110		1.24		0.0225	0.0149		0.8753	1.0871		100	100		Energy	TCA Cycle	252	110-15-6
		fumarate	LC/MS polar	1643	C00122	HMDB0000134	444972		1.01		0.9931	0.305		0.9915	1.0031		100	100		Energy	TCA Cycle	330	100-17-8
		malate	LC/MS neg	1303	C00497 C00149 C00711	HMDB0000744 HMDB0031518 HMDB0000156	525		1.53		0.0008	0.0008		0.847	1.298		100	100		Energy	TCA Cycle	409	6915-15-7
		2-methylcitrate/homocitrate	LC/MS neg	52282	C01251	HMDB0003518 HMDB0000379	515;439459		1.03		0.6519	0.2249		0.9713	0.9984		100	100		Energy	TCA Cycle	100008929
		citraconate/glutaconate	LC/MS polar	47076	C02226 C02214	HMDB0000620 HMDB0000634	643798;5280498		1.18		0.0319	0.0197		1.0074	1.1841		100	100		Energy	TCA Cycle	100006438
	Oxidative Phosphorylation	acetylphosphate	LC/MS polar	15488	C00227	HMDB0001494	186		0.74		0.0612	0.0346		1.312	0.9734		100	100		Energy	Oxidative Phosphorylation	1211	94249-01-1
		phosphate	LC/MS neg	42109	C00009	HMDB0001429	1061		0.98		0.3895	0.1539		1.0201	0.9962		100	100		Energy	Oxidative Phosphorylation	461	7664-38-2
Lipid	Fatty Acid Synthesis	malonylcarnitine	LC/MS pos early	37059		HMDB0002095	22833583		0.8		0.0031	0.0028		1.115	0.8887		100	100		Lipid	Fatty Acid Synthesis	100001526	853728-01-5
		malonate	LC/MS polar	15872	C00383	HMDB0000691	867		0.75		0.0177	0.0123		1.2467	0.941		100	100		Lipid	Fatty Acid Synthesis	818	141-82-2;26522-22-85-0
	Medium Chain Fatty Acid	caprate (10:0)	LC/MS neg	1642	C01571	HMDB0000511	2969		0.87		0.1716	0.0783		1.1323	0.9897		100	100		Lipid	Medium Chain Fatty Acid	888	334-48-5
	Long Chain Saturated Fatty Acid	myristate (14:0)	LC/MS neg	1365	C06424	HMDB0000806	11005		0.83		0.0357	0.0216		1.1215	0.9345		100	100		Lipid	Long Chain Saturated Fatty Acid	519	544-63-8
		pentadecanoate (15:0)	LC/MS neg	1361	C16537	HMDB0000826	13849		1.27		0.0098	0.0075		0.9267	1.178		100	100		Lipid	Long Chain Saturated Fatty Acid	980	1002-84-2;10002-84-2
		palmitate (16:0)	LC/MS neg	1336	C00249	HMDB0000220	985		0.83		0.0196	0.0134		1.1075	0.9196		100	100		Lipid	Long Chain Saturated Fatty Acid	424	57-10-3
		margarate (17:0)	LC/MS neg	1121		HMDB0002259	10465		1.09		0.3003	0.1246		0.9593	1.0425		100	100		Lipid	Long Chain Saturated Fatty Acid	891	506-12-7
		stearate (18:0)	LC/MS neg	1358	C01530	HMDB0000827	5281		0.88		0.1334	0.0643		1.0672	0.9382		100	100		Lipid	Long Chain Saturated Fatty Acid	439	57-11-4
		nonadecanoate (19:0)	LC/MS neg	1356	C16535	HMDB0000772	12591		1.77		1.4982e-07	3.9706e-07		0.8125	1.4341		100	100		Lipid	Long Chain Saturated Fatty Acid	892	646-30-0
		arachidate (20:0)	LC/MS neg	1118	C06425	HMDB0002212	10467		0.99		0.87	0.2776		1.0375	1.0283		100	100		Lipid	Long Chain Saturated Fatty Acid	893	506-30-9
		behenate (22:0)*	LC/MS neg	12125	C08281	HMDB0000944	8215		1.01		0.6221	0.2175		1.1227	1.1311		100	100		Lipid	Long Chain Saturated Fatty Acid	314	112-85-6
	Long Chain Monounsaturated Fatty Acid	palmitoleate (16:1n7)	LC/MS neg	33447	C08362	HMDB0003229	445638		0.96		0.4887	0.1829		1.0339	0.9893		100	100		Lipid	Long Chain Monounsaturated Fatty Acid	452	373-49-9
		10-heptadecenoate (17:1n7)	LC/MS neg	33971		HMDB0060038	5312435		1.25		0.0323	0.0199		0.886	1.1105		100	100		Lipid	Long Chain Monounsaturated Fatty Acid	100001278	29743-97-3
		oleate/vaccenate (18:1)	LC/MS neg	52285	C01712 C08367 C00712 C21944	HMDB0000207 HMDB0000573 HMDB0003231 HMDB0240219	637517;445639;5281127;5282761		0.83		0.0927	0.0485		1.155	0.9542		100	100		Lipid	Long Chain Monounsaturated Fatty Acid	100008930
		10-nonadecenoate (19:1n9)	LC/MS neg	33972		HMDB0013622	5312513		1.9		2.1189e-08	6.569e-08		0.8129	1.5455		100	100		Lipid	Long Chain Monounsaturated Fatty Acid	100001277	73033-09-7
		eicosenoate (20:1)	LC/MS neg	33587	C16526	HMDB0002231 HMDB0062436	5282769;5282768;94159		0.84		0.084	0.0451		1.1126	0.9334		100	100		Lipid	Long Chain Monounsaturated Fatty Acid	100001335
		erucate (22:1n9)	LC/MS neg	1552	C08316	HMDB0002068	8216;5281116		0.92		0.5576	0.2014		1.1003	1.0113		100	100		Lipid	Long Chain Monounsaturated Fatty Acid	1087	112-86-7
	Long Chain Polyunsaturated Fatty Acid (n3 and n6)	tetradecadienoate (14:2)*	LC/MS neg	62850		HMDB0000560	5312409		0.92		0.1707	0.0781		1.02	0.938		100	100		Lipid	Long Chain Polyunsaturated Fatty Acid (n3 and n6)	100020343	39039-37-7
		stearidonate (18:4n3)	LC/MS neg	33969	C16300	HMDB0006547	5312508		1.21		0.12	0.059		0.9404	1.14		100	100		Lipid	Long Chain Polyunsaturated Fatty Acid (n3 and n6)	100001229	111174-40-4
		eicosapentaenoate (EPA; 20:5n3)	LC/MS neg	18467	C06428	HMDB0001999	446284		1.42		0.0191	0.0131		0.8615	1.2229		100	100		Lipid	Long Chain Polyunsaturated Fatty Acid (n3 and n6)	2050	10-2005-9;10417-94-4
		heneicosapentaenoate (21:5n3)	LC/MS neg	57658			11998573		1.24		0.0293	0.0184		0.8872	1.1025		70	90		Lipid	Long Chain Polyunsaturated Fatty Acid (n3 and n6)	100015797	24257-10-1
		docosapentaenoate (n3 DPA; 22:5n3)	LC/MS neg	32504	C16513	HMDB0001976 HMDB0006528	6441454		1.17		0.153	0.0718		0.9411	1.1031		100	100		Lipid	Long Chain Polyunsaturated Fatty Acid (n3 and n6)	100001181	2234-74-4
		docosahexaenoate (DHA; 22:6n3)	LC/MS neg	44675	C06429	HMDB0002183	445580		0.96		0.8153	0.2637		1.172	1.1238		100	100		Lipid	Long Chain Polyunsaturated Fatty Acid (n3 and n6)	100000665	6217-54-5
		docosatrienoate (22:3n3)	LC/MS neg	32417	C16534	HMDB0002823	5312556		0.79		0.428	0.1658		1.2036	0.9478		100	100		Lipid	Long Chain Polyunsaturated Fatty Acid (n3 and n6)	100001195	59708-86-0
		nisinate (24:6n3)	LC/MS neg	57810		HMDB0013025	11792612		1.07		0.5326	0.1944		0.8511	0.9146		50	60		Lipid	Long Chain Polyunsaturated Fatty Acid (n3 and n6)	100015785	68378-49-4
		hexadecadienoate (16:2n6)	LC/MS neg	57652		HMDB0000477	13932172		1.52		3.3689e-05	5.1733e-05		0.8677	1.3199		100	100		Lipid	Long Chain Polyunsaturated Fatty Acid (n3 and n6)	100009394	28290-73-5
		linoleate (18:2n6)	LC/MS neg	1105	C01595	HMDB0000673 HMDB0006270	5280450		0.74		0.0216	0.0144		1.3219	0.9809		100	100		Lipid	Long Chain Polyunsaturated Fatty Acid (n3 and n6)	180	60-33-3
		linolenate [alpha or gamma; (18:3n3 or 6)]	LC/MS neg	34035	C06426 C06427	HMDB0001388 HMDB0003073	5280933;5280934		1.49		0.0051	0.0043		0.8176	1.2164		100	100		Lipid	Long Chain Polyunsaturated Fatty Acid (n3 and n6)	100001337
		dihomo-linoleate (20:2n6)	LC/MS neg	17805	C16525	HMDB0005060	6439848		0.79		0.01	0.0076		1.1526	0.9069		100	100		Lipid	Long Chain Polyunsaturated Fatty Acid (n3 and n6)	1231	2091-39-6
		dihomo-linolenate (20:3n3 or n6)	LC/MS neg	35718	C03242	HMDB0002925	5280581		0.8		0.0953	0.0495		1.2731	1.0133		100	100		Lipid	Long Chain Polyunsaturated Fatty Acid (n3 and n6)	100001739	17046-59-2
		arachidonate (20:4n6)	LC/MS pos late	1110	C00219	HMDB0001043	444899		0.92		0.2799	0.1179		1.1522	1.0574		100	100		Lipid	Long Chain Polyunsaturated Fatty Acid (n3 and n6)	229	506-32-1
		docosatrienoate (22:3n6)*	LC/MS neg	57467			75955220		0.78		0.1216	0.0596		1.2356	0.9694		100	100		Lipid	Long Chain Polyunsaturated Fatty Acid (n3 and n6)	100015762
		adrenate (22:4n6)	LC/MS neg	32980	C16527	HMDB0002226	5497181;5282844		0.69		0.0318	0.0197		1.2259	0.8488		100	100		Lipid	Long Chain Polyunsaturated Fatty Acid (n3 and n6)	100001193	2091-25-0
		docosadienoate (22:2n6)	LC/MS neg	32415	C16533	HMDB0061714	5282807		0.71		0.0044	0.0037		1.2252	0.8758		100	100		Lipid	Long Chain Polyunsaturated Fatty Acid (n3 and n6)	100001182	7370-49-2
		mead acid (20:3n9)	LC/MS neg	35174		HMDB0010378	5312531		0.93		0.733	0.2433		1.12	1.0458		100	100		Lipid	Long Chain Polyunsaturated Fatty Acid (n3 and n6)	100001472	20590-32-3
	Fatty Acid, Branched	(12 or 13)-methylmyristate (a15:0 or i15:0)	LC/MS neg	38293		HMDB0061707	151014		1.74		4.9196e-08	1.4434e-07		0.844	1.4652		100	100		Lipid	Fatty Acid, Branched	100002344	2485-71-4
		(14 or 15)-methylpalmitate (a17:0 or i17:0)	LC/MS neg	38768	C16995	HMDB0061859	8181;17903417		1.52		0.0002	0.0002		0.8518	1.2936		95	100		Lipid	Fatty Acid, Branched	100002945
		(16 or 17)-methylstearate (a19:0 or i19:0)	LC/MS neg	38296		HMDB0037397	3083779		1.25		0.0157	0.0112		0.9655	1.2062		100	100		Lipid	Fatty Acid, Branched	100002356	2724-59-6
	Fatty Acid, Dicarboxylate	glutarate (C5-DC)	LC/MS polar	396	C00489	HMDB0000661	743;4418048		0.79		0.0066	0.0053		1.1242	0.8894		100	100		Lipid	Fatty Acid, Dicarboxylate	339	110-94-1
		2-hydroxyglutarate	LC/MS polar	37253	C02630	HMDB0059655	43		0.83		0.1742	0.0793		1.1706	0.9702		100	100		Lipid	Fatty Acid, Dicarboxylate	100002070	40951-21-1
		2-hydroxyadipate	LC/MS polar	31934	C02360	HMDB0000321	193530		1.11		0.2951	0.1234		0.9433	1.0467		95	100		Lipid	Fatty Acid, Dicarboxylate	100001153	18294-85-4
		3-hydroxyadipate	LC/MS polar	62069		HMDB0000345	151913		1.43		0.004	0.0035		0.8113	1.1572		50	80		Lipid	Fatty Acid, Dicarboxylate	100004396
		maleate	LC/MS polar	20676	C01384	HMDB0000176	444266		1		0.8753	0.2785		0.9853	0.9876		100	100		Lipid	Fatty Acid, Dicarboxylate	100000707	110-16-7
		suberate (C8-DC)	LC/MS polar	15730	C08278	HMDB0000893	10457		0.9		0.6809	0.2312		1.2834	1.1523		100	90		Lipid	Fatty Acid, Dicarboxylate	100000016	505-48-6
		azelate (C9-DC)	LC/MS neg	18362	C08261	HMDB0000784	2266		0.68		0.2069	0.0909		1.5772	1.0725		100	100		Lipid	Fatty Acid, Dicarboxylate	2029	123-99-9
		sebacate (C10-DC)	LC/MS neg	32398	C08277	HMDB0000792	5192		0.77		0.4821	0.1813		1.2689	0.9809		100	100		Lipid	Fatty Acid, Dicarboxylate	100001211	111-20-6
	Fatty Acid, Amino	2-aminoheptanoate	LC/MS pos early	43761		HMDB0094649	227939		0.78		0.1196	0.059		0.9552	0.7424		75	65		Lipid	Fatty Acid, Amino	100004542	1115-90-8
	Fatty Acid Metabolism (also BCAA Metabolism)	butyrylcarnitine (C4)	LC/MS pos early	32412	C02862	HMDB0002013	439829		0.97		0.4577	0.1741		1.0388	1.0091		100	100		Lipid	Fatty Acid Metabolism (also BCAA Metabolism)	100001054	25576-40-3
		propionylcarnitine (C3)	LC/MS pos early	32452	C03017	HMDB0000824	107738		1		0.9359	0.2926		0.98	0.9829		100	100		Lipid	Fatty Acid Metabolism (also BCAA Metabolism)	100001162	17298-37-2
		methylmalonate (MMA)	LC/MS polar	1496	C02170	HMDB0000202	487		1.01		0.8063	0.2623		1.0093	1.0216		100	100		Lipid	Fatty Acid Metabolism (also BCAA Metabolism)	418	516-05-2
		2-methylmalonylcarnitine (C4-DC)	LC/MS pos early	35482		HMDB0013133	53481628		1.04		0.6046	0.2141		1.0004	1.0376		100	100		Lipid	Fatty Acid Metabolism (also BCAA Metabolism)	100001596	149181-64-6
	Fatty Acid Metabolism (Acyl Carnitine, Short Chain)	acetylcarnitine (C2)	LC/MS pos early	32198	C02571	HMDB0000201	7045767		1.03		0.3001	0.1246		0.998	1.0253		100	100		Lipid	Fatty Acid Metabolism (Acyl Carnitine, Short Chain)	100000802	5080-50-2
		valerylcarnitine (C5)	LC/MS pos early	34406		HMDB0013128	6426903		1.06		0.588	0.2096		0.9716	1.026		100	100		Lipid	Fatty Acid Metabolism (Acyl Carnitine, Short Chain)	100001394	40225-14-7
		isocaproylcarnitine	LC/MS pos early	61779					2.25		1.313e-07	3.5956e-07		0.7304	1.6466		95	100		Lipid	Fatty Acid Metabolism (Acyl Carnitine, Short Chain)	100016063
	Fatty Acid Metabolism (Acyl Carnitine, Medium Chain)	hexanoylcarnitine (C6)	LC/MS pos early	32328		HMDB0000756	6426853		1.04		0.6138	0.2164		0.9855	1.0227		100	100		Lipid	Fatty Acid Metabolism (Acyl Carnitine, Medium Chain)	100000781	6920-35-0
		octanoylcarnitine (C8)	LC/MS pos late	33936	C02838	HMDB0000791	11953814;123701		1.47		2.9357e-06	5.7756e-06		0.8151	1.2018		100	100		Lipid	Fatty Acid Metabolism (Acyl Carnitine, Medium Chain)	100001247	3671-77-0
		nonanoylcarnitine (C9)	LC/MS pos late	61775		HMDB0013288	91825642		1.52		9.9938e-07	2.2806e-06		0.8286	1.2592		100	100		Lipid	Fatty Acid Metabolism (Acyl Carnitine, Medium Chain)	100006620
		decanoylcarnitine (C10)	LC/MS pos late	33941		HMDB0000651	10245190		1.56		8.6507e-05	0.0001		0.8092	1.2642		100	100		Lipid	Fatty Acid Metabolism (Acyl Carnitine, Medium Chain)	100001251	1492-27-9
		laurylcarnitine (C12)	LC/MS pos late	34534		HMDB000225	168381		1.74		3.4513e-06	6.5182e-06		0.7955	1.385		100	100		Lipid	Fatty Acid Metabolism (Acyl Carnitine, Medium Chain)	100001392	25518-54-1
	Fatty Acid Metabolism (Acyl Carnitine, Long Chain Saturated)	myristoylcarnitine (C14)	LC/MS pos late	33952		HMDB0005066	6426854		2.19		4.883e-07	1.1975e-06		0.7749	1.6942		100	100		Lipid	Fatty Acid Metabolism (Acyl Carnitine, Long Chain Saturated)	100001270	18822-89-4
		pentadecanoylcarnitine (C15)*	LC/MS pos late	57522		HMDB0062517	123132011		3.03		1.109e-12	1.139e-11		0.6599	1.9971		100	100		Lipid	Fatty Acid Metabolism (Acyl Carnitine, Long Chain Saturated)	100015842
		palmitoylcarnitine (C16)	LC/MS pos late	44681	C02990	HMDB0000222	461		2.04		6.747e-07	1.6067e-06		0.7619	1.5531		100	100		Lipid	Fatty Acid Metabolism (Acyl Carnitine, Long Chain Saturated)	100000776	6865-14-1
		margaroylcarnitine (C17)*	LC/MS pos late	57512		HMDB0006210	53477803		2.94		8.633e-12	5.0661e-11		0.622	1.8298		100	100		Lipid	Fatty Acid Metabolism (Acyl Carnitine, Long Chain Saturated)	100004054	106182-29-0
		stearoylcarnitine (C18)	LC/MS pos late	34409		HMDB0000848	3006797		1.81		1.5132e-05	2.5115e-05		0.8032	1.4553		100	100		Lipid	Fatty Acid Metabolism (Acyl Carnitine, Long Chain Saturated)	100001391	18822-91-8
		arachidoylcarnitine (C20)*	LC/MS pos late	57513		HMDB0006460	53477833		1.52		0.0004	0.0004		0.8795	1.334		100	100		Lipid	Fatty Acid Metabolism (Acyl Carnitine, Long Chain Saturated)	100015833
		behenoylcarnitine (C22)*	LC/MS pos late	57514		HMDB0062468	71464577		1.39		0.006	0.005		0.9182	1.2766		100	100		Lipid	Fatty Acid Metabolism (Acyl Carnitine, Long Chain Saturated)	100015832
		cerotoylcarnitine (C26)*	LC/MS pos late	57516		HMDB0006347	53477828		1.47		7.9094e-05	0.0001		0.7307	1.0731		0	85		Lipid	Fatty Acid Metabolism (Acyl Carnitine, Long Chain Saturated)	100015835
	Fatty Acid Metabolism (Acyl Carnitine, Monounsaturated)	butenoylcarnitine (C4:1)	LC/MS pos early	61778					1.19		0.089	0.0472		0.9562	1.1337		100	100		Lipid	Fatty Acid Metabolism (Acyl Carnitine, Monounsaturated)	100016058
		3-decenoylcarnitine	LC/MS pos late	63361					1.46		0.0023	0.0021		0.8415	1.2291		100	100		Lipid	Fatty Acid Metabolism (Acyl Carnitine, Monounsaturated)	100021136
		undecenoylcarnitine (C11:1)	LC/MS pos late	63613					3.07		3.9085e-10	1.69e-09		0.4419	1.3579		55	100		Lipid	Fatty Acid Metabolism (Acyl Carnitine, Monounsaturated)	100021131
		5-dodecenoylcarnitine (C12:1)	LC/MS pos late	61769		HMDB13326	91825571		25.98		0	0		0.1277	3.3177		95	100		Lipid	Fatty Acid Metabolism (Acyl Carnitine, Monounsaturated)	100016069
		myristoleoylcarnitine (C14:1)*	LC/MS pos late	48182		HMDB0240588	129691961		2.65		7.8167e-09	2.6211e-08		0.6455	1.7101		100	100		Lipid	Fatty Acid Metabolism (Acyl Carnitine, Monounsaturated)	100006051	889848-55-9
		palmitoleoylcarnitine (C16:1)*	LC/MS pos late	53223		HMDB0013207	71464547		1.93		2.7265e-06	5.4633e-06		0.8063	1.5537		100	100		Lipid	Fatty Acid Metabolism (Acyl Carnitine, Monounsaturated)	100009406
		oleoylcarnitine (C18:1)	LC/MS pos late	35160		HMDB0005065	6441392		1.43		0.0066	0.0053		0.8759	1.2567		100	100		Lipid	Fatty Acid Metabolism (Acyl Carnitine, Monounsaturated)	100001501	38677-66-6
		eicosenoylcarnitine (C20:1)*	LC/MS pos late	57519					1.52		0.0009	0.0009		0.8286	1.2616		100	100		Lipid	Fatty Acid Metabolism (Acyl Carnitine, Monounsaturated)	100015838
		erucoylcarnitine (C22:1)*	LC/MS pos late	57525					1.32		0.0312	0.0194		0.9021	1.1915		100	100		Lipid	Fatty Acid Metabolism (Acyl Carnitine, Monounsaturated)	100015841
		nervonoylcarnitine (C24:1)*	LC/MS pos late	57531		HMDB0006509			1.33		0.033	0.0202		0.9136	1.219		100	100		Lipid	Fatty Acid Metabolism (Acyl Carnitine, Monounsaturated)	100015846
	Fatty Acid Metabolism (Acyl Carnitine, Polyunsaturated)	linoleoylcarnitine (C18:2)*	LC/MS pos late	46223		HMDB0006469	6450015		0.65		0.0004	0.0005		1.2958	0.8429		100	100		Lipid	Fatty Acid Metabolism (Acyl Carnitine, Polyunsaturated)	100003151	36816-10-1
		linolenoylcarnitine (C18:3)*	LC/MS pos late	57511					1.52		0.0005	0.0005		0.7285	1.1071		100	100		Lipid	Fatty Acid Metabolism (Acyl Carnitine, Polyunsaturated)	100015831
		dihomo-linoleoylcarnitine (C20:2)*	LC/MS pos late	57520					1.09		0.2756	0.1167		0.968	1.0598		100	100		Lipid	Fatty Acid Metabolism (Acyl Carnitine, Polyunsaturated)	100015839
		arachidonoylcarnitine (C20:4)	LC/MS pos late	57518		HMDB0006455	136212424		0.89		0.3551	0.143		1.0508	0.9379		100	100		Lipid	Fatty Acid Metabolism (Acyl Carnitine, Polyunsaturated)	100015837
		dihomo-linolenoylcarnitine (C20:3n3 or 6)*	LC/MS pos late	57521					0.89		0.4999	0.1863		1.1047	0.9846		100	100		Lipid	Fatty Acid Metabolism (Acyl Carnitine, Polyunsaturated)	100015840
		meadoylcarnitine (C20:3n9)*	LC/MS pos late	62436					0.92		0.7114	0.2375		1.1114	1.0272		100	100		Lipid	Fatty Acid Metabolism (Acyl Carnitine, Polyunsaturated)	100020752
		docosadienoylcarnitine (C22:2)*	LC/MS pos late	57526			71464511		1.11		0.3667	0.147		1.0206	1.1359		100	100		Lipid	Fatty Acid Metabolism (Acyl Carnitine, Polyunsaturated)	100015848
		docosatrienoylcarnitine (C22:3)*	LC/MS pos late	57527					2.22		3.3769e-06	6.4519e-06		0.6356	1.4101		65	90		Lipid	Fatty Acid Metabolism (Acyl Carnitine, Polyunsaturated)	100015849
		adrenoylcarnitine (C22:4)*	LC/MS pos late	57528					0.9		0.5312	0.1944		1.1014	0.9955		100	100		Lipid	Fatty Acid Metabolism (Acyl Carnitine, Polyunsaturated)	100015850
		docosapentaenoylcarnitine (C22:5n3)*	LC/MS pos late	57529			71464594		1.37		0.0055	0.0046		0.831	1.1389		100	100		Lipid	Fatty Acid Metabolism (Acyl Carnitine, Polyunsaturated)	100015851
		docosahexaenoylcarnitine (C22:6)*	LC/MS pos late	57523					1.17		0.1831	0.0822		0.8831	1.0303		100	100		Lipid	Fatty Acid Metabolism (Acyl Carnitine, Polyunsaturated)	100015845
	Fatty Acid Metabolism (Acyl Carnitine, Hydroxy)	(R)-3-hydroxybutyrylcarnitine	LC/MS pos early	43264		HMDB0013127	53481617		0.98		0.777	0.2553		1.0608	1.0393		100	100		Lipid	Fatty Acid Metabolism (Acyl Carnitine, Hydroxy)	100003926
		(S)-3-hydroxybutyrylcarnitine	LC/MS pos early	52984		HMDB0013127	71464477		1.18		0.0617	0.0347		0.8692	1.0295		100	100		Lipid	Fatty Acid Metabolism (Acyl Carnitine, Hydroxy)	100009271
		3-hydroxyhexanoylcarnitine (1)	LC/MS pos early	62557					1.28		0.0016	0.0015		0.916	1.1702		100	100		Lipid	Fatty Acid Metabolism (Acyl Carnitine, Hydroxy)	100020825
		3-hydroxyhexanoylcarnitine (2)	LC/MS pos early	62556					1.36		0.0004	0.0005		0.9246	1.2617		100	100		Lipid	Fatty Acid Metabolism (Acyl Carnitine, Hydroxy)	100020826
		3-hydroxyoctanoylcarnitine (1)	LC/MS pos early	64393					2.17		2.794e-12	1.9962e-11		0.5754	1.2475		70	100		Lipid	Fatty Acid Metabolism (Acyl Carnitine, Hydroxy)	100021990
		3-hydroxyoctanoylcarnitine (2)	LC/MS pos early	64394					2.19		1.6245e-11	8.8971e-11		0.7321	1.6065		100	100		Lipid	Fatty Acid Metabolism (Acyl Carnitine, Hydroxy)	100021991
		3-hydroxydecanoylcarnitine	LC/MS pos late	63358		HMDB0061636	121454166		1.95		2.2329e-05	3.5619e-05		0.686	1.3343		90	100		Lipid	Fatty Acid Metabolism (Acyl Carnitine, Hydroxy)	100021141
		3-hydroxypalmitoylcarnitine	LC/MS pos late	61839		HMDB0013336	126456228		2.22		2.9527e-06	5.7756e-06		0.7468	1.656		100	100		Lipid	Fatty Acid Metabolism (Acyl Carnitine, Hydroxy)	100019800
		3-hydroxyoleoylcarnitine	LC/MS pos late	61840			129637446		1.82		0.0002	0.0002		0.8219	1.4974		100	100		Lipid	Fatty Acid Metabolism (Acyl Carnitine, Hydroxy)	100019801
	Carnitine Metabolism	deoxycarnitine	LC/MS pos early	36747	C01181	HMDB0001161	22620		0.86		0.005	0.0042		1.1019	0.9503		100	100		Lipid	Carnitine Metabolism	100001662	6249-56-5
		carnitine	LC/MS pos early	15500	C00487 C00308	HMDB0000062	288		0.95		0.3334	0.137		1.0533	0.9978		100	100		Lipid	Carnitine Metabolism	100000007	461-05-2
	Ketone Bodies	3-hydroxybutyrate (BHBA)	LC/MS polar	542	C03197 C01089	HMDB0000011 HMDB0000357 HMDB0000442	441;94318;92135		1.11		0.4561	0.1739		1.0352	1.1488		100	100		Lipid	Ketone Bodies	254	625-72-9
	Fatty Acid, Monohydroxy	4-hydroxybutyrate (GHB)	LC/MS polar	34585	C00989	HMDB0000710	10413		1.2		0.0525	0.0306		0.9248	1.1139		100	100		Lipid	Fatty Acid, Monohydroxy	100001507	502-85-2
		2-hydroxyheptanoate*	LC/MS polar	61827			2750949		0.71		0.0525	0.0306		1.3222	0.9438		100	100		Lipid	Fatty Acid, Monohydroxy	100019960
		2-hydroxyoctanoate	LC/MS neg	22036		HMDB0002264	5312860;6995013;94180		1.06		0.317	0.1305		1.0981	1.1597		85	95		Lipid	Fatty Acid, Monohydroxy	100000743	617-73-2
		2-hydroxydecanoate	LC/MS neg	42489		HMDB0094656	21488		0.71		0.426	0.1655		1.5671	1.1184		100	100		Lipid	Fatty Acid, Monohydroxy	100004089	5393-81-7
		2-hydroxypalmitate	LC/MS neg	35675		HMDB0031057	12575964;92836;11065598		0.73		0.1476	0.0699		1.4098	1.0239		100	100		Lipid	Fatty Acid, Monohydroxy	100001579	764-67-0
		2-hydroxystearate	LC/MS neg	17945	C03045 C03042	HMDB0062549	69417;439885;439887		0.57		0.0473	0.028		1.5811	0.9082		100	100		Lipid	Fatty Acid, Monohydroxy	1239	629-22-1
		3-hydroxyhexanoate	LC/MS polar	53230		HMDB0061652 HMDB0010718	151492		1.34		0.0264	0.0171		0.8727	1.1695		100	100		Lipid	Fatty Acid, Monohydroxy	100006367	10191-24-9
		3-hydroxyoctanoate	LC/MS neg	22001	C20793	HMDB0001954	26613		1.23		0.0082	0.0064		0.9015	1.1059		100	100		Lipid	Fatty Acid, Monohydroxy	100000773	88930-08-9
		13-HODE + 9-HODE	LC/MS neg	37752	C14767 C14762	HMDB0004667 HMDB0004670	5312830;1424;5282947;5282944;5282945		0.45		6.4307e-08	1.8537e-07		1.5985	0.7158		100	100		Lipid	Fatty Acid, Monohydroxy	100002196
	Fatty Acid, Dihydroxy	2S,3R-dihydroxybutyrate	LC/MS polar	62950		HMDB0002453	10964471		0.49		4.5778e-09	1.567e-08		1.4485	0.7055		100	100		Lipid	Fatty Acid, Dihydroxy	100002284	5057-93-2
		2R,3R-dihydroxybutyrate	LC/MS polar	63109		HMDB0000498	13120901		0.64		2.4076e-06	4.954e-06		1.2034	0.7749		100	100		Lipid	Fatty Acid, Dihydroxy	100002367	759-06-8
		2,4-dihydroxybutyrate	LC/MS polar	62951		HMDB0000360	192742		1.57		0.0002	0.0002		0.807	1.268		100	100		Lipid	Fatty Acid, Dihydroxy	100002285	1518-62-3
	Endocannabinoid	oleoyl ethanolamide	LC/MS pos late	38102		HMDB0002088	5283454		0.75		0.0104	0.0078		1.0813	0.811		100	100		Lipid	Endocannabinoid	1137	11-58-0;111-58-0
		palmitoyl ethanolamide	LC/MS neg	38165	C16512	HMDB0002100	4671		0.81		0.0072	0.0058		1.1167	0.9069		100	100		Lipid	Endocannabinoid	1489	544-31-0
		stearoyl ethanolamide	LC/MS pos late	38625		HMDB0013078	27902		0.65		9.5671e-07	2.223e-06		1.3343	0.867		100	100		Lipid	Endocannabinoid	100002254	111-57-9
		N-palmitoyltaurine	LC/MS neg	39835			14504290		0.41		1.607e-09	6.0011e-09		1.4826	0.6082		100	95		Lipid	Endocannabinoid	100003239	83982-06-3
		linoleoyl ethanolamide	LC/MS neg	52608		HMDB0012252	5283446		1.02		0.8455	0.2714		0.9724	0.9963		90	85		Lipid	Endocannabinoid	100006726	68171-52-8
	Inositol Metabolism	myo-inositol	LC/MS polar	1124	C00137	HMDB0000211	892		1.04		0.4954	0.185		1.0021	1.0424		100	100		Lipid	Inositol Metabolism	363	87-89-8
		inositol 1-phosphate (I1P)	LC/MS polar	43849	C01177	HMDB0000213	440194		1.2		0.3346	0.1371		1.0215	1.2293		85	85		Lipid	Inositol Metabolism	370	573-35-3;106032-59-1
	Phospholipid Metabolism	choline	LC/MS pos early	15506	C00114	HMDB0000097	305		0.77		3.6417e-06	6.7995e-06		1.2133	0.9348		100	100		Lipid	Phospholipid Metabolism	1256	67-48-1
		choline phosphate	LC/MS pos early	34396	C00588	HMDB0001565	1014		0.67		6.3544e-06	1.1227e-05		1.2295	0.8179		100	100		Lipid	Phospholipid Metabolism	267	72556-74-2
		cytidine 5'-diphosphocholine	LC/MS pos early	34418	C00307	HMDB0001413	13804		0.86		0.0001	0.0002		1.0736	0.9211		100	100		Lipid	Phospholipid Metabolism	1220	33818-15-4
		glycerophosphorylcholine (GPC)	LC/MS pos early	15990	C00670	HMDB0000086	71920		1.03		0.6203	0.2173		0.9977	1.0261		100	100		Lipid	Phospholipid Metabolism	100000269	28319-77-9
		phosphoethanolamine	LC/MS neg	1600	C00346	HMDB0000224	1015		0.7		1.8463e-10	8.6675e-10		1.1992	0.8419		100	100		Lipid	Phospholipid Metabolism	1026	1071-23-4
		glycerophosphoethanolamine	LC/MS polar	37455	C01233	HMDB0000114	123874		1.01		0.8621	0.2761		1.0463	1.0546		100	100		Lipid	Phospholipid Metabolism	100001620	33049-08-0
		glycerophosphoserine*	LC/MS pos early	57404			3081457		0.72		5.7101e-10	2.3456e-09		1.2226	0.8778		100	100		Lipid	Phospholipid Metabolism	100015666
		glycerophosphoinositol*	LC/MS neg	52307			167572		0.75		9.5742e-05	0.0001		1.1637	0.8749		100	100		Lipid	Phospholipid Metabolism	100001621	16824-65-0
		trimethylamine N-oxide	LC/MS pos early	40406	C01104	HMDB0000925	1145		3.27		2.3573e-11	1.236e-10		0.5181	1.6961		100	100		Lipid	Phospholipid Metabolism	100003397	1184-78-7
	Phosphatidylserine (PS)	1-stearoyl-2-oleoyl-GPS (18:0/18:1)	LC/MS pos late	19265		HMDB0010163	9547087		0.8		0.0476	0.0281		1.1898	0.9536		100	100		Lipid	Phosphatidylserine (PS)	100000639
		1-stearoyl-2-linoleoyl-GPS (18:0/18:2)	LC/MS pos late	53009			9547091		0.69		9.064e-05	0.0001		1.287	0.8944		100	100		Lipid	Phosphatidylserine (PS)	100000642	322647-11-0
		1-stearoyl-2-arachidonoyl-GPS (18:0/20:4)	LC/MS pos late	52235		HMDB0012383	24779545		0.86		0.1606	0.0746		1.177	1.0068		100	100		Lipid	Phosphatidylserine (PS)	100001872
	Phosphatidylglycerol (PG)	1-palmitoyl-2-linoleoyl-GPG (16:0/18:2)	LC/MS pos late	52628		HMDB0010575	52927246		0.68		0.0247	0.0161		1.0538	0.7116		70	55		Lipid	Phosphatidylglycerol (PG)	1543	322647-44-9
		1-stearoyl-2-oleoyl-GPG (18:0/18:1)	LC/MS polar	52623		HMDB0010604	24779551		0.93		0.2613	0.1112		1.0278	0.951		100	100		Lipid	Phosphatidylglycerol (PG)	100001866	322647-48-3
	Lysophospholipid	1-stearoyl-GPS (18:0)*	LC/MS pos late	45966		HMDB0061698	74819135		0.99		0.9763	0.3015		1.1002	1.0854		100	100		Lipid	Lysophospholipid	100004327
		1-oleoyl-GPS (18:1)	LC/MS neg	19260		HMDB0061694	85036846		0.61		0.0047	0.004		1.4142	0.8674		100	100		Lipid	Lysophospholipid	100000630	326589-90-6
		1-palmitoyl-GPG (16:0)*	LC/MS neg	45970		HMDB0240601	3300276		0.78		0.2301	0.1		1.2173	0.9534		100	100		Lipid	Lysophospholipid	100005717
		1-stearoyl-GPG (18:0)	LC/MS neg	34437					0.74		0.0219	0.0146		1.1559	0.8566		100	100		Lipid	Lysophospholipid	100001462
		1-oleoyl-GPG (18:1)*	LC/MS neg	45968		HMDB0240602			0.45		7.9747e-05	0.0001		1.5015	0.6718		95	90		Lipid	Lysophospholipid	100005716
		1-linoleoyl-GPG (18:2)*	LC/MS neg	54885		HMDB0240600			0.79		0.284	0.119		1.2601	0.9951		95	100		Lipid	Lysophospholipid	100009227
	Glycerolipid Metabolism	glycerol	LC/MS neg	15122	C00116	HMDB0000131	753		0.98		0.7955	0.2593		1.0212	1.0048		100	100		Lipid	Glycerolipid Metabolism	1254	56-81-5
		glycerol 3-phosphate	LC/MS polar	43847	C0093	HMDB0000126	754		1		0.8661	0.2769		1.008	1.003		100	100		Lipid	Glycerolipid Metabolism	100000258	29849-82-9
		glycerophosphoglycerol	LC/MS polar	48857	C03274	HMDB0240316	54575349		0.57		8.6481e-10	3.3046e-09		1.257	0.7185		100	100		Lipid	Glycerolipid Metabolism	100001619
	Sphingolipid Synthesis	sphinganine	LC/MS pos late	17769	C00836	HMDB0000269	3126		0.95		0.7028	0.236		1.0608	1.0047		100	100		Lipid	Sphingolipid Synthesis	313	3102-56-5
		sphingadienine	LC/MS pos late	57426			6449795		0.8		0.027	0.0173		1.1228	0.8936		100	100		Lipid	Sphingolipid Synthesis	100015643	25696-03-1
	Sphingosines	sphingosine	LC/MS pos late	17747	C00319	HMDB0000252	5280335		0.89		0.2414	0.1041		1.0259	0.9148		100	100		Lipid	Sphingosines	297	123-78-4
	Mevalonate Metabolism	3-hydroxy-3-methylglutarate	LC/MS polar	531	C03761	HMDB0000355	1662;5459993		0.89		0.0278	0.0176		1.0594	0.9383		100	100		Lipid	Mevalonate Metabolism	112	503-49-1
	Sterol	cholesterol	LC/MS pos late	63	C00187	HMDB0000067	6432564;11025495;5997		1.1		0.1114	0.0565		0.935	1.0271		100	100		Lipid	Sterol	266	57-88-5
		cholesterol sulfate	LC/MS polar	35324	C18043	HMDB00653	65076		1.31		0.0005	0.0005		0.8595	1.1251		90	100		Lipid	Sterol	100001606	2864-50-8
		4-cholesten-3-one	LC/MS pos late	38125	C00599	HMDB0000921	91477		0.74		1.8119e-05	2.9477e-05		1.1626	0.8578		100	100		Lipid	Sterol	100002227	601-57-0
	Primary Bile Acid Metabolism	cholate	LC/MS neg	22842	C00695	HMDB0000619	221493		1		0.5649	0.2026		1.2821	1.2798		100	100		Lipid	Primary Bile Acid Metabolism	136	81-25-4
		glycocholate	LC/MS neg	18476	C01921	HMDB0000138	10140		2.69		1.3824e-05	2.3178e-05		0.5575	1.5018		75	100		Lipid	Primary Bile Acid Metabolism	342	475-31-0;863-57-0
		taurocholate	LC/MS neg	18497	C05122	HMDB0000036	46783527;6675		2.35		0.0074	0.0059		0.6727	1.5841		40	85		Lipid	Primary Bile Acid Metabolism	1648	145-42-6
Nucleotide	Purine Metabolism, (Hypo)Xanthine/Inosine containing	AICA ribonucleotide	LC/MS pos early	38325	C04677	HMDB0001517	65110		0.88		0.0422	0.0252		1.1035	0.9661		100	100		Nucleotide	Purine Metabolism, (Hypo)Xanthine/Inosine containing	216	3031-94-5
		inosine 5'-monophosphate (IMP)	LC/MS neg	2133	C00130	HMDB0000175	8582		1.08		0.0917	0.0483		0.9819	1.0588		100	100		Nucleotide	Purine Metabolism, (Hypo)Xanthine/Inosine containing	362	4691-65-0
		inosine	LC/MS neg	1123	C00294	HMDB0000195	6021		0.94		0.0964	0.0497		1.0131	0.957		100	100		Nucleotide	Purine Metabolism, (Hypo)Xanthine/Inosine containing	361	58-63-9
		hypoxanthine	LC/MS neg	3127	C00262	HMDB0000157	790;135398638		0.84		4.1783e-05	6.2412e-05		1.0975	0.925		100	100		Nucleotide	Purine Metabolism, (Hypo)Xanthine/Inosine containing	171	68-94-0
		xanthine	LC/MS pos early	3147	C00385	HMDB0000292	1188		0.89		0.0528	0.0306		1.0898	0.9674		100	100		Nucleotide	Purine Metabolism, (Hypo)Xanthine/Inosine containing	1004	69-89-6
		xanthosine	LC/MS neg	15136	C01762	HMDB0000299	64959		0.95		0.6555	0.2249		1.0569	1.0074		100	100		Nucleotide	Purine Metabolism, (Hypo)Xanthine/Inosine containing	100000299	146-80-5
		N1-methylinosine	LC/MS pos early	48351		HMDB0002721	650095		2.49		1.452e-12	1.193e-11		0.5192	1.2921		50	100		Nucleotide	Purine Metabolism, (Hypo)Xanthine/Inosine containing	100001409	20245-33-4
		urate	LC/MS neg	1604	C00366	HMDB0000289	1175		1.3		0.0005	0.0005		0.8971	1.1698		100	100		Nucleotide	Purine Metabolism, (Hypo)Xanthine/Inosine containing	1134	69-93-2;120K5305
		uric acid ribonucleoside*	LC/MS neg	62102	C05513	HMDB0029920	164933		1.11		0.7914	0.2587		1.0582	1.1736		100	100		Nucleotide	Purine Metabolism, (Hypo)Xanthine/Inosine containing	100002682	2124-54-1
		allantoin	LC/MS polar	1107	C02350 C02348 C01551	HMDB0000462	204;439714;439713		0.86		0.0142	0.0103		1.1572	0.9933		100	100		Nucleotide	Purine Metabolism, (Hypo)Xanthine/Inosine containing	1002	97-59-6
		allantoic acid	LC/MS polar	33434	C00499	HMDB0001209	203		0.87		0.018	0.0125		1.1267	0.9785		100	100		Nucleotide	Purine Metabolism, (Hypo)Xanthine/Inosine containing	218	99-16-1
	Purine Metabolism, Adenine containing	adenosine 5'-diphosphate (ADP)	LC/MS polar	3108	C00008	HMDB0001341	6022		1.04		0.5625	0.2026		0.9877	1.0223		100	100		Nucleotide	Purine Metabolism, Adenine containing	208	20398-34-9
		adenosine 5'-monophosphate (AMP)	LC/MS pos early	32342	C00020	HMDB0000045	6083		1.28		0.3735	0.1486		1.726	2.2042		100	100		Nucleotide	Purine Metabolism, Adenine containing	209	149022-20-8
		adenosine 2'-monophosphate (2'-AMP)	LC/MS neg	36815	C00946	HMDB0011617	94136		1		0.9239	0.2903		1.018	1.0181		100	100		Nucleotide	Purine Metabolism, Adenine containing	100001694	130-49-4
		adenosine	LC/MS neg	555	C00212	HMDB0000050	60961		0.96		0.9098	0.2864		1.2274	1.1776		100	100		Nucleotide	Purine Metabolism, Adenine containing	798	58-61-7
		adenine	LC/MS pos early	554	C00147	HMDB0000034	190		0.87		0.1873	0.0836		1.3877	1.2046		100	100		Nucleotide	Purine Metabolism, Adenine containing	880	73-24-5
		N1-methyladenosine	LC/MS pos early	15650	C02494	HMDB0003331	27476		1.04		0.3375	0.1378		1.0011	1.0377		100	100		Nucleotide	Purine Metabolism, Adenine containing	1242	15763-06-1
	Purine Metabolism, Guanine containing	guanosine 5'-monophosphate (5'-GMP)	LC/MS pos early	2849	C00144	HMDB0001397	6804		0.98		0.8229	0.2651		1.0154	0.9954		100	100		Nucleotide	Purine Metabolism, Guanine containing	347	5550-12-09
		guanosine	LC/MS neg	1573	C00387	HMDB0000133	6802		0.83		0.0129	0.0094		1.0476	0.8744		100	100		Nucleotide	Purine Metabolism, Guanine containing	1099	118-00-3
		guanine	LC/MS pos early	32352	C00242	HMDB0000132	135398634		0.62		4.4403e-05	6.5141e-05		1.3133	0.8173		100	100		Nucleotide	Purine Metabolism, Guanine containing	172	73-40-5
		7-methylguanine	LC/MS pos early	35114	C02242	HMDB0000897	135398679		1.18		0.0021	0.0019		0.9081	1.0699		100	100		Nucleotide	Purine Metabolism, Guanine containing	100001456	578-76-7
		N2,N2-dimethylguanosine	LC/MS pos early	35137		HMDB0004824	135501639		1.16		0.0626	0.0351		0.8232	0.9534		70	95		Nucleotide	Purine Metabolism, Guanine containing	100001412	2140-67-2
	Pyrimidine Metabolism, Orotate containing	orotate	LC/MS polar	1505	C00295	HMDB0000226	967		1.06		0.1508	0.071		1.0453	1.1068		40	75		Nucleotide	Pyrimidine Metabolism, Orotate containing	445	50887-69-9
	Pyrimidine Metabolism, Uracil containing	uridine 5'-monophosphate (UMP)	LC/MS polar	2856	C00105	HMDB0000288	6030		1.13		0.1123	0.0568		0.966	1.0958		100	100		Nucleotide	Pyrimidine Metabolism, Uracil containing	869	3387-36-8
		uridine	LC/MS neg	606	C00299	HMDB0000296	6029		0.84		3.871e-08	1.1778e-07		1.1176	0.9336		100	100		Nucleotide	Pyrimidine Metabolism, Uracil containing	535	58-96-8
		uracil	LC/MS polar	605	C00106	HMDB0000300	1174		0.59		1.2391e-05	2.1432e-05		1.3595	0.7967		100	100		Nucleotide	Pyrimidine Metabolism, Uracil containing	825	66-22-8
		pseudouridine	LC/MS neg	33442	C02067	HMDB0000767	15047		0.92		0.0859	0.0459		1.1673	1.0761		100	100		Nucleotide	Pyrimidine Metabolism, Uracil containing	821	1445-07-4
		5,6-dihydrouridine	LC/MS neg	61833		HMDB0000497	94312		0.95		0.1187	0.0589		1.1326	1.0746		100	100		Nucleotide	Pyrimidine Metabolism, Uracil containing	100001425	5627-05-04
		2'-deoxyuridine	LC/MS neg	52602	C00526	HMDB0000012	13712		1.23		7.8363e-05	0.0001		0.8942	1.1033		100	100		Nucleotide	Pyrimidine Metabolism, Uracil containing	536	951-78-0
		3-ureidopropionate	LC/MS pos early	3155	C02642	HMDB0000026	111		0.78		0.0113	0.0084		1.2817	0.9942		100	100		Nucleotide	Pyrimidine Metabolism, Uracil containing	1053	462-88-4
	Pyrimidine Metabolism, Cytidine containing	cytidine 5'-monophosphate (5'-CMP)	LC/MS pos early	2372	C00055	HMDB0000095	6131		0.9		0.0866	0.0461		1.0474	0.9448		100	100		Nucleotide	Pyrimidine Metabolism, Cytidine containing	282	63-37-6
		cytidine 2' or 3'-monophosphate (2' or 3'-CMP)	LC/MS pos early	61705	C03104 C05822	HMDB0240312 HMDB0011692	53481031;66535		0.94		0.9368	0.2926		0.9286	0.8692		70	85		Nucleotide	Pyrimidine Metabolism, Cytidine containing	100019915
		cytidine	LC/MS pos early	514	C00475	HMDB0000089	6175		0.85		0.0002	0.0003		1.0612	0.9039		100	100		Nucleotide	Pyrimidine Metabolism, Cytidine containing	827	65-46-3
		N4-acetylcytidine	LC/MS pos early	35130		HMDB0005923	107461		1.13		0.3028	0.1253		1.1384	1.2871		95	100		Nucleotide	Pyrimidine Metabolism, Cytidine containing	100001413	3768-18-1
		2'-deoxycytidine	LC/MS neg	15949	C00881	HMDB0000014	13711		1.14		0.0915	0.0483		0.9936	1.137		100	100		Nucleotide	Pyrimidine Metabolism, Cytidine containing	100000125	951-77-9
		2'-O-methylcytidine	LC/MS pos early	57554			150971		0.67		0.1079	0.0549		1.0813	0.7208		80	65		Nucleotide	Pyrimidine Metabolism, Cytidine containing	100010895	2140-72-9
	Pyrimidine Metabolism, Thymine containing	thymidine	LC/MS neg	2183	C00214	HMDB0000273	5789		0.78		1.8995e-07	4.8766e-07		1.1107	0.8679		100	100		Nucleotide	Pyrimidine Metabolism, Thymine containing	872	50-89-5
		3-aminoisobutyrate	LC/MS pos early	1566	C05145	HMDB0002166	64956		1.28		0.0268	0.0173		0.8388	1.0739		95	95		Nucleotide	Pyrimidine Metabolism, Thymine containing	1114	10569-72-9;214139-20-5
	Purine and Pyrimidine Metabolism	methylphosphate	LC/MS pos early	37070		HMDB61711	13130		0.8		0.0145	0.0104		1.145	0.9202		100	100		Nucleotide	Purine and Pyrimidine Metabolism	100001805	7023-27-0
Cofactors and Vitamins	Nicotinate and Nicotinamide Metabolism	nicotinamide	LC/MS pos early	594	C00153	HMDB0001406	936		1		0.7919	0.2587		1.0351	1.0373		100	100		Cofactors and Vitamins	Nicotinate and Nicotinamide Metabolism	432	98-92-0
		nicotinamide ribonucleotide (NMN)	LC/MS pos early	22152	C00455	HMDB0000229	14180		1.42		3.0402e-06	5.8769e-06		0.8755	1.2463		100	100		Cofactors and Vitamins	Nicotinate and Nicotinamide Metabolism	1312	1094-61-7
		nicotinamide riboside	LC/MS pos early	33013	C03150	HMDB0000855	439924		0.98		0.8212	0.2651		1.0803	1.0563		100	95		Cofactors and Vitamins	Nicotinate and Nicotinamide Metabolism	100001310	1341-23-7
		nicotinamide adenine dinucleotide (NAD+)	LC/MS pos early	5278	C00003		5892		1		0.4383	0.169		1.1357	1.1352		100	100		Cofactors and Vitamins	Nicotinate and Nicotinamide Metabolism	1310	53-84-9
		nicotinamide adenine dinucleotide reduced (NADH)	LC/MS neg	31475	C00004	HMDB0001487	439153		0.61		3.8721e-05	5.8368e-05		1.2497	0.7617		100	100		Cofactors and Vitamins	Nicotinate and Nicotinamide Metabolism	428	58-68-4;606-68-8
		trigonelline (N'-methylnicotinate)	LC/MS pos early	32401	C01004	HMDB0000875	5570		0.22		1.9e-14	2.62e-13		2.3419	0.509		100	100		Cofactors and Vitamins	Nicotinate and Nicotinamide Metabolism	100001092	535-83-1
		NADHX*	LC/MS neg	63700	C20482 C04856	HMDB0059644	123131986;56927860;25203523		0.98		0.4846	0.1818		1.049	1.0301		100	95		Cofactors and Vitamins	Nicotinate and Nicotinamide Metabolism	100021770
	Riboflavin Metabolism	flavin adenine dinucleotide (FAD)	LC/MS neg	2134	C00016	HMDB0001248	643975		0.94		0.5306	0.1944		1.042	0.9769		90	95		Cofactors and Vitamins	Riboflavin Metabolism	327	146-14-5;84366-81-4
		flavin mononucleotide (FMN)	LC/MS neg	15797	C00061	HMDB0001520	643976		0.98		0.8968	0.2828		0.952	0.9304		65	65		Cofactors and Vitamins	Riboflavin Metabolism	100000251	130-40-5
	Pantothenate and CoA Metabolism	pantothenate	LC/MS neg	1508	C00864	HMDB0000210	6613		0.54		2.413e-12	1.802e-11		1.3833	0.7488		100	100		Cofactors and Vitamins	Pantothenate and CoA Metabolism	1024	137-08-6
	Ascorbate and Aldarate Metabolism	ascorbate (Vitamin C)	LC/MS pos early	32354	C00072 D00018	HMDB0000044	54670067		0.5		0.0008	0.0008		1.2966	0.6515		95	85		Cofactors and Vitamins	Ascorbate and Aldarate Metabolism	233	134-03-2
		dehydroascorbate	LC/MS polar	1659	C05422	HMDB0001264	440667		0.85		0.0569	0.0324		0.9545	0.8115		80	50		Cofactors and Vitamins	Ascorbate and Aldarate Metabolism	301	490-83-5
		2-O-methylascorbic acid	LC/MS polar	63990		HMDB0240294	54726398		0.94		0.2961	0.1235		1.0653	1.0006		100	100		Cofactors and Vitamins	Ascorbate and Aldarate Metabolism	100003258	17860-87-6
		threonate	LC/MS polar	27738	C01620	HMDB0000943 HMDB0062620	5460407;151152		0.82		0.0463	0.0276		1.1497	0.9418		100	100		Cofactors and Vitamins	Ascorbate and Aldarate Metabolism	100001022	70753-61-6
		oxalate (ethanedioate)	LC/MS neg	20694	C00209	HMDB0002329	971		0.66		0.0163	0.0115		1.3345	0.8792		100	100		Cofactors and Vitamins	Ascorbate and Aldarate Metabolism	100000841	144-62-7
		gulonate*	LC/MS polar	46957	C00800	HMDB0003290	152304		0.8		0.0002	0.0002		1.105	0.881		100	100		Cofactors and Vitamins	Ascorbate and Aldarate Metabolism	100001586	20246-53-1
	Tocopherol Metabolism	alpha-tocopherol	LC/MS pos late	1561	C02477	HMDB0001893	86472		5.77		0	0		0.4779	2.7567		95	100		Cofactors and Vitamins	Tocopherol Metabolism	1105	59-02-9;10191-41-0
		gamma-tocopherol/beta-tocopherol	LC/MS pos late	52473	C14152 C02483	HMDB0006335 HMDB0001492			0.17		1e-15	1.1e-14		1.6312	0.2698		100	85		Cofactors and Vitamins	Tocopherol Metabolism	100008998
	Tetrahydrobiopterin Metabolism	biopterin	LC/MS neg	12358	C06313	HMDB0000468	445040		1.11		0.1271	0.0616		0.9626	1.0725		100	100		Cofactors and Vitamins	Tetrahydrobiopterin Metabolism	1548	22150-76-1
	Hemoglobin and Porphyrin Metabolism	heme	LC/MS pos late	41754	C00032	HMDB0003178	26945		1.1		0.3413	0.1388		1.1046	1.2182		85	95		Cofactors and Vitamins	Hemoglobin and Porphyrin Metabolism	100001386	14875-96-8
	Thiamine Metabolism	thiamin (Vitamin B1)	LC/MS pos early	5341	DG00125 C00378 D08580	HMDB0000235	1130		0.95		0.7359	0.2433		1.0872	1.035		100	100		Cofactors and Vitamins	Thiamine Metabolism	873	59-43-8
		thiamin monophosphate	LC/MS pos early	15798	C01081	HMDB0002666	1131;3382778		0.83		0.1288	0.0623		1.0977	0.9141		95	90		Cofactors and Vitamins	Thiamine Metabolism	523	532-40-1
	Vitamin A Metabolism	carotene diol (1)	LC/MS pos late	57635					1.99		0.0004	0.0005		0.7327	1.4545		90	95		Cofactors and Vitamins	Vitamin A Metabolism	100015966
	Vitamin B6 Metabolism	pyridoxine (Vitamin B6)	LC/MS pos early	608	D08454	HMDB0000239	1054		0.66		0.0009	0.0009		1.2672	0.8306		100	100		Cofactors and Vitamins	Vitamin B6 Metabolism	936	58-56-0
		pyridoxamine	LC/MS pos early	2150	C00534	HMDB0001431	1052		1.04		0.4795	0.1811		1.0053	1.049		100	100		Cofactors and Vitamins	Vitamin B6 Metabolism	568	58052-48-5
		pyridoxamine phosphate	LC/MS pos early	3138	C00647	HMDB0001555	1053		1.07		0.162	0.0749		0.9585	1.0273		100	100		Cofactors and Vitamins	Vitamin B6 Metabolism	493	529-96-4
		pyridoxal	LC/MS neg	1651	C00250	HMDB0001545	1050		0.97		0.7452	0.2459		0.9788	0.9505		95	90		Cofactors and Vitamins	Vitamin B6 Metabolism	491	65-22-5
		pyridoxate	LC/MS neg	31555	C00847	HMDB0000017	6723		0.96		0.6901	0.2333		1.0887	1.0449		100	100		Cofactors and Vitamins	Vitamin B6 Metabolism	100001121	82-82-6
Xenobiotics/Phytochemicals	Benzoate Metabolism	hippurate	LC/MS neg	15753	C01586	HMDB0000714	464		2.91		6e-15	9.3e-14		0.6651	1.9341		100	100		Xenobiotics/Phytochemicals	Benzoate Metabolism	100000014	495-69-2
		3-hydroxyhippurate	LC/MS neg	39600		HMDB0006116	450268		3.82		2.6233e-10	1.1973e-09		0.2776	1.0607		0	100		Xenobiotics/Phytochemicals	Benzoate Metabolism	100002122	1637-75-8
		benzoate	LC/MS neg	15778	C00180	HMDB0001870	243		0.87		0.2539	0.1084		1.1669	1.011		100	100		Xenobiotics/Phytochemicals	Benzoate Metabolism	100000008	65-85-0
		catechol sulfate	LC/MS neg	35320		HMDB0059724	3083879		4.06		5.9e-14	7.44e-13		0.5228	2.121		100	100		Xenobiotics/Phytochemicals	Benzoate Metabolism	100001605	4918-96-1
		4-methylcatechol sulfate	LC/MS neg	46146		HMDB0240459	54104170		0.49		6.7999e-08	1.9264e-07		1.6515	0.8054		100	100		Xenobiotics/Phytochemicals	Benzoate Metabolism	100004111
		4-ethylphenylsulfate	LC/MS neg	36099	C13637	HMDB0062551	20822574		17.96		0	0		0.0677	1.2162		40	100		Xenobiotics/Phytochemicals	Benzoate Metabolism	100001756	123-07-9
		p-cresol sulfate	LC/MS neg	36103		HMDB0011635	4615423		1.32		1.0656e-05	1.8626e-05		0.8772	1.1556		100	100		Xenobiotics/Phytochemicals	Benzoate Metabolism	100001315	3233-57-7
	Food Component/Plant	phenol sulfate	LC/MS neg	32553	C02180	HMDB0060015	74426		2.64		1.9408e-09	7.0863e-09		0.5932	1.5675		100	100		Xenobiotics/Phytochemicals	Food Component/Plant	100001510	937-34-8
		2,6-dihydroxybenzoic acid	LC/MS polar	63042		HMDB0013676	9338		3.24		2.338e-05	3.6937e-05		0.3575	1.1583		5	85		Xenobiotics/Phytochemicals	Food Component/Plant	100020837	303-07-1
		3-formylindole	LC/MS pos early	62863	C08493	HMDB29737	10256		1.06		0.5303	0.1944		1.0111	1.0736		100	100		Xenobiotics/Phytochemicals	Food Component/Plant	100020219	487-89-8
		benzoylcarnitine*	LC/MS pos early	43265					2.63		8.1788e-05	0.0001		0.5189	1.6959		45	100		Xenobiotics/Phytochemicals	Food Component/Plant	100002253	16534-24-0
		cinnamoylglycine	LC/MS neg	38637		HMDB0011621	709625		3.27		0.6689	0.2284		1.3147	0.965		55	90		Xenobiotics/Phytochemicals	Food Component/Plant	100006436	598-02-7
		ergothioneine	LC/MS pos early	37459	C05570	HMDB0003045	5351619		0.94		0.3706	0.1478		1.0525	0.9855		100	100		Xenobiotics/Phytochemicals	Food Component/Plant	100002154	58511-63-0
		3-indoxyl sulfate	LC/MS neg	27672		HMDB0000682	10258		1.17		0.9968	0.3054		0.9396	0.8482		55	65		Xenobiotics/Phytochemicals	Food Component/Plant	100000442	77-95-2
		quinate	LC/MS polar	18335	C00296	HMDB0003072	6508		0.9		0.0529	0.0306		0.9731	1.1364		100	100		Xenobiotics/Phytochemicals	Food Component/Plant	100000467	2642-37-7
		histidine betaine (hercynine)*	LC/MS pos early	62278		HMDB0029422	3083620		1.05		0.4813	0.1813		1.027	1.0818		100	100		Xenobiotics/Phytochemicals	Food Component/Plant	100004059	534-30-5
		homostachydrine*	LC/MS pos early	33009	C08283	HMDB0033433	441447		0.41		0.0061	0.005		0.8437	1.1772		100	100		Xenobiotics/Phytochemicals	Food Component/Plant	100001767	74509-14-1
		pyrraline	LC/MS pos early	48428	C21013	HMDB0033143	14274616		1.4		1.184e-12	1.1447e-11		1.8866	0.3703		100	100		Xenobiotics/Phytochemicals	Food Component/Plant	100001296	4136-37-2
		thioproline	LC/MS pos early	53231		HMDB0062164	93176		1.23		0.0001	0.0001		1.1533	0.8999		100	100		Xenobiotics/Phytochemicals	Food Component/Plant	100003695	642-99-9
		stachydrine	LC/MS pos early	34384	C10172	HMDB0004827	115244		0.2		8.2442e-05	0.0001		0.8645	1.1778		100	100		Xenobiotics/Phytochemicals	Food Component/Plant	100009232	34592-47-4
		N-methylpipecolate	LC/MS pos early	47101			11286529		0.94		0.6489	0.2245		1.0844	1.0195		100	100		Xenobiotics/Phytochemicals	Food Component/Plant	100005383	41447-17-0
		salicylate	LC/MS polar	1515	C00805	HMDB0001895	338		0.77		0.5065	0.1883		1.3721	1.0529		95	100		Xenobiotics/Phytochemicals	Food Component/Plant	501	69-72-7
	Chemical	sulfate*	LC/MS neg	46960	C00059	HMDB01448	5152822		0.45		2.338e-05	3.6937e-05		0.3575	1.1583		5	85		Xenobiotics/Phytochemicals	Chemical	100020837	303-07-1
		bicine	LC/MS pos early	20708		HMDB0011727	8761		0.87		0.6425	0.2232		0.9553	0.9895		95	100		Xenobiotics/Phytochemicals	Chemical	100004568	23127-40-4
		dimethyl sulfone	LC/MS pos early	43424	C11142	HMDB0004983	6213		0.89		0.183	0.0822		1.0683	0.9548		100	100		Xenobiotics/Phytochemicals	Chemical	100001767	74509-14-1
		2,4-di-tert-butylphenol	LC/MS neg	64328					0.91		0.7632	0.2513		1.1389	1.0391		100	100		Xenobiotics/Phytochemicals	Chemical	100004284	67-71-0
		diethyl phosphate	LC/MS neg	64496	C06608	HMDB0012209	654		0.73		2.7374e-09	9.7567e-09		0.6268	1.6458		100	100		Xenobiotics/Phytochemicals	Chemical	100021918	96-76-4
Partially Characterized Molecules	Partially Characterized Molecules	glutamine_degradant*	LC/MS pos early	46225					1.36		8.2442e-05	0.0001		0.8645	1.1778		100	100		Partially Characterized Molecules	Partially Characterized Molecules	100001540	2353-44-8
Unknowns	N/A	X-10457	LC/MS pos early	47581					1.06		0.3883	0.1538		1.0332	1.0911		100	100		N/A	N/A
		X-11787	LC/MS pos early	33132					1.28		0.0007	0.0007		0.8928	1.1399		100	100		N/A	N/A
		X-12015	LC/MS neg	47390					0.34		7.8184e-10	3.0586e-09		1.7599	0.591		100	85		N/A	N/A
		X-12100	LC/MS pos early	47687					1.07		0.242	0.1041		0.9885	1.0611		100	100		N/A	N/A
		X-12101	LC/MS pos early	47642					0.78		0.017	0.0119		1.1214	0.8722		100	100		N/A	N/A
		X-12104	LC/MS neg	52597					0.84		0.1173	0.0584		1.0675	0.8941		90	100		N/A	N/A
		X-12798	LC/MS pos early	46624					0.1		0	0		2.1569	0.2135		100	95		N/A	N/A
		X-12906	LC/MS neg	47955					1.15		0.1627	0.0749		0.9452	1.0898		100	100		N/A	N/A
		X-14056	LC/MS pos early	46632					1		0.9997	0.3054		0.9829	0.983		100	100		N/A	N/A
		X-14904	LC/MS neg	47204					0.87		0.7354	0.2433		0.9698	0.8397		70	95		N/A	N/A
		X-15136	LC/MS pos early	47619					0.99		0.9417	0.2936		0.982	0.9725		95	100		N/A	N/A
		X-15161	LC/MS pos early	47620					1.9		0.0003	0.0004		0.8369	1.5911		100	100		N/A	N/A
		X-15220	LC/MS neg	46658					0.58		0.1159	0.0582		1.5004	0.8711		95	95		N/A	N/A
		X-15461	LC/MS pos early	46283					0.92		0.0676	0.0374		1.038	0.9593		100	100		N/A	N/A
		X-17010	LC/MS neg	47993					0.58		2.6429e-06	5.3611e-06		1.3068	0.7565		100	100		N/A	N/A
		X-18059	LC/MS neg	48039					0.11		0.0005	0.0005		6.2777	0.6945		100	85		N/A	N/A
		X-21796	LC/MS neg	46972					1.04		0.4496	0.1718		1.0061	1.0506		100	100		N/A	N/A
		X-22162	LC/MS pos early	47417					0.64		0.0005	0.0005		1.378	0.8826		100	100		N/A	N/A
		X-22776	LC/MS neg	48081					0.58		0.0001	0.0002		1.4979	0.8633		100	100		N/A	N/A
		X-22810	LC/MS neg	48127					0.64		0.0009	0.0009		1.3064	0.8408		100	95		N/A	N/A
		X-23240	LC/MS neg	48936					0.72		0.2471	0.1057		1.5216	1.0883		100	100		N/A	N/A
		X-23587	LC/MS pos early	49463					0.9		0.5434	0.1976		1.0736	0.9639		85	100		N/A	N/A
		X-23593	LC/MS pos early	49469					0.89		0.0122	0.009		1.0556	0.9347		100	100		N/A	N/A
		X-23639	LC/MS pos early	49515					0.78		0.0077	0.006		1.1548	0.9022		100	100		N/A	N/A
		X-23672	LC/MS pos early	49549					0.46		1.2037e-08	3.878e-08		1.5038	0.6843		100	100		N/A	N/A
		X-23739	LC/MS pos early	49637					1.02		0.672	0.2286		0.9438	0.9586		80	95		N/A	N/A
		X-23782	LC/MS pos late	49681					18.13		0	0		0.1082	1.9622		80	100		N/A	N/A
		X-24027	LC/MS pos late	52056					0.84		0.2378	0.1028		1.1251	0.9431		100	100		N/A	N/A
		X-24241	LC/MS pos early	52280					0.08		9.062e-12	5.1344e-11		4.2072	0.3397		95	95		N/A	N/A
		X-24243	LC/MS pos early	52286					0.42		0.0003	0.0004		1.6592	0.7038		95	80		N/A	N/A
		X-24422	LC/MS pos early	52636					0.86		0.0597	0.0338		1.2071	1.0382		100	95		N/A	N/A
		X-24425	LC/MS pos early	52655					1.35		0.0338	0.0206		1.0927	1.4715		100	100		N/A	N/A
		X-24812	LC/MS pos early	54840					6.37		0	0		0.4939	3.148		100	100		N/A	N/A
		X-25109	LC/MS pos early	61682					0.78		1.8503e-05	2.9807e-05		1.0927	0.8478		100	100		N/A	N/A
		X-25793	LC/MS pos early	63563					0.7		0.0199	0.0135		1.0479	0.7314		90	70		N/A	N/A
		X-25936	LC/MS pos early	63840					0.99		0.892	0.2819		1.0069	0.9965		100	100		N/A	N/A
		X-25940	LC/MS neg	63891					0.93		0.3691	0.1476		1.0971	1.0194		100	100		N/A	N/A
		X-25950	LC/MS pos early	63901					3.7		1.039e-12	1.1382e-11		0.5294	1.9579		100	100		N/A	N/A
		X-25953	LC/MS pos early	63904					0.95		0.5491	0.1992		1.0356	0.987		100	100		N/A	N/A
		X-25984	LC/MS neg	63974					0.64		0.0005	0.0005		1.1651	0.7466		100	100		N/A	N/A
		X-26035	LC/MS pos early	64248					0.9		0.0222	0.0147		1.0355	0.9301		100	100		N/A	N/A
		X-26127	LC/MS neg	64650					0.77		0.0002	0.0002		1.1793	0.9052		100	100		N/A	N/A
