# Supplementary material for: Pasture-finishing of bison improves animal metabolic health and potential health-promoting compounds in meat
Source: J Anim Sci Biotechnol. 2023 Apr 1;14:49. doi: 10.1186/s40104-023-00843-2 (PMC10067211; doi:10.1186/s40104-023-00843-2)
Supplement: Supplementary file 3 — Additional file 3. Heat map of lipids. [file 40104_2023_843_MOESM3_ESM.xlsx]

## Sheet: Data Key & Explanation
	Chemical Annotation Descriptions
BIOCHEMICAL NAME	The name of the identified biochemical
Biochemical Name	Indicates a compound that has been confirmed based on an authentic chemical standard and we are highly confident in its identity. (Metabolomics Standards Initiative Tier 1 identification)
Biochemical Name*	Indicates a compound that has not been confirmed based on a standard, but we are confident in its identity. (Not Tier 1)
Biochemical Name**	Indicates a compound for which a standard is not available, but we are reasonably confident in its identity or the information provided. (Not Tier 1)
Biochemical Name (#) or [#]	Indicates a compound that is a structural isomer of another compound in the Metabolon spectral library. For example, a steroid that may be sulfated at one of several positions that are indistinguishable by the mass spectrometry data or a diacylglycerol for which more than one stereospecific molecule exists.
SUPER PATHWAY	The general biochemical class assigned to the identified biochemical (e.g. lipid, amino acid, carbohydrate, etc.) intended for sorting compounds by broad biochemical classes
SUB PATHWAY	A more specific biochemical class assigned to the identified biochemical (e.g. TCA cycle, monoacylglycerols, etc.) intended for grouping/sorting compounds by biochemical pathway/class
PLATFORM	The Metabolon untargeted metabolomics platform consists of four different methods (i.e. Pos Late, Pos Early, Polar, and Neg). This column indicates which method was used to report the values associated with the detected biochemical.
COMP ID	An internally-generated Metabolon compound identifier
KEGG	An alphanumeric compound identifier and link to compound information in the Kyoto Encyclopedia of Genes and Genomes (KEGG)
HMDB	An alphanumeric compound identifier and link to compound information maintained by the Human Metabolome Database (HMDB)
PUBCHEM	A unique numerical identifier assigned by the National Center for Biotechnology Information (NCBI) and searchable in the PubChem database
CHEM ID	Unique identifier for each biochemical. CHEM IDs are listed in the top row of the data tabs of the accompanying client data table (CDT) file.
CAS	A unique numerical identifier assigned by the Chemical Abstracts Service (CAS) to every chemical substance described in the open scientific literature
	Statistical Analysis/Descriptors
P-VALUE	p-values for each comparison is derived from the Natural Log-Transformed Data using the corresponding statistical analysis (for eg. t-Test, ANOVA, etc.)
Q-VALUE	Q-values for each comparison is derived from the Natural Log-Transformed Data using False Discovery Rate (FDR) method.
Mean Values	Represents the mean scaled intensity for a metabolite in a particular experimental group.
% FILL	Represents the total percent of samples in a experimental group a metabolite was detected.
P-VALUE	p-values for each comparison is derived from the Natural Log-Transformed Data using the corresponding statistical analysis (for eg. t-Test, ANOVA, etc.)
Q-VALUE	Q-values for each comparison is derived from the Natural Log-Transformed Data using False Discovery Rate (FDR) method.
Mean Values	Represents the mean scaled intensity for a metabolite in a particular experimental group.
% FILL	Represents the total percent of samples in a experimental group a metabolite was detected.

## Sheet: Supplemental Table 2
Supplemental Table 2									Fold of Change		Statistical Values
Heat map of statistically significant lipids profiled in this study. Red and green shaded cells indicate p≤0.05 (red indicates that the mean values are higher in pen-finished bison; green values indicate that mean values are higher in pasture-finished bison). Light red and light green shaded cells indicate 0.05<p<0.10 (light red indicates that the mean values trend higher for pen-fed; light green…									Welch's t-Test		Welch's t-Test			Mean Values			% Filled Values
									Bi_Pasture		Bi_Pasture			BI_PEN	BI_PASTURE		BI_PEN	BI_PASTURE		Super Pathway	Sub Pathway	Chemical ID	CAS
											Bi_Pen
Super Pathway	Sub Pathway	Biochemical Name	Platform	Comp ID	KEGG	HMDB	PUBCHEM	X	Bi_Pen	X	p-value	q-value	X			X			X
Phospholipid SUM	Phosphatidylcholines	Total PC	DMS-MS	54661					0.84		0.0676	0.0449		3627.41	3051.16		100	100		Phospholipid SUM	Phosphatidylcholines	100010824
	Lysophosphatidylcholines	Total LPC	DMS-MS	54664					0.86		0.1003	0.0593		231.907	198.436		100	100		Phospholipid SUM	Lysophosphatidylcholines	100010827
	Phosphatidylethanolamines	Total PE	DMS-MS	54662					0.87		0.089	0.0547		2846.16	2466.63		100	100		Phospholipid SUM	Phosphatidylethanolamines	100010825
	Lysophosphatidylethanolamines	Total LPE	DMS-MS	54665					0.93		0.2557	0.1113		158.52	147.857		100	100		Phospholipid SUM	Lysophosphatidylethanolamines	100010828
	Phosphatidylinositols	Total PI	DMS-MS	54663					0.85		0.095	0.0575		83.9572	71.5457		100	100		Phospholipid SUM	Phosphatidylinositols	100010826
Sphingolipid SUM	Ceramides	Total CER	DMS-MS	54667					0.76		0.0025	0.0065		33.7227	25.659		100	100		Sphingolipid SUM	Ceramides	100010830
	Dihydroceramides	Total DCER	DMS-MS	54670					0.87		0.0701	0.0461		16.9791	14.8181		100	100		Sphingolipid SUM	Dihydroceramides	100010833
	Hexosylceramides	Total HCER	DMS-MS	54668					9.02		0.6867	0.2173		4.5885	41.411		100	100		Sphingolipid SUM	Hexosylceramides	100010831
	Lactosylceramides	Total LCER	DMS-MS	54669					0.62		0.0011	0.0044		27.4672	16.9582		100	100		Sphingolipid SUM	Lactosylceramides	100010832
	Sphingomyelins	Total SM	DMS-MS	54666					1.11		0.4777	0.1699		636.242	703.43		100	100		Sphingolipid SUM	Sphingomyelins	100010829
Neutral Complex Lipids SUM	Cholesteryl Esters	Total CE	DMS-MS	54657					0.86		0.1203	0.0662		38.3147	32.8826		100	100		Neutral Complex Lipids SUM	Cholesteryl Esters	100010820
	Diacylglycerols	Total DAG	DMS-MS	54659					0.82		0.0558	0.0392		217.614	178.332		100	100		Neutral Complex Lipids SUM	Diacylglycerols	100010822
	Triacylglycerols	Total TAG	DMS-MS	54658					0.49		0.0027	0.0068		31319.7	15362.7		100	100		Neutral Complex Lipids SUM	Triacylglycerols	100010821
	Monoacylglycerols	Total MAG	DMS-MS	62056					0.76		0.0836	0.0521		102.335	77.4805		100	100		Neutral Complex Lipids SUM	Monoacylglycerols	100020183
Phosphatidylcholine	PC Ester	PC(12:0/16:1)	DMS-MS	53820					1		0.8773	0.2559		0.4117	0.4127		5	10		Phosphatidylcholine	PC Ester	100009968
		PC(12:0/18:1)	DMS-MS	54335					1.07		0.8513	0.2508		1.78	1.9104		100	100		Phosphatidylcholine	PC Ester	100010483
		PC(12:0/18:2)	DMS-MS	53290					0.86		0.1112	0.0634		1.1273	0.9663		95	90		Phosphatidylcholine	PC Ester	100009438
		PC(12:0/18:3)	DMS-MS	53821					1.04		0.1643	0.0832		0.5111	0.5297		0	15		Phosphatidylcholine	PC Ester	100009969
		PC(12:0/20:4)	DMS-MS	53488					1		0.8525	0.2509		0.663	0.6649		10	15		Phosphatidylcholine	PC Ester	100009636
		PC(14:0/14:0)	DMS-MS	53293		HMDB07866			1.1		0.3299	0.1313		0.3118	0.3419		0	10		Phosphatidylcholine	PC Ester	100009441
		PC(14:0/16:1)	DMS-MS	54151		HMDB07870			1.2		0.2852	0.1199		1.3522	1.6182		100	100		Phosphatidylcholine	PC Ester	100010299
		PC(14:0/18:1)	DMS-MS	53996		HMDB07873			0.99		0.4951	0.174		23.2402	23.0928		100	100		Phosphatidylcholine	PC Ester	100010144
		PC(14:0/18:2)	DMS-MS	54152		HMDB07874			0.75		0.0178	0.0198		19.1563	14.3992		100	100		Phosphatidylcholine	PC Ester	100010300
		PC(14:0/18:3)	DMS-MS	53294		HMDB07876			1.54		0.0004	0.0029		3.4669	5.3435		100	95		Phosphatidylcholine	PC Ester	100009442
		PC(14:0/20:1)	DMS-MS	54337		HMDB07879			1.18		0.3299	0.1313		0.5573	0.6594		0	10		Phosphatidylcholine	PC Ester	100010485
		PC(14:0/20:2)	DMS-MS	53652		HMDB07880			0.96		0.3972	0.1488		0.5016	0.4829		25	15		Phosphatidylcholine	PC Ester	100009800
		PC(14:0/20:3)	DMS-MS	53823		HMDB07882			0.88		0.0855	0.0531		1.82	1.6042		100	95		Phosphatidylcholine	PC Ester	100009971
		PC(14:0/20:4)	DMS-MS	54338		HMDB07883			0.92		0.2696	0.1148		6.8301	6.2715		100	100		Phosphatidylcholine	PC Ester	100010486
		PC(14:0/20:5)	DMS-MS	54523		HMDB07885			1.31		0.0057	0.0096		2.2419	2.9372		100	95		Phosphatidylcholine	PC Ester	100010671
		PC(14:0/22:1)	DMS-MS	53653		HMDB07887			1					0.8827	0.8827		0	5		Phosphatidylcholine	PC Ester	100009801
		PC(14:0/22:4)	DMS-MS	54153		HMDB07889			0.93		0.3579	0.1388		0.9688	0.9046		35	35		Phosphatidylcholine	PC Ester	100010301
		PC(14:0/22:5)	DMS-MS	53998		HMDB07891			1.16		0.0473	0.0356		3.0785	3.5771		100	95		Phosphatidylcholine	PC Ester	100010146
		PC(14:0/22:6)	DMS-MS	53999		HMDB07892			1					1.4093	1.4093		0	5		Phosphatidylcholine	PC Ester	100010147
		PC(15:0/14:1)	DMS-MS	54524		HMDB07933			1.28		0.0013	0.0048		1.1835	1.52		5	60		Phosphatidylcholine	PC Ester	100010672
		PC(15:0/16:1)	DMS-MS	54525		HMDB07936			1.9		9.8864e-05	0.0015		2.6984	5.1265		100	100		Phosphatidylcholine	PC Ester	100010673
		PC(15:0/18:1)	DMS-MS	54526		HMDB07939			1.54		0.0028	0.0068		8.2183	12.6165		100	100		Phosphatidylcholine	PC Ester	100010674
		PC(15:0/18:2)	DMS-MS	54154		HMDB07940			1.26		0.2682	0.1147		3.9477	4.9898		100	100		Phosphatidylcholine	PC Ester	100010302
		PC(15:0/18:3)	DMS-MS	54155		HMDB07942			1.83		0.0003	0.0025		1.6136	2.9575		75	100		Phosphatidylcholine	PC Ester	100010303
		PC(15:0/20:3)	DMS-MS	54339		HMDB07948			0.96		0.4266	0.157		1.0745	1.035		20	10		Phosphatidylcholine	PC Ester	100010487
		PC(15:0/20:4)	DMS-MS	53295		HMDB07949			1.53		0.0015	0.0052		1.467	2.2418		60	100		Phosphatidylcholine	PC Ester	100009443
		PC(15:0/20:5)	DMS-MS	54156		HMDB07951			1.03		0.5159	0.1786		1.1144	1.1437		5	25		Phosphatidylcholine	PC Ester	100010304
		PC(15:0/22:5)	DMS-MS	54000		HMDB07957			1.17		0.021	0.0223		1.0636	1.2394		0	35		Phosphatidylcholine	PC Ester	100010148
		PC(16:0/12:0)	DMS-MS	54527					1.3		0.0161	0.0184		0.8905	1.1542		90	95		Phosphatidylcholine	PC Ester	100010675
		PC(16:0/14:0)	DMS-MS	53490		HMDB07965			1.23		0.6189	0.2047		3.8724	4.7659		100	100		Phosphatidylcholine	PC Ester	100009638
		PC(16:0/14:1)	DMS-MS	54340		HMDB07966			1.03		0.4163	0.1546		0.4136	0.4277		5	10		Phosphatidylcholine	PC Ester	100010488
		PC(16:0/16:0)	DMS-MS	53655		HMDB00564			1		0.1197	0.0661		26.6835	26.6199		100	100		Phosphatidylcholine	PC Ester	100009803
		PC(16:0/16:1)	DMS-MS	53491		HMDB07969			1.01		0.6453	0.2099		82.4863	83.1529		100	100		Phosphatidylcholine	PC Ester	100009639
		PC(16:0/18:0)	DMS-MS	54157		HMDB07970			0.86		0.0813	0.0509		35.5255	30.6514		100	100		Phosphatidylcholine	PC Ester	100010305
		PC(16:0/18:1)	DMS-MS	53656	C13875	HMDB07972			0.87		0.119	0.0659		1262.55	1097.82		100	100		Phosphatidylcholine	PC Ester	100009804
		PC(16:0/18:2)	DMS-MS	54341		HMDB07973			0.6		0.0002	0.0025		755.231	450.281		100	100		Phosphatidylcholine	PC Ester	100010489
		PC(16:0/18:3)	DMS-MS	53825		HMDB07975			1.29		0.2431	0.1076		128.946	166.192		100	100		Phosphatidylcholine	PC Ester	100009973
		PC(16:0/18:4)	DMS-MS	54001		HMDB07976			1.08		0.3793	0.1442		1.7245	1.8564		95	95		Phosphatidylcholine	PC Ester	100010149
		PC(16:0/20:1)	DMS-MS	53657		HMDB07978			1.7		0.9594	0.272		1.9456	3.2992		100	100		Phosphatidylcholine	PC Ester	100009805
		PC(16:0/20:2)	DMS-MS	54528		HMDB07979			0.68		0.0019	0.0058		6.8382	4.6757		100	100		Phosphatidylcholine	PC Ester	100010676
		PC(16:0/20:3)	DMS-MS	53296		HMDB07981			0.76		0.014	0.017		40.9966	31.2387		100	100		Phosphatidylcholine	PC Ester	100009444
		PC(16:0/20:4)	DMS-MS	54158		HMDB07982			0.82		0.0522	0.0375		156.425	128.279		100	100		Phosphatidylcholine	PC Ester	100010306
		PC(16:0/20:5)	DMS-MS	54159		HMDB07984			1.24		0.4057	0.1516		41.2562	51.1199		100	100		Phosphatidylcholine	PC Ester	100010307
		PC(16:0/22:1)	DMS-MS	54160		HMDB07986			1.11		0.3299	0.1313		0.6932	0.7693		0	10		Phosphatidylcholine	PC Ester	100010308
		PC(16:0/22:2)	DMS-MS	54002		HMDB07987			1					1.5129	1.5129		0	5		Phosphatidylcholine	PC Ester	100010150
		PC(16:0/22:4)	DMS-MS	54161		HMDB07988			0.74		0.0086	0.012		14.3331	10.6456		100	100		Phosphatidylcholine	PC Ester	100010309
		PC(16:0/22:5)	DMS-MS	54529		HMDB07990			1.04		0.8183	0.2433		55.5365	58.0181		100	100		Phosphatidylcholine	PC Ester	100010677
		PC(16:0/22:6)	DMS-MS	54003		HMDB07991			0.89		0.2425	0.1075		10.3045	9.1623		100	100		Phosphatidylcholine	PC Ester	100010151
		PC(17:0/14:1)	DMS-MS	54342					1.16		0.0267	0.0249		0.7159	0.8327		0	30		Phosphatidylcholine	PC Ester	100010490
		PC(17:0/16:1)	DMS-MS	53658					1.61		0.003	0.0068		4.5676	7.3523		100	100		Phosphatidylcholine	PC Ester	100009806
		PC(17:0/18:1)	DMS-MS	54162					1.42		0.035	0.0293		17.6042	24.9144		100	100		Phosphatidylcholine	PC Ester	100010310
		PC(17:0/18:2)	DMS-MS	54163					1.03		0.8682	0.2539		11.8238	12.1858		100	100		Phosphatidylcholine	PC Ester	100010311
		PC(17:0/18:3)	DMS-MS	53297					2.15		3.4284e-05	0.0009		4.4197	9.5197		100	100		Phosphatidylcholine	PC Ester	100009445
		PC(17:0/20:3)	DMS-MS	54343					1.28		0.0051	0.0092		1.6454	2.1004		80	95		Phosphatidylcholine	PC Ester	100010491
		PC(17:0/20:4)	DMS-MS	53826					1.34		0.0366	0.03		4.4213	5.9058		100	100		Phosphatidylcholine	PC Ester	100009974
		PC(17:0/20:5)	DMS-MS	53298					1.71		9.6981e-07	0.0001		1.5154	2.5874		45	90		Phosphatidylcholine	PC Ester	100009446
		PC(17:0/22:4)	DMS-MS	53827					1					1.1009	1.1009		0	5		Phosphatidylcholine	PC Ester	100009975
		PC(17:0/22:5)	DMS-MS	54344					1.6		6.2605e-06	0.0006		1.4952	2.3916		75	90		Phosphatidylcholine	PC Ester	100010492
		PC(17:0/22:6)	DMS-MS	53659					1		0.3299	0.1313		0.957	0.958		0	10		Phosphatidylcholine	PC Ester	100009807
		PC(18:0/12:0)	DMS-MS	53828					1.06		0.7893	0.2384		6.1299	6.5163		100	100		Phosphatidylcholine	PC Ester	100009976
		PC(18:0/14:0)	DMS-MS	54004		HMDB08031			1.06		0.8166	0.2433		1.0846	1.148		100	100		Phosphatidylcholine	PC Ester	100010152
		PC(18:0/16:1)	DMS-MS	53830		HMDB08035			1.01		0.5954	0.1993		12.5281	12.6871		100	100		Phosphatidylcholine	PC Ester	100009978
		PC(18:0/18:0)	DMS-MS	53660		HMDB08036			0.84		0.075	0.0484		6.0612	5.107		100	100		Phosphatidylcholine	PC Ester	100009808
		PC(18:0/18:1)	DMS-MS	54530		HMDB08038			0.93		0.1961	0.0936		153.74	142.226		100	100		Phosphatidylcholine	PC Ester	100010678
		PC(18:0/18:2)	DMS-MS	54345		HMDB08039			0.61		3.9259e-05	0.0009		112.84	68.5408		100	100		Phosphatidylcholine	PC Ester	100010493
		PC(18:0/18:3)	DMS-MS	54164		HMDB08040			1.25		0.3171	0.1298		19.6526	24.6402		100	100		Phosphatidylcholine	PC Ester	100010312
		PC(18:0/18:4)	DMS-MS	54165		HMDB08042			1.04		0.2273	0.103		0.637	0.6623		5	20		Phosphatidylcholine	PC Ester	100010313
		PC(18:0/20:0)	DMS-MS	54166		HMDB08043			0.83		0.0859	0.0533		1.0033	0.8334		100	100		Phosphatidylcholine	PC Ester	100010314
		PC(18:0/20:1)	DMS-MS	53299		HMDB08044			1.68		0.3076	0.1268		0.4888	0.8233		30	30		Phosphatidylcholine	PC Ester	100009447
		PC(18:0/20:2)	DMS-MS	53300		HMDB08045			0.82		0.0191	0.0209		1.0862	0.8869		100	75		Phosphatidylcholine	PC Ester	100009448
		PC(18:0/20:3)	DMS-MS	54531		HMDB08047			0.84		0.0284	0.026		6.3612	5.3518		100	100		Phosphatidylcholine	PC Ester	100010679
		PC(18:0/20:4)	DMS-MS	54167		HMDB08048			0.8		0.0024	0.0065		26.8143	21.3787		100	100		Phosphatidylcholine	PC Ester	100010315
		PC(18:0/20:5)	DMS-MS	54168		HMDB08050			1.28		0.3069	0.1268		7.1076	9.0766		100	100		Phosphatidylcholine	PC Ester	100010316
		PC(18:0/22:4)	DMS-MS	53831		HMDB08054			0.8		0.0419	0.0327		1.9998	1.5973		90	85		Phosphatidylcholine	PC Ester	100009979
		PC(18:0/22:5)	DMS-MS	53662		HMDB08056			1.08		0.7797	0.2362		7.309	7.8793		100	100		Phosphatidylcholine	PC Ester	100009810
		PC(18:0/22:6)	DMS-MS	54170		HMDB08057			0.85		0.0616	0.0421		2.0978	1.7886		60	40		Phosphatidylcholine	PC Ester	100010318
		PC(18:1/14:1)	DMS-MS	53301		HMDB08098			1					0.4425	0.4425		0	5		Phosphatidylcholine	PC Ester	100009449
		PC(18:1/16:1)	DMS-MS	54346		HMDB08101			1.04		0.6682	0.2146		120.516	125.152		100	100		Phosphatidylcholine	PC Ester	100010494
		PC(18:1/18:1)	DMS-MS	53832		HMDB00593			0.88		0.1356	0.0725		79.2112	69.3814		100	100		Phosphatidylcholine	PC Ester	100009980
		PC(18:1/18:2)	DMS-MS	53833		HMDB08105			0.64		0.001	0.0044		76.6935	48.7717		100	100		Phosphatidylcholine	PC Ester	100009981
		PC(18:1/18:3)	DMS-MS	54347		HMDB08107			1.27		0.3586	0.1389		12.169	15.4127		100	100		Phosphatidylcholine	PC Ester	100010495
		PC(18:1/20:1)	DMS-MS	53493		HMDB08110			1.22		0.688	0.2173		0.4878	0.5967		35	20		Phosphatidylcholine	PC Ester	100009641
		PC(18:1/20:2)	DMS-MS	54171		HMDB08111			0.71		0.0239	0.0237		0.7964	0.5623		85	65		Phosphatidylcholine	PC Ester	100010319
		PC(18:1/20:3)	DMS-MS	54532		HMDB08113			0.82		0.0584	0.0404		3.8353	3.1479		100	100		Phosphatidylcholine	PC Ester	100010680
		PC(18:1/20:4)	DMS-MS	54172		HMDB08114			0.8		0.0362	0.0299		17.1747	13.7498		100	100		Phosphatidylcholine	PC Ester	100010320
		PC(18:1/20:5)	DMS-MS	53494		HMDB08116			1.24		0.3379	0.1329		4.359	5.3848		100	100		Phosphatidylcholine	PC Ester	100009642
		PC(18:1/22:4)	DMS-MS	53834		HMDB08120			0.87		0.1938	0.0933		1.2762	1.1156		70	50		Phosphatidylcholine	PC Ester	100009982
		PC(18:1/22:5)	DMS-MS	53663		HMDB08122			1.07		0.8898	0.2577		4.2763	4.5928		100	100		Phosphatidylcholine	PC Ester	100009811
		PC(18:1/22:6)	DMS-MS	53496		HMDB08123			0.94		0.6911	0.2176		1.9366	1.817		40	45		Phosphatidylcholine	PC Ester	100009644
		PC(18:2/16:1)	DMS-MS	54173		HMDB08134			0.71		0.0093	0.013		142.446	101.088		100	100		Phosphatidylcholine	PC Ester	100010321
		PC(18:2/18:2)	DMS-MS	53304		HMDB08138			0.51		8.3851e-05	0.0015		15.7587	8.0414		100	100		Phosphatidylcholine	PC Ester	100009452
		PC(18:2/18:3)	DMS-MS	53835		HMDB08141			1.11		0.8282	0.2455		5.1955	5.7834		100	100		Phosphatidylcholine	PC Ester	100009983
		PC(18:2/20:1)	DMS-MS	53305		HMDB08144			1.06		0.244	0.1077		0.5479	0.5812		5	10		Phosphatidylcholine	PC Ester	100009453
		PC(18:2/20:2)	DMS-MS	53836		HMDB08145			0.78		0.0052	0.0092		0.5701	0.4424		55	10		Phosphatidylcholine	PC Ester	100009984
		PC(18:2/20:3)	DMS-MS	53497		HMDB08146			0.66		0.0019	0.0058		1.8147	1.1996		100	100		Phosphatidylcholine	PC Ester	100009645
		PC(18:2/20:4)	DMS-MS	54533		HMDB08147			0.65		0.0022	0.0063		8.1705	5.3486		100	100		Phosphatidylcholine	PC Ester	100010681
		PC(18:2/20:5)	DMS-MS	53665		HMDB08149			0.99		0.6081	0.2019		2.2013	2.1709		100	100		Phosphatidylcholine	PC Ester	100009813
		PC(18:2/22:4)	DMS-MS	54535		HMDB08153			0.66		0.0109	0.0144		0.8204	0.5442		90	65		Phosphatidylcholine	PC Ester	100010683
		PC(18:2/22:5)	DMS-MS	53498		HMDB08155			0.78		0.0519	0.0375		2.3312	1.817		100	100		Phosphatidylcholine	PC Ester	100009646
		PC(18:2/22:6)	DMS-MS	54349		HMDB08156			0.62		0.0161	0.0184		1.2698	0.7849		85	65		Phosphatidylcholine	PC Ester	100010497
		PC(20:0/14:1)	DMS-MS	54350		HMDB08263			0.86		0.2128	0.0998		0.4011	0.3458		30	10		Phosphatidylcholine	PC Ester	100010498
		PC(20:0/16:1)	DMS-MS	53837		HMDB08266			1.08		0.4639	0.1667		0.5399	0.5853		40	40		Phosphatidylcholine	PC Ester	100009985
		PC(20:0/18:1)	DMS-MS	53306		HMDB08269			1.12		0.7651	0.2337		2.7249	3.0549		100	100		Phosphatidylcholine	PC Ester	100009454
		PC(20:0/18:2)	DMS-MS	53307		HMDB08270			1.26		0.1261	0.0686		2.2434	2.8268		100	100		Phosphatidylcholine	PC Ester	100009455
		PC(20:0/18:3)	DMS-MS	54536		HMDB08272			1.69		1.6688e-05	0.0008		0.58	0.9797		25	80		Phosphatidylcholine	PC Ester	100010684
		PC(20:0/20:4)	DMS-MS	53308		HMDB08279			1.66		1.9943e-05	0.0008		0.7691	1.2753		45	95		Phosphatidylcholine	PC Ester	100009456
		PC(20:0/20:5)	DMS-MS	54176		HMDB08281			1.08		0.061	0.0419		0.9144	0.9918		0	25		Phosphatidylcholine	PC Ester	100010324
		PC(20:0/22:5)	DMS-MS	54178		HMDB08287			1					0.6761	0.6761		0	5		Phosphatidylcholine	PC Ester	100010326
Lysophosphatidylcholine	LPC Ester	LPC(15:0)	DMS-MS	53286		HMDB10381			1.57		0.0033	0.0072		0.529	0.8299		45	80		Lysophosphatidylcholine	LPC Ester	100009434
		LPC(16:0)	DMS-MS	53287	C04102	HMDB10382			0.85		0.1738	0.0864		31.7772	26.9884		100	100		Lysophosphatidylcholine	LPC Ester	100009435
		LPC(16:1)	DMS-MS	53479		HMDB10383			1.14		0.7142	0.2227		4.2054	4.7977		100	100		Lysophosphatidylcholine	LPC Ester	100009627
		LPC(17:0)	DMS-MS	54143					1.42		0.0072	0.0109		1.7303	2.4594		100	100		Lysophosphatidylcholine	LPC Ester	100010291
		LPC(18:0)	DMS-MS	54144		HMDB10384			0.85		0.1187	0.0659		8.5849	7.3381		100	100		Lysophosphatidylcholine	LPC Ester	100010292
		LPC(18:1)	DMS-MS	54145					0.94		0.3376	0.1329		71.6676	67.6663		100	100		Lysophosphatidylcholine	LPC Ester	100010293
		LPC(18:2)	DMS-MS	54331					0.67		0.0026	0.0067		71.9481	48.0128		100	100		Lysophosphatidylcholine	LPC Ester	100010479
		LPC(18:3)	DMS-MS	54513		HMDB10388			1.41		0.1038	0.0607		6.6698	9.4105		100	100		Lysophosphatidylcholine	LPC Ester	100010661
		LPC(20:0)	DMS-MS	53480		HMDB10390			0.99		0.6754	0.216		0.716	0.7066		100	100		Lysophosphatidylcholine	LPC Ester	100009628
		LPC(20:1)	DMS-MS	53813		HMDB10391			1.31		0.0565	0.0395		0.3466	0.4534		10	45		Lysophosphatidylcholine	LPC Ester	100009961
		LPC(20:2)	DMS-MS	53990		HMDB10392			0.7		9.7319e-05	0.0015		1.2081	0.8474		100	95		Lysophosphatidylcholine	LPC Ester	100010138
		LPC(20:3)	DMS-MS	54146		HMDB10394			0.75		0.0064	0.0103		7.3283	5.4988		100	100		Lysophosphatidylcholine	LPC Ester	100010294
		LPC(20:4)	DMS-MS	53481		HMDB10395			0.87		0.1171	0.0653		15.7995	13.8004		100	100		Lysophosphatidylcholine	LPC Ester	100009629
		LPC(20:5)	DMS-MS	53644		HMDB10397			1.19		0.459	0.1653		2.3577	2.8099		100	100		Lysophosphatidylcholine	LPC Ester	100009792
		LPC(22:4)	DMS-MS	53815		HMDB10401			0.81		0.0265	0.0249		1.2318	0.9956		100	95		Lysophosphatidylcholine	LPC Ester	100009963
		LPC(22:5)	DMS-MS	54333		HMDB10403			1		0.569	0.1932		5.6482	5.6571		100	100		Lysophosphatidylcholine	LPC Ester	100010481
		LPC(22:6)	DMS-MS	53645		HMDB10404			0.79		0.0129	0.0157		0.7156	0.5682		90	80		Lysophosphatidylcholine	LPC Ester	100009793
Phosphatidylethanolamine	PE Ester	PE(14:0/18:1)	DMS-MS	54538		HMDB08828			1.23		0.2828	0.1192		0.2914	0.3592		95	100		Phosphatidylethanolamine	PE Ester	100010686
		PE(14:0/18:2)	DMS-MS	54005		HMDB08829			0.91		0.2201	0.101		0.359	0.3249		95	85		Phosphatidylethanolamine	PE Ester	100010153
		PE(14:0/18:3)	DMS-MS	54539		HMDB08831			0.99		0.3299	0.1313		0.2074	0.2052		5	5		Phosphatidylethanolamine	PE Ester	100010687
		PE(14:0/20:1)	DMS-MS	54540		HMDB08834			1					0.4337	0.4337		0	5		Phosphatidylethanolamine	PE Ester	100010688
		PE(14:0/20:3)	DMS-MS	54353		HMDB08837			1.01		0.3299	0.1313		0.1804	0.1822		0	10		Phosphatidylethanolamine	PE Ester	100010501
		PE(14:0/20:4)	DMS-MS	54180		HMDB08838			1.06		0.7533	0.2317		0.3324	0.3522		80	80		Phosphatidylethanolamine	PE Ester	100010328
		PE(14:0/20:5)	DMS-MS	53309		HMDB08840			1					0.1752	0.1752		0	5		Phosphatidylethanolamine	PE Ester	100009457
		PE(14:0/22:4)	DMS-MS	53310		HMDB08844			1					0.3615	0.3615		0	5		Phosphatidylethanolamine	PE Ester	100009458
		PE(14:0/22:5)	DMS-MS	53311		HMDB08846			1.28		0.0015	0.0052		0.2957	0.378		45	80		Phosphatidylethanolamine	PE Ester	100009459
		PE(15:0/16:1)	DMS-MS	53840		HMDB08891			1					0.2693	0.2693		0	5		Phosphatidylethanolamine	PE Ester	100009988
		PE(15:0/18:1)	DMS-MS	53669		HMDB08894			1.47		0.0021	0.0061		0.6062	0.8889		60	90		Phosphatidylethanolamine	PE Ester	100009817
		PE(15:0/18:2)	DMS-MS	53312					1.06		0.1406	0.0742		0.3407	0.3612		0	20		Phosphatidylethanolamine	PE Ester	100009460
		PE(15:0/20:2)	DMS-MS	53841		HMDB08901			1.07		0.3913	0.1474		0.4171	0.446		20	45		Phosphatidylethanolamine	PE Ester	100009989
		PE(15:0/20:4)	DMS-MS	54355		HMDB08904			1					0.3182	0.3182		0	5		Phosphatidylethanolamine	PE Ester	100010503
		PE(15:0/22:5)	DMS-MS	53314		HMDB08912			1.06		0.1659	0.0838		0.303	0.3209		0	15		Phosphatidylethanolamine	PE Ester	100009462
		PE(16:0/14:0)	DMS-MS	53844		HMDB08920			1.06		0.3299	0.1313		0.1426	0.1506		0	10		Phosphatidylethanolamine	PE Ester	100009992
		PE(16:0/15:0)	DMS-MS	53501		HMDB08922			1		0.3299	0.1313		0.442	0.4437		5	5		Phosphatidylethanolamine	PE Ester	100009649
		PE(16:0/16:0)	DMS-MS	54006		HMDB08923			1.6		0.6059	0.2016		0.1371	0.2189		100	90		Phosphatidylethanolamine	PE Ester	100010154
		PE(16:0/16:1)	DMS-MS	53672		HMDB08924			1.18		0.1752	0.0867		0.4282	0.5039		100	95		Phosphatidylethanolamine	PE Ester	100009820
		PE(16:0/17:0)	DMS-MS	54182					1.12		0.1244	0.0681		0.3353	0.3747		5	15		Phosphatidylethanolamine	PE Ester	100010330
		PE(16:0/18:1)	DMS-MS	54007	C13877	HMDB08927			1.06		0.4731	0.1689		9.4246	10.0128		100	100		Phosphatidylethanolamine	PE Ester	100010155
		PE(16:0/18:2)	DMS-MS	53502		HMDB08928			0.82		0.0526	0.0377		11.2306	9.2201		100	100		Phosphatidylethanolamine	PE Ester	100009650
		PE(16:0/18:3)	DMS-MS	54183		HMDB08930			1.62		0.0052	0.0092		1.7822	2.8911		100	100		Phosphatidylethanolamine	PE Ester	100010331
		PE(16:0/20:1)	DMS-MS	54185		HMDB08933			3.79		0.2181	0.1006		0.1426	0.5408		10	10		Phosphatidylethanolamine	PE Ester	100010333
		PE(16:0/20:2)	DMS-MS	53315		HMDB08934			1.71		0.5667	0.193		0.2154	0.3674		60	55		Phosphatidylethanolamine	PE Ester	100009463
		PE(16:0/20:3)	DMS-MS	54543		HMDB08936			0.94		0.3334	0.1322		2.4466	2.31		100	100		Phosphatidylethanolamine	PE Ester	100010691
		PE(16:0/20:4)	DMS-MS	54544		HMDB08937			0.96		0.5595	0.191		9.6177	9.2715		100	100		Phosphatidylethanolamine	PE Ester	100010692
		PE(16:0/20:5)	DMS-MS	54008		HMDB08939			1.37		0.054	0.0383		1.3903	1.906		100	100		Phosphatidylethanolamine	PE Ester	100010156
		PE(16:0/22:1)	DMS-MS	53316		HMDB08941			1					0.8637	0.8637		0	5		Phosphatidylethanolamine	PE Ester	100009464
		PE(16:0/22:2)	DMS-MS	54186		HMDB08942			1					0.5694	0.5694		0	5		Phosphatidylethanolamine	PE Ester	100010334
		PE(16:0/22:4)	DMS-MS	54358		HMDB08943			0.86		0.0335	0.0286		1.0652	0.915		100	100		Phosphatidylethanolamine	PE Ester	100010506
		PE(16:0/22:5)	DMS-MS	54359		HMDB08945			1.18		0.4094	0.1524		3.6422	4.281		100	100		Phosphatidylethanolamine	PE Ester	100010507
		PE(16:0/22:6)	DMS-MS	53845		HMDB08946			1.1		0.8592	0.2523		0.4651	0.5108		85	85		Phosphatidylethanolamine	PE Ester	100009993
		PE(17:0/16:1)	DMS-MS	53846					1.12		0.0097	0.0133		0.469	0.5271		25	55		Phosphatidylethanolamine	PE Ester	100009994
		PE(17:0/18:1)	DMS-MS	53317					1.22		0.2918	0.1222		3.2996	4.0145		100	100		Phosphatidylethanolamine	PE Ester	100009465
		PE(17:0/18:2)	DMS-MS	54009					1		0.6891	0.2173		2.9457	2.9519		100	100		Phosphatidylethanolamine	PE Ester	100010157
		PE(17:0/18:3)	DMS-MS	53318					1.56		0.0004	0.003		0.4824	0.7516		60	90		Phosphatidylethanolamine	PE Ester	100009466
		PE(17:0/20:2)	DMS-MS	54545					1.07		0.8995	0.2594		1.5643	1.6674		100	100		Phosphatidylethanolamine	PE Ester	100010693
		PE(17:0/20:3)	DMS-MS	53673					1.42		0.0002	0.0019		0.8615	1.2191		100	95		Phosphatidylethanolamine	PE Ester	100009821
		PE(17:0/20:4)	DMS-MS	53503					1.24		0.3327	0.1321		3.9612	4.9303		100	100		Phosphatidylethanolamine	PE Ester	100009651
		PE(17:0/20:5)	DMS-MS	54361					1.51		0.0009	0.0043		0.7437	1.1257		95	95		Phosphatidylethanolamine	PE Ester	100010509
		PE(17:0/22:2)	DMS-MS	54188					1					0.3308	0.3308		0	5		Phosphatidylethanolamine	PE Ester	100010336
		PE(17:0/22:4)	DMS-MS	54010					1.26		0.0897	0.0549		0.4983	0.6303		70	90		Phosphatidylethanolamine	PE Ester	100010158
		PE(17:0/22:5)	DMS-MS	53505					1.42		0.0012	0.0047		0.7246	1.0288		95	95		Phosphatidylethanolamine	PE Ester	100009653
		PE(17:0/22:6)	DMS-MS	54189					1.26		0.037	0.0303		0.3528	0.4434		25	60		Phosphatidylethanolamine	PE Ester	100010337
		PE(18:0/14:0)	DMS-MS	54546		HMDB08986			0.91		0.2565	0.1113		0.1722	0.156		55	40		Phosphatidylethanolamine	PE Ester	100010694
		PE(18:0/15:0)	DMS-MS	53506		HMDB08988			1.73		0.0019	0.0058		2.1109	3.6561		100	100		Phosphatidylethanolamine	PE Ester	100009654
		PE(18:0/16:0)	DMS-MS	53507		HMDB08989			0.95		0.3917	0.1474		0.9282	0.8854		100	100		Phosphatidylethanolamine	PE Ester	100009655
		PE(18:0/16:1)	DMS-MS	54191		HMDB08990			1.02		0.6423	0.2098		2.4268	2.4841		100	100		Phosphatidylethanolamine	PE Ester	100010339
		PE(18:0/17:0)	DMS-MS	53508					1.17		0.2562	0.1113		1.7205	2.0146		100	100		Phosphatidylethanolamine	PE Ester	100009656
		PE(18:0/18:0)	DMS-MS	54547		HMDB08991			0.85		0.0804	0.0508		2.7529	2.3308		100	100		Phosphatidylethanolamine	PE Ester	100010695
		PE(18:0/18:1)	DMS-MS	54548		HMDB08993			0.86		0.1099	0.0631		114.578	99.0832		100	100		Phosphatidylethanolamine	PE Ester	100010696
		PE(18:0/18:2)	DMS-MS	54011		HMDB08994			0.6		0.0005	0.0034		168.833	100.976		100	100		Phosphatidylethanolamine	PE Ester	100010159
		PE(18:0/18:3)	DMS-MS	53847		HMDB08996			1.2		0.4746	0.1692		27.8105	33.3947		100	100		Phosphatidylethanolamine	PE Ester	100009995
		PE(18:0/18:4)	DMS-MS	54362		HMDB08997			1.13		0.2636	0.1135		0.2826	0.3201		50	75		Phosphatidylethanolamine	PE Ester	100010510
		PE(18:0/20:1)	DMS-MS	54363		HMDB08999			2.44		0.7665	0.2337		0.4445	1.0849		100	95		Phosphatidylethanolamine	PE Ester	100010511
		PE(18:0/20:2)	DMS-MS	54012		HMDB09000			0.76		0.0082	0.0118		1.8649	1.4243		100	100		Phosphatidylethanolamine	PE Ester	100010160
		PE(18:0/20:3)	DMS-MS	54549		HMDB09002			0.74		0.0162	0.0184		37.1276	27.4537		100	100		Phosphatidylethanolamine	PE Ester	100010697
		PE(18:0/20:4)	DMS-MS	54013		HMDB09003			0.78		0.0365	0.03		295.54	230.54		100	100		Phosphatidylethanolamine	PE Ester	100010161
		PE(18:0/20:5)	DMS-MS	54192		HMDB09005			1.09		0.9077	0.2607		32.2408	35.0116		100	100		Phosphatidylethanolamine	PE Ester	100010340
		PE(18:0/22:2)	DMS-MS	54014		HMDB09008			1.18		0.3299	0.1313		0.2571	0.304		0	10		Phosphatidylethanolamine	PE Ester	100010162
		PE(18:0/22:4)	DMS-MS	53674		HMDB09009			0.72		0.008	0.0116		10.9594	7.8708		100	100		Phosphatidylethanolamine	PE Ester	100009822
		PE(18:0/22:5)	DMS-MS	53319		HMDB09011			0.97		0.479	0.17		47.0968	45.8317		100	100		Phosphatidylethanolamine	PE Ester	100009467
		PE(18:0/22:6)	DMS-MS	54193		HMDB09012			0.77		0.0686	0.0455		13.6426	10.4803		100	100		Phosphatidylethanolamine	PE Ester	100010341
		PE(18:1/14:1)	DMS-MS	53320		HMDB09053			1.15		0.0779	0.0497		2.014	2.3201		100	100		Phosphatidylethanolamine	PE Ester	100009468
		PE(18:1/16:1)	DMS-MS	54550		HMDB09056			1.39		0.2696	0.1148		15.2129	21.1243		100	100		Phosphatidylethanolamine	PE Ester	100010698
		PE(18:1/18:1)	DMS-MS	53321		HMDB09059			1.05		0.592	0.1993		15.6781	16.4714		100	100		Phosphatidylethanolamine	PE Ester	100009469
		PE(18:1/18:2)	DMS-MS	54551		HMDB09060			0.72		0.0109	0.0144		49.0054	35.0726		100	100		Phosphatidylethanolamine	PE Ester	100010699
		PE(18:1/18:3)	DMS-MS	54194		HMDB09062			1.46		0.1047	0.061		7.872	11.4606		100	100		Phosphatidylethanolamine	PE Ester	100010342
		PE(18:1/18:4)	DMS-MS	54015		HMDB09063			1.08		0.2243	0.102		0.1873	0.2022		10	30		Phosphatidylethanolamine	PE Ester	100010163
		PE(18:1/20:1)	DMS-MS	53322		HMDB09065			2.81		0.8178	0.2433		0.3049	0.8561		100	85		Phosphatidylethanolamine	PE Ester	100009470
		PE(18:1/20:2)	DMS-MS	54552		HMDB09066			1.17		0.4464	0.1624		0.5277	0.617		100	100		Phosphatidylethanolamine	PE Ester	100010700
		PE(18:1/20:3)	DMS-MS	54195		HMDB09068			0.85		0.103	0.0604		7.2896	6.1611		100	100		Phosphatidylethanolamine	PE Ester	100010343
		PE(18:1/20:4)	DMS-MS	54364		HMDB09069			0.85		0.1133	0.0637		31.1271	26.391		100	100		Phosphatidylethanolamine	PE Ester	100010512
		PE(18:1/20:5)	DMS-MS	53675		HMDB09071			1.24		0.3812	0.1443		4.0714	5.0383		100	100		Phosphatidylethanolamine	PE Ester	100009823
		PE(18:1/22:0)	DMS-MS	55177					1.1		0.9315	0.2657		1.4254	1.5648		100	100		Phosphatidylethanolamine	PE Ester	100013437
		PE(18:1/22:1)	DMS-MS	54365		HMDB09073			1.22		0.3299	0.1313		0.2673	0.3264		0	10		Phosphatidylethanolamine	PE Ester	100010513
		PE(18:1/22:2)	DMS-MS	54553		HMDB09074			1					0.7707	0.7707		0	5		Phosphatidylethanolamine	PE Ester	100010701
		PE(18:1/22:4)	DMS-MS	53323		HMDB09075			0.77		0.0237	0.0235		2.0071	1.5462		100	100		Phosphatidylethanolamine	PE Ester	100009471
		PE(18:1/22:5)	DMS-MS	53324		HMDB09077			1.09		0.8986	0.2594		7.0166	7.6788		100	100		Phosphatidylethanolamine	PE Ester	100009472
		PE(18:1/22:6)	DMS-MS	53509		HMDB09078			0.9		0.5392	0.1861		1.1413	1.0287		100	95		Phosphatidylethanolamine	PE Ester	100009657
		PE(18:2/14:1)	DMS-MS	54016		HMDB09086			0.94		0.3267	0.1313		3.9222	3.683		100	100		Phosphatidylethanolamine	PE Ester	100010164
		PE(18:2/16:1)	DMS-MS	53510		HMDB09089			0.9		0.188	0.091		40.3331	36.2726		100	100		Phosphatidylethanolamine	PE Ester	100009658
		PE(18:2/18:2)	DMS-MS	53325		HMDB09093			0.73		0.0336	0.0286		4.1951	3.0642		100	100		Phosphatidylethanolamine	PE Ester	100009473
		PE(18:2/18:3)	DMS-MS	54554		HMDB09095			1.51		0.0338	0.0287		0.9624	1.4488		100	100		Phosphatidylethanolamine	PE Ester	100010702
		PE(18:2/20:1)	DMS-MS	54196		HMDB09098			1.59		0.3174	0.1298		0.1621	0.2574		15	15		Phosphatidylethanolamine	PE Ester	100010344
		PE(18:2/20:2)	DMS-MS	54197		HMDB09099			1.15		0.8089	0.2426		0.1466	0.1687		20	10		Phosphatidylethanolamine	PE Ester	100010345
		PE(18:2/20:3)	DMS-MS	54017		HMDB09101			0.87		0.2119	0.0998		1.1734	1.0183		100	95		Phosphatidylethanolamine	PE Ester	100010165
		PE(18:2/20:4)	DMS-MS	54555		HMDB09102			0.91		0.3702	0.1422		3.6734	3.3384		100	100		Phosphatidylethanolamine	PE Ester	100010703
		PE(18:2/20:5)	DMS-MS	54198		HMDB09104			1.23		0.0978	0.0582		0.4821	0.5945		95	90		Phosphatidylethanolamine	PE Ester	100010346
		PE(18:2/22:1)	DMS-MS	54556		HMDB09106			1					0.2891	0.2891		0	5		Phosphatidylethanolamine	PE Ester	100010704
		PE(18:2/22:2)	DMS-MS	53326		HMDB09107			1					0.3269	0.3269		0	5		Phosphatidylethanolamine	PE Ester	100009474
		PE(18:2/22:4)	DMS-MS	53327		HMDB09108			0.82		0.0453	0.0344		0.6779	0.5529		100	85		Phosphatidylethanolamine	PE Ester	100009475
		PE(18:2/22:5)	DMS-MS	53848		HMDB09110			0.99		0.7426	0.2298		1.7767	1.7545		100	100		Phosphatidylethanolamine	PE Ester	100009996
		PE(18:2/22:6)	DMS-MS	53677		HMDB09111			0.83		0.2971	0.1239		0.3457	0.2862		55	50		Phosphatidylethanolamine	PE Ester	100009825
	PE Ether	PE(O-16:0/16:0)	DMS-MS	53849		HMDB11158			1.5		0.379	0.1442		0.1753	0.2638		35	50		Phosphatidylethanolamine	PE Ether	100009997
		PE(O-16:0/16:1)	DMS-MS	54557					1.06		0.8002	0.2409		0.1962	0.2081		55	60		Phosphatidylethanolamine	PE Ether	100010705
		PE(O-16:0/18:0)	DMS-MS	54558		HMDB11157			1.35		0.0448	0.0342		0.3742	0.5045		100	95		Phosphatidylethanolamine	PE Ether	100010706
		PE(O-16:0/18:1)	DMS-MS	54366		HMDB11157			1.1		0.4446	0.162		4.2334	4.664		100	100		Phosphatidylethanolamine	PE Ether	100010514
		PE(O-16:0/18:2)	DMS-MS	53850					0.7		0.0072	0.011		7.5014	5.2728		100	100		Phosphatidylethanolamine	PE Ether	100009998
		PE(O-16:0/18:3)	DMS-MS	54018					1.34		0.0077	0.0115		1.6396	2.1894		100	95		Phosphatidylethanolamine	PE Ether	100010166
		PE(O-16:0/18:4)	DMS-MS	53678					1.05		0.1953	0.0936		0.1976	0.2079		0	15		Phosphatidylethanolamine	PE Ether	100009826
		PE(O-16:0/20:1)	DMS-MS	54367					3.47		0.3806	0.1443		0.2197	0.7625		20	15		Phosphatidylethanolamine	PE Ether	100010515
		PE(O-16:0/20:2)	DMS-MS	53511					1.68		0.6464	0.2099		0.2167	0.364		35	20		Phosphatidylethanolamine	PE Ether	100009659
		PE(O-16:0/20:3)	DMS-MS	54200					0.82		0.0552	0.039		2.1169	1.733		100	100		Phosphatidylethanolamine	PE Ether	100010348
		PE(O-16:0/20:4)	DMS-MS	53329					0.76		0.0124	0.0155		9.3263	7.1343		100	100		Phosphatidylethanolamine	PE Ether	100009477
		PE(O-16:0/20:5)	DMS-MS	53330					1.08		0.4188	0.1553		1.6911	1.826		100	95		Phosphatidylethanolamine	PE Ether	100009478
		PE(O-16:0/22:1)	DMS-MS	53851					1.34		0.3299	0.1313		0.2809	0.3778		0	10		Phosphatidylethanolamine	PE Ether	100009999
		PE(O-16:0/22:2)	DMS-MS	54201					1.4		0.3299	0.1313		0.1959	0.2746		0	10		Phosphatidylethanolamine	PE Ether	100010349
		PE(O-16:0/22:4)	DMS-MS	53852					0.66		0.0007	0.0039		2.3448	1.5361		100	100		Phosphatidylethanolamine	PE Ether	100010000
		PE(O-16:0/22:5)	DMS-MS	53331					0.86		0.0938	0.0569		7.84	6.7674		100	100		Phosphatidylethanolamine	PE Ether	100009479
		PE(O-16:0/22:6)	DMS-MS	53332					0.81		0.0121	0.0155		0.4691	0.3789		95	70		Phosphatidylethanolamine	PE Ether	100009480
		PE(O-18:0/16:0)	DMS-MS	53333					2.04		0.1285	0.0695		0.4876	0.9942		100	100		Phosphatidylethanolamine	PE Ether	100009481
		PE(O-18:0/16:1)	DMS-MS	53334					1.29		0.0386	0.031		0.6482	0.8377		100	95		Phosphatidylethanolamine	PE Ether	100009482
		PE(O-18:0/18:0)	DMS-MS	53853					1.12		0.8677	0.2539		0.619	0.6958		100	100		Phosphatidylethanolamine	PE Ether	100010001
		PE(O-18:0/18:1)	DMS-MS	53513					1.12		0.8984	0.2594		13.771	15.3701		100	100		Phosphatidylethanolamine	PE Ether	100009661
		PE(O-18:0/18:2)	DMS-MS	54368					0.7		0.0062	0.0102		25.449	17.9026		100	100		Phosphatidylethanolamine	PE Ether	100010516
		PE(O-18:0/18:3)	DMS-MS	54369					1.34		0.2065	0.0977		5.4635	7.3161		100	100		Phosphatidylethanolamine	PE Ether	100010517
		PE(O-18:0/18:4)	DMS-MS	54202					1.16		0.0449	0.0342		0.2607	0.303		45	75		Phosphatidylethanolamine	PE Ether	100010350
		PE(O-18:0/20:1)	DMS-MS	53514					3.83		0.439	0.1603		0.2092	0.8014		50	55		Phosphatidylethanolamine	PE Ether	100009662
		PE(O-18:0/20:2)	DMS-MS	53515					1.27		0.4346	0.1591		0.403	0.5106		100	95		Phosphatidylethanolamine	PE Ether	100009663
		PE(O-18:0/20:3)	DMS-MS	53335					0.8		0.0329	0.0284		5.6658	4.5335		100	100		Phosphatidylethanolamine	PE Ether	100009483
		PE(O-18:0/20:4)	DMS-MS	54203					0.85		0.0766	0.0493		25.6428	21.8517		100	100		Phosphatidylethanolamine	PE Ether	100010351
		PE(O-18:0/20:5)	DMS-MS	54204					1.11		0.9152	0.2621		4.7799	5.3132		100	100		Phosphatidylethanolamine	PE Ether	100010352
		PE(O-18:0/22:1)	DMS-MS	54559					1.24		0.3299	0.1313		0.3411	0.4231		0	10		Phosphatidylethanolamine	PE Ether	100010707
		PE(O-18:0/22:2)	DMS-MS	54560					1.28		0.3299	0.1313		0.24	0.3082		0	10		Phosphatidylethanolamine	PE Ether	100010708
		PE(O-18:0/22:4)	DMS-MS	54019					0.74		0.0051	0.0092		2.5305	1.8787		100	100		Phosphatidylethanolamine	PE Ether	100010167
		PE(O-18:0/22:5)	DMS-MS	54370					0.92		0.2219	0.101		9.7186	8.9436		100	100		Phosphatidylethanolamine	PE Ether	100010518
		PE(O-18:0/22:6)	DMS-MS	54371					0.87		0.0875	0.0539		0.8448	0.7321		100	95		Phosphatidylethanolamine	PE Ether	100010519
	PE Plasmalogen	PE(P-14:0/18:0)	DMS-MS	53516		HMDB11368			0.97		0.3946	0.1483		0.1619	0.1567		25	15		Phosphatidylethanolamine	PE Plasmalogen	100009664
		PE(P-14:0/18:1)	DMS-MS	54372		HMDB11434			0.96		0.5469	0.1872		0.6578	0.6293		100	100		Phosphatidylethanolamine	PE Plasmalogen	100010520
		PE(P-16:0/16:0)	DMS-MS	54373					1.85		0.5454	0.1871		0.734	1.3572		100	100		Phosphatidylethanolamine	PE Plasmalogen	100010521
		PE(P-16:0/16:1)	DMS-MS	54374		HMDB11339			1.01		0.6016	0.2006		2.6821	2.7178		100	100		Phosphatidylethanolamine	PE Plasmalogen	100010522
		PE(P-16:0/18:0)	DMS-MS	54375		HMDB11340			1.15		0.6354	0.208		1.7576	2.0251		100	100		Phosphatidylethanolamine	PE Plasmalogen	100010523
		PE(P-16:0/18:1)	DMS-MS	53336		HMDB11342			1.12		0.5075	0.1767		59.6086	66.7998		100	100		Phosphatidylethanolamine	PE Plasmalogen	100009484
		PE(P-16:0/18:2)	DMS-MS	54561		HMDB11343			0.7		0.0069	0.0108		162.042	113.136		100	100		Phosphatidylethanolamine	PE Plasmalogen	100010709
		PE(P-16:0/18:3)	DMS-MS	53854		HMDB11345			1.36		0.2438	0.1077		37.7959	51.2412		100	100		Phosphatidylethanolamine	PE Plasmalogen	100010002
		PE(P-16:0/18:4)	DMS-MS	53519		HMDB11346			1.09		0.3716	0.1424		0.3839	0.4187		85	85		Phosphatidylethanolamine	PE Plasmalogen	100009667
		PE(P-16:0/20:1)	DMS-MS	53520		HMDB11348			4.56		0.6636	0.2134		1.0149	4.6312		100	100		Phosphatidylethanolamine	PE Plasmalogen	100009668
		PE(P-16:0/20:2)	DMS-MS	54376		HMDB11349			1.21		0.0674	0.0449		2.2861	2.763		100	100		Phosphatidylethanolamine	PE Plasmalogen	100010524
		PE(P-16:0/20:3)	DMS-MS	53855		HMDB11351			0.71		0.0045	0.0085		39.3433	28.0138		100	100		Phosphatidylethanolamine	PE Plasmalogen	100010003
		PE(P-16:0/20:4)	DMS-MS	54020		HMDB11353			0.73		0.0018	0.0058		150.809	110.177		100	100		Phosphatidylethanolamine	PE Plasmalogen	100010168
		PE(P-16:0/20:5)	DMS-MS	54562		HMDB11354			1.03		0.6497	0.2103		24.1118	24.8836		100	100		Phosphatidylethanolamine	PE Plasmalogen	100010710
		PE(P-16:0/22:1)	DMS-MS	53856					3.57		0.4687	0.168		0.2516	0.8994		25	15		Phosphatidylethanolamine	PE Plasmalogen	100010004
		PE(P-16:0/22:2)	DMS-MS	54205		HMDB11357			3.9		0.6104	0.2024		0.2622	1.0221		50	50		Phosphatidylethanolamine	PE Plasmalogen	100010353
		PE(P-16:0/22:4)	DMS-MS	54206		HMDB11358			0.71		0.0007	0.0039		17.3209	12.3047		100	100		Phosphatidylethanolamine	PE Plasmalogen	100010354
		PE(P-16:0/22:5)	DMS-MS	53521		HMDB11360			0.92		0.1801	0.0883		57.325	52.5117		100	100		Phosphatidylethanolamine	PE Plasmalogen	100009669
		PE(P-16:0/22:6)	DMS-MS	53679					0.81		0.0618	0.0421		3.9703	3.2018		100	100		Phosphatidylethanolamine	PE Plasmalogen	100009827
		PE(P-16:1/18:1)	DMS-MS	54207					1.04		0.5746	0.1943		1.5552	1.6142		100	100		Phosphatidylethanolamine	PE Plasmalogen	100010355
		PE(P-18:0/16:0)	DMS-MS	53337		HMDB11371			3.37		0.8871	0.2576		1.6831	5.6764		100	100		Phosphatidylethanolamine	PE Plasmalogen	100009485
		PE(P-18:0/16:1)	DMS-MS	53857		HMDB11372			1.18		0.8097	0.2426		4.2273	5.0072		100	100		Phosphatidylethanolamine	PE Plasmalogen	100010005
		PE(P-18:0/18:0)	DMS-MS	53522					1.24		0.8103	0.2426		3.0042	3.7363		100	100		Phosphatidylethanolamine	PE Plasmalogen	100009670
		PE(P-18:0/18:1)	DMS-MS	53338		HMDB11375			1.14		0.6195	0.2047		87.0844	99.4565		100	100		Phosphatidylethanolamine	PE Plasmalogen	100009486
		PE(P-18:0/18:2)	DMS-MS	54377		HMDB11376			0.69		0.0058	0.0097		295.241	202.857		100	100		Phosphatidylethanolamine	PE Plasmalogen	100010525
		PE(P-18:0/18:3)	DMS-MS	53523		HMDB11378			1.34		0.2509	0.1097		68.8543	92.4992		100	100		Phosphatidylethanolamine	PE Plasmalogen	100009671
		PE(P-18:0/18:4)	DMS-MS	54378		HMDB11379			1.09		0.5955	0.1993		0.825	0.9017		100	95		Phosphatidylethanolamine	PE Plasmalogen	100010526
		PE(P-18:0/20:1)	DMS-MS	53339		HMDB11381			5.41		0.8669	0.2539		0.8865	4.7955		100	95		Phosphatidylethanolamine	PE Plasmalogen	100009487
		PE(P-18:0/20:2)	DMS-MS	53340		HMDB11382			1.1		0.0736	0.048		3.3119	3.6309		100	100		Phosphatidylethanolamine	PE Plasmalogen	100009488
		PE(P-18:0/20:3)	DMS-MS	54564		HMDB11384			0.71		0.0029	0.0068		61.317	43.2847		100	100		Phosphatidylethanolamine	PE Plasmalogen	100010712
		PE(P-18:0/20:4)	DMS-MS	53524		HMDB11386			0.73		0.0009	0.0043		273.436	199.524		100	100		Phosphatidylethanolamine	PE Plasmalogen	100009672
		PE(P-18:0/20:5)	DMS-MS	54208		HMDB11387			1.03		0.6959	0.2184		51.4414	52.7481		100	100		Phosphatidylethanolamine	PE Plasmalogen	100010356
		PE(P-18:0/22:1)	DMS-MS	53858					1.73		0.9938	0.2801		0.1452	0.2513		25	20		Phosphatidylethanolamine	PE Plasmalogen	100010006
		PE(P-18:0/22:2)	DMS-MS	53525		HMDB11390			4.17		0.5928	0.1993		0.2197	0.9151		45	35		Phosphatidylethanolamine	PE Plasmalogen	100009673
		PE(P-18:0/22:4)	DMS-MS	53680		HMDB11391			0.78		0.0056	0.0096		17.6872	13.82		100	100		Phosphatidylethanolamine	PE Plasmalogen	100009828
		PE(P-18:0/22:5)	DMS-MS	53681		HMDB11393			0.93		0.2514	0.1098		71.9333	66.9178		100	100		Phosphatidylethanolamine	PE Plasmalogen	100009829
		PE(P-18:0/22:6)	DMS-MS	54209		HMDB11394			0.78		0.0508	0.0369		6.6592	5.1959		100	100		Phosphatidylethanolamine	PE Plasmalogen	100010357
		PE(P-18:1/16:0)	DMS-MS	54565		HMDB11437			7.98		0.842	0.2483		2.4831	19.8036		100	100		Phosphatidylethanolamine	PE Plasmalogen	100010713
		PE(P-18:1/16:1)	DMS-MS	53341		HMDB11438			2.07		0.7809	0.2363		0.8229	1.7002		100	100		Phosphatidylethanolamine	PE Plasmalogen	100009489
		PE(P-18:1/18:0)	DMS-MS	54566		HMDB11439			3.26		0.8368	0.2475		0.6107	1.9924		100	100		Phosphatidylethanolamine	PE Plasmalogen	100010714
		PE(P-18:1/18:1)	DMS-MS	54210		HMDB11441			2.95		0.8794	0.2561		18.8588	55.5916		100	100		Phosphatidylethanolamine	PE Plasmalogen	100010358
		PE(P-18:1/18:2)	DMS-MS	54211		HMDB11442			0.62		0.0013	0.0048		53.0399	32.8581		100	100		Phosphatidylethanolamine	PE Plasmalogen	100010359
		PE(P-18:1/18:3)	DMS-MS	54379		HMDB11444			1.17		0.7622	0.2333		12.038	14.1066		100	100		Phosphatidylethanolamine	PE Plasmalogen	100010527
		PE(P-18:1/18:4)	DMS-MS	54021		HMDB11445			0.9		0.0769	0.0494		0.2124	0.1904		25	5		Phosphatidylethanolamine	PE Plasmalogen	100010169
		PE(P-18:1/20:1)	DMS-MS	54212		HMDB11447			8.06		0.8202	0.2436		0.4873	3.9255		75	50		Phosphatidylethanolamine	PE Plasmalogen	100010360
		PE(P-18:1/20:2)	DMS-MS	53342		HMDB11448			3.24		0.4907	0.1731		0.6799	2.1995		100	90		Phosphatidylethanolamine	PE Plasmalogen	100009490
		PE(P-18:1/20:3)	DMS-MS	53682		HMDB11450			0.78		0.007	0.0109		10.765	8.3618		100	100		Phosphatidylethanolamine	PE Plasmalogen	100009830
		PE(P-18:1/20:4)	DMS-MS	53859		HMDB11451			0.65		2.4498e-05	0.0009		45.9435	29.894		100	100		Phosphatidylethanolamine	PE Plasmalogen	100010007
		PE(P-18:1/20:5)	DMS-MS	54380		HMDB11420			0.92		0.2879	0.1208		8.0511	7.3698		100	100		Phosphatidylethanolamine	PE Plasmalogen	100010528
		PE(P-18:1/22:1)	DMS-MS	54213		HMDB11455			2.72		0.6398	0.2092		0.136	0.3698		20	20		Phosphatidylethanolamine	PE Plasmalogen	100010361
		PE(P-18:1/22:2)	DMS-MS	53683		HMDB11423			5.25		0.3086	0.127		0.2038	1.0691		15	20		Phosphatidylethanolamine	PE Plasmalogen	100009831
		PE(P-18:1/22:4)	DMS-MS	54567		HMDB11424			1.25		0.0645	0.0434		3.4709	4.3558		100	100		Phosphatidylethanolamine	PE Plasmalogen	100010715
		PE(P-18:1/22:5)	DMS-MS	53343		HMDB11459			1.01		0.2135	0.0999		13.4426	13.5728		100	100		Phosphatidylethanolamine	PE Plasmalogen	100009491
		PE(P-18:1/22:6)	DMS-MS	54022		HMDB11460			0.94		0.1233	0.0676		1.1342	1.0612		100	95		Phosphatidylethanolamine	PE Plasmalogen	100010170
		PE(P-18:2/18:2)	DMS-MS	54214		HMDB09093			1.02		0.688	0.2173		5.7393	5.8719		100	100		Phosphatidylethanolamine	PE Plasmalogen	100010362
		PE(P-18:2/20:4)	DMS-MS	54215					1.02		0.8111	0.2426		1.5478	1.583		100	100		Phosphatidylethanolamine	PE Plasmalogen	100010363
		PE(P-18:2/22:6)	DMS-MS	54023					1					0.1958	0.1958		0	5		Phosphatidylethanolamine	PE Plasmalogen	100010171
Lysophosphatidylethanolamine	LPE Ester	LPE(14:0)	DMS-MS	53483		HMDB11500			1					0.2859	0.2859		0	5		Lysophosphatidylethanolamine	LPE Ester	100009631
		LPE(15:0)	DMS-MS	53646		HMDB11502			1.18		0.1123	0.0637		0.2016	0.2374		45	45		Lysophosphatidylethanolamine	LPE Ester	100009794
		LPE(16:0)	DMS-MS	54516		HMDB11503			1.62		0.5407	0.1861		2.3095	3.7404		100	100		Lysophosphatidylethanolamine	LPE Ester	100010664
		LPE(16:1)	DMS-MS	54147		HMDB11474			1.21		0.5876	0.198		1.451	1.7547		100	100		Lysophosphatidylethanolamine	LPE Ester	100010295
		LPE(17:0)	DMS-MS	53993					1.32		0.109	0.0627		0.8859	1.1673		100	100		Lysophosphatidylethanolamine	LPE Ester	100010141
		LPE(18:0)	DMS-MS	53484		HMDB11130			0.82		0.1952	0.0936		47.3082	38.9021		100	100		Lysophosphatidylethanolamine	LPE Ester	100009632
		LPE(18:1)	DMS-MS	53288		HMDB11476			1.3		0.9652	0.2734		25.4966	33.2588		100	100		Lysophosphatidylethanolamine	LPE Ester	100009436
		LPE(18:2)	DMS-MS	53817		HMDB11477			0.75		0.0208	0.0222		32.0708	24.1623		100	100		Lysophosphatidylethanolamine	LPE Ester	100009965
		LPE(18:3)	DMS-MS	54517		HMDB11479			1.45		0.1858	0.0905		2.6077	3.7902		100	100		Lysophosphatidylethanolamine	LPE Ester	100010665
		LPE(20:0)	DMS-MS	53289		HMDB11511			1.41		0.2653	0.1137		0.1563	0.2198		20	35		Lysophosphatidylethanolamine	LPE Ester	100009437
		LPE(20:1)	DMS-MS	53647		HMDB11482			3.19		0.8893	0.2577		0.2889	0.922		65	45		Lysophosphatidylethanolamine	LPE Ester	100009795
		LPE(20:2)	DMS-MS	53818		HMDB11483			1.61		0.6858	0.2173		0.6149	0.9909		100	95		Lysophosphatidylethanolamine	LPE Ester	100009966
		LPE(20:3)	DMS-MS	54334		HMDB11486			0.79		0.0211	0.0223		9.0126	7.1297		100	100		Lysophosphatidylethanolamine	LPE Ester	100010482
		LPE(20:4)	DMS-MS	53485		HMDB11487			0.81		0.0193	0.0211		26.5575	21.6176		100	100		Lysophosphatidylethanolamine	LPE Ester	100009633
		LPE(20:5)	DMS-MS	53994		HMDB11489			1.15		0.5977	0.1998		2.6896	3.0963		100	100		Lysophosphatidylethanolamine	LPE Ester	100010142
		LPE(22:2)	DMS-MS	54518		HMDB11492			1					0.2297	0.2297		0	5		Lysophosphatidylethanolamine	LPE Ester	100010666
		LPE(22:4)	DMS-MS	53487		HMDB11493			0.89		0.0353	0.0293		0.9654	0.8608		100	100		Lysophosphatidylethanolamine	LPE Ester	100009635
		LPE(22:5)	DMS-MS	54519		HMDB11495			1.03		0.6889	0.2173		5.483	5.657		100	100		Lysophosphatidylethanolamine	LPE Ester	100010667
		LPE(22:6)	DMS-MS	53649		HMDB11496			0.89		0.2288	0.1035		0.6811	0.6049		100	100		Lysophosphatidylethanolamine	LPE Ester	100009797
Phosphatidylinositol	PI Ester	PI(16:0/16:0)	DMS-MS	54568		HMDB09778			1					0.1444	0.1444		0	5		Phosphatidylinositol	PI Ester	100010716
		PI(16:0/18:1)	DMS-MS	53344		HMDB09783			1.07		0.99	0.2793		0.624	0.665		100	100		Phosphatidylinositol	PI Ester	100009492
		PI(16:0/18:2)	DMS-MS	54382		HMDB09784			1.1		0.2685	0.1147		0.236	0.2593		25	40		Phosphatidylinositol	PI Ester	100010530
		PI(16:0/20:3)	DMS-MS	53860		HMDB09788			1					0.838	0.838		0	5		Phosphatidylinositol	PI Ester	100010008
		PI(16:0/20:4)	DMS-MS	53861		HMDB09789			0.99		0.2636	0.1135		0.21	0.2088		15	0		Phosphatidylinositol	PI Ester	100010009
		PI(16:0/22:5)	DMS-MS	53527		HMDB09796			1					0.1752	0.1752		0	5		Phosphatidylinositol	PI Ester	100009675
		PI(18:0/16:0)	DMS-MS	53345	C13888	HMDB09805			1.14		0.7283	0.2267		2.343	2.6631		100	100		Phosphatidylinositol	PI Ester	100009493
		PI(18:0/16:1)	DMS-MS	54569		HMDB09806			0.92		0.3708	0.1423		0.3668	0.3372		95	90		Phosphatidylinositol	PI Ester	100010717
		PI(18:0/18:1)	DMS-MS	53684					0.82		0.0811	0.0509		24.4171	20.0593		100	100		Phosphatidylinositol	PI Ester	100009832
		PI(18:0/18:2)	DMS-MS	54218		HMDB09809			0.73		0.0163	0.0185		5.5333	4.0552		100	100		Phosphatidylinositol	PI Ester	100010366
		PI(18:0/18:3)	DMS-MS	54024		HMDB09811			1.06		0.7554	0.2319		0.9001	0.9546		100	95		Phosphatidylinositol	PI Ester	100010172
		PI(18:0/20:2)	DMS-MS	53528		HMDB09812			0.66		0.0026	0.0066		3.116	2.0675		100	100		Phosphatidylinositol	PI Ester	100009676
		PI(18:0/20:3)	DMS-MS	54025		HMDB09814			0.9		0.1773	0.0874		9.2637	8.3306		100	100		Phosphatidylinositol	PI Ester	100010173
		PI(18:0/20:4)	DMS-MS	54026		HMDB09815			0.79		0.0305	0.0269		23.6817	18.8123		100	100		Phosphatidylinositol	PI Ester	100010174
		PI(18:0/20:5)	DMS-MS	53529					1.01		0.7661	0.2337		1.9341	1.9511		100	95		Phosphatidylinositol	PI Ester	100009677
		PI(18:0/22:4)	DMS-MS	53685		HMDB09818			0.8		0.0265	0.0249		2.5064	2.0076		100	100		Phosphatidylinositol	PI Ester	100009833
		PI(18:0/22:5)	DMS-MS	54384		HMDB09820			1.1		0.9821	0.2776		5.05	5.5507		100	100		Phosphatidylinositol	PI Ester	100010532
		PI(18:0/22:6)	DMS-MS	54219		HMDB09821			1.06		0.4753	0.1693		0.3805	0.405		85	95		Phosphatidylinositol	PI Ester	100010367
		PI(18:1/16:1)	DMS-MS	54220		HMDB09835			1.63		0.9393	0.2671		0.3019	0.4917		70	55		Phosphatidylinositol	PI Ester	100010368
		PI(18:1/18:1)	DMS-MS	53346		HMDB09837			0.9		0.2343	0.1049		2.3618	2.131		100	100		Phosphatidylinositol	PI Ester	100009494
		PI(18:1/18:2)	DMS-MS	53530		HMDB09838			0.94		0.3799	0.1442		0.3061	0.2865		80	75		Phosphatidylinositol	PI Ester	100009678
		PI(18:1/20:3)	DMS-MS	54027		HMDB09843			1.07		0.5603	0.1911		0.2967	0.3181		70	55		Phosphatidylinositol	PI Ester	100010175
		PI(18:1/20:4)	DMS-MS	54221		HMDB09844			0.84		0.0382	0.0309		0.6187	0.5174		100	100		Phosphatidylinositol	PI Ester	100010369
Cholesterol Ester	CE Ester	CE(12:0)	DMS-MS	54493		HMDB02262			0.98		0.8395	0.2478		0.2354	0.2298		80	90		Cholesterol Ester	CE Ester	100010641
		CE(14:0)	DMS-MS	53452		HMDB06725			1.05		0.4684	0.168		0.6913	0.7235		100	100		Cholesterol Ester	CE Ester	100009600
		CE(14:1)	DMS-MS	53453		HMDB10367			0.87		0.226	0.1026		0.2516	0.2201		95	90		Cholesterol Ester	CE Ester	100009601
		CE(15:0)	DMS-MS	53454		HMDB60057			1.51		0.0003	0.0029		1.1184	1.6908		100	100		Cholesterol Ester	CE Ester	100009602
		CE(16:0)	DMS-MS	54315	C11251	HMDB00885			0.89		0.241	0.1072		6.006	5.3483		100	100		Cholesterol Ester	CE Ester	100010463
		CE(16:1)	DMS-MS	54316		HMDB00658			0.91		0.2655	0.1137		1.3567	1.2344		100	100		Cholesterol Ester	CE Ester	100010464
		CE(17:0)	DMS-MS	54122		HMDB60059			1.18		0.4367	0.1597		0.6725	0.7939		100	100		Cholesterol Ester	CE Ester	100010270
		CE(18:0)	DMS-MS	54123		HMDB10368			0.86		0.3088	0.127		4.0734	3.4966		100	100		Cholesterol Ester	CE Ester	100010271
		CE(18:1)	DMS-MS	54494		HMDB00918			0.93		0.4145	0.1541		7.0148	6.5083		100	100		Cholesterol Ester	CE Ester	100010642
		CE(18:2)	DMS-MS	53968	C15441	HMDB00610			0.66		0.0033	0.0072		12.7909	8.3978		100	100		Cholesterol Ester	CE Ester	100010116
		CE(18:3)	DMS-MS	53969		HMDB10370			1.49		0.0018	0.0057		1.2509	1.8585		100	100		Cholesterol Ester	CE Ester	100010117
		CE(18:4)	DMS-MS	53623					0.86		0.3509	0.1363		0.1835	0.1576		100	95		Cholesterol Ester	CE Ester	100009771
		CE(20:0)	DMS-MS	54317		HMDB06740			0.78		0.4788	0.17		0.1729	0.1355		85	80		Cholesterol Ester	CE Ester	100010465
		CE(20:1)	DMS-MS	54318		HMDB05193			0.46		0.1564	0.0804		0.2777	0.128		80	75		Cholesterol Ester	CE Ester	100010466
		CE(20:2)	DMS-MS	53624					0.96		0.6616	0.213		0.1362	0.1306		55	55		Cholesterol Ester	CE Ester	100009772
		CE(20:3)	DMS-MS	54319		HMDB06736			1.15		0.7043	0.2206		0.2189	0.2516		50	50		Cholesterol Ester	CE Ester	100010467
		CE(20:4)	DMS-MS	54495		HMDB06726			0.87		0.216	0.1003		1.1097	0.9662		100	100		Cholesterol Ester	CE Ester	100010643
		CE(20:5)	DMS-MS	53795		HMDB06731			1		0.7732	0.2352		0.1585	0.1579		95	90		Cholesterol Ester	CE Ester	100009943
		CE(22:0)	DMS-MS	53625		HMDB06727			0.96		0.6548	0.2113		0.0632	0.0604		65	55		Cholesterol Ester	CE Ester	100009773
		CE(22:1)	DMS-MS	53796		HMDB10372			0.96		0.9176	0.2625		0.1188	0.1146		30	25		Cholesterol Ester	CE Ester	100009944
		CE(22:2)	DMS-MS	53269		HMDB06737			0.96		0.4845	0.1713		0.0949	0.0908		20	10		Cholesterol Ester	CE Ester	100009417
		CE(22:4)	DMS-MS	54124		HMDB06729			0.82		0.139	0.0738		0.1757	0.1433		85	60		Cholesterol Ester	CE Ester	100010272
		CE(22:5)	DMS-MS	53797		HMDB10375			0.88		0.7487	0.2309		0.1929	0.1688		100	100		Cholesterol Ester	CE Ester	100009945
		CE(22:6)	DMS-MS	53970		HMDB06733			0.88		0.2125	0.0998		0.181	0.1592		100	100		Cholesterol Ester	CE Ester	100010118
		CE(24:0)	DMS-MS	54125		HMDB10376			0.98		0.6082	0.2019		0.1574	0.1537		15	15		Cholesterol Ester	CE Ester	100010273
		CE(24:1)	DMS-MS	54126		HMDB06728			0.88		0.89	0.2577		0.1183	0.1044		30	35		Cholesterol Ester	CE Ester	100010274
Sphingolipids	Ceramide	CER(14:0)	DMS-MS	54496	C13916	HMDB11773			0.87		0.3456	0.1346		0.1239	0.1082		100	100		Sphingolipids	Ceramide	100010644
		CER(16:0)	DMS-MS	53971		HMDB04949			0.84		0.044	0.0338		2.5459	2.1421		100	100		Sphingolipids	Ceramide	100010119
		CER(18:0)	DMS-MS	54320		HMDB04950			0.64		0.0009	0.0043		16.2941	10.44		100	100		Sphingolipids	Ceramide	100010468
		CER(18:1)	DMS-MS	53626		HMDB04948			0.91		0.0324	0.0282		0.3964	0.3597		100	100		Sphingolipids	Ceramide	100009774
		CER(20:0)	DMS-MS	54321		HMDB04951			0.79		0.0129	0.0157		0.3363	0.2662		100	100		Sphingolipids	Ceramide	100010469
		CER(20:1)	DMS-MS	53972					0.77		0.0125	0.0155		0.1713	0.1324		100	95		Sphingolipids	Ceramide	100010120
		CER(22:0)	DMS-MS	53627		HMDB04952			0.78		0.0046	0.0087		3.4423	2.6718		100	100		Sphingolipids	Ceramide	100009775
		CER(22:1)	DMS-MS	54127		HMDB11775			1.06		0.147	0.0771		0.234	0.249		100	100		Sphingolipids	Ceramide	100010275
		CER(24:0)	DMS-MS	54322		HMDB04956			0.78		0.0064	0.0103		7.0999	5.5602		100	100		Sphingolipids	Ceramide	100010470
		CER(24:1)	DMS-MS	53628		HMDB04953			1.21		0.7519	0.2317		2.7764	3.3534		100	100		Sphingolipids	Ceramide	100009776
		CER(26:0)	DMS-MS	54497		HMDB04955			1.45		0.0049	0.0089		0.1394	0.2026		100	100		Sphingolipids	Ceramide	100010645
		CER(26:1)	DMS-MS	53798		HMDB04955			1.06		0.7069	0.2211		0.1671	0.1766		90	100		Sphingolipids	Ceramide	100009946
	Dihydroceramide	DCER(14:0)	DMS-MS	53803		HMDB11759			1.32		0.5674	0.193		0.4805	0.6346		55	65		Sphingolipids	Dihydroceramide	100009951
		DCER(16:0)	DMS-MS	54134		HMDB11760			0.88		0.1318	0.0707		1.2096	1.0618		100	90		Sphingolipids	Dihydroceramide	100010282
		DCER(18:0)	DMS-MS	53464		HMDB11761			0.74		0.0105	0.0141		3.378	2.5064		100	100		Sphingolipids	Dihydroceramide	100009612
		DCER(18:1)	DMS-MS	53983		HMDB11763			0.86		0.1289	0.0696		1.0356	0.8946		95	95		Sphingolipids	Dihydroceramide	100010131
		DCER(20:0)	DMS-MS	53280		HMDB11764			0.77		0.2998	0.1249		0.7525	0.5785		95	85		Sphingolipids	Dihydroceramide	100009428
		DCER(20:1)	DMS-MS	53984					0.89		0.213	0.0998		1.0074	0.8974		95	90		Sphingolipids	Dihydroceramide	100010132
		DCER(22:0)	DMS-MS	53465		HMDB11765			0.77		0.0974	0.058		1.2423	0.9599		100	100		Sphingolipids	Dihydroceramide	100009613
		DCER(22:1)	DMS-MS	53804					0.92		0.3755	0.1433		0.869	0.801		100	100		Sphingolipids	Dihydroceramide	100016011
		DCER(22:2)	DMS-MS	57732		HMDB11766			0.75		0.0246	0.024		1.2381	0.927		100	100		Sphingolipids	Dihydroceramide	100009952
		DCER(24:0)	DMS-MS	54328		HMDB11768			0.86		0.0403	0.0318		2.3166	1.9812		100	100		Sphingolipids	Dihydroceramide	100010476
		DCER(24:1)	DMS-MS	53466		HMDB11769			1.15		0.5347	0.1847		2.1645	2.4814		100	100		Sphingolipids	Dihydroceramide	100009614
		DCER(26:0)	DMS-MS	53634		HMDB11771			0.84		0.6935	0.2181		0.9539	0.8017		90	95		Sphingolipids	Dihydroceramide	100009782
		DCER(26:1)	DMS-MS	53281		HMDB11772			1.05		0.945	0.2685		0.4433	0.4646		95	95		Sphingolipids	Dihydroceramide	100009429
	Hexosylceramide	HCER(14:0)	DMS-MS	53808					1.02		0.4575	0.1652		0.0762	0.0774		80	95		Sphingolipids	Hexosylceramide	100009956
		HCER(16:0)	DMS-MS	53809		HMDB04971			2.17		0.9373	0.2668		0.297	0.6447		100	100		Sphingolipids	Hexosylceramide	100009957
		HCER(18:0)	DMS-MS	53638		HMDB04972			4.47		0.8569	0.2519		0.5425	2.4239		100	100		Sphingolipids	Hexosylceramide	100009786
		HCER(18:1)	DMS-MS	53810		HMDB04970			4.76		0.8911	0.2577		0.149	0.7089		90	90		Sphingolipids	Hexosylceramide	100009958
		HCER(20:0)	DMS-MS	53639		HMDB04973			4.94		0.301	0.1252		0.1463	0.723		55	70		Sphingolipids	Hexosylceramide	100009787
		HCER(20:1)	DMS-MS	54510					1.29		0.4584	0.1653		0.1286	0.166		75	80		Sphingolipids	Hexosylceramide	100010658
		HCER(22:0)	DMS-MS	53473		HMDB04974			9.42		0.7097	0.2215		0.5305	4.9977		100	95		Sphingolipids	Hexosylceramide	100009621
		HCER(22:1)	DMS-MS	53474					7.02		0.8184	0.2433		0.0996	0.6989		90	90		Sphingolipids	Hexosylceramide	100009622
		HCER(24:0)	DMS-MS	54511		HMDB04978			12.62		0.6868	0.2173		1.4826	18.7113		100	100		Sphingolipids	Hexosylceramide	100010659
		HCER(24:1)	DMS-MS	54512		HMDB04975			10.82		0.6343	0.2079		0.9751	10.5523		100	100		Sphingolipids	Hexosylceramide	100010660
		HCER(26:0)	DMS-MS	53811		HMDB04977			9.09		0.2205	0.101		0.1158	1.0532		80	95		Sphingolipids	Hexosylceramide	100009959
		HCER(26:1)	DMS-MS	53988		HMDB04976			6.2		0.5578	0.1906		0.114	0.7068		85	90		Sphingolipids	Hexosylceramide	100010136
	Lactosylceramide	LCER(14:0)	DMS-MS	53284					0.7		0.0159	0.0184		0.5717	0.4027		100	100		Sphingolipids	Lactosylceramide	100009432
		LCER(16:0)	DMS-MS	54141		HMDB06750			0.6		0.0023	0.0064		4.3338	2.6062		100	100		Sphingolipids	Lactosylceramide	100010289
		LCER(18:0)	DMS-MS	53475		HMDB11591			0.62		0.0019	0.0058		12.5413	7.7579		100	100		Sphingolipids	Lactosylceramide	100009623
		LCER(18:1)	DMS-MS	53476		HMDB11592			0.49		0.0001	0.0017		2.4293	1.1891		100	100		Sphingolipids	Lactosylceramide	100009624
		LCER(20:0)	DMS-MS	53477		HMDB11593			0.58		0.0029	0.0068		1.9337	1.1274		100	100		Sphingolipids	Lactosylceramide	100009625
		LCER(20:1)	DMS-MS	53812					0.56		0.0002	0.0025		1.3071	0.7261		100	100		Sphingolipids	Lactosylceramide	100009960
		LCER(22:0)	DMS-MS	53640		HMDB11594			0.66		0.0018	0.0058		1.257	0.8286		100	100		Sphingolipids	Lactosylceramide	100009788
		LCER(22:1)	DMS-MS	54142		HMDB11594			0.84		0.113	0.0637		0.3185	0.2686		100	100		Sphingolipids	Lactosylceramide	100010290
		LCER(24:0)	DMS-MS	53989		HMDB11595			0.65		0.0008	0.0041		1.5144	0.9912		100	100		Sphingolipids	Lactosylceramide	100010137
		LCER(24:1)	DMS-MS	53478		HMDB04872			0.92		0.2622	0.1134		0.6898	0.6347		100	100		Sphingolipids	Lactosylceramide	100009626
		LCER(26:0)	DMS-MS	53641		HMDB04874			0.7		0.0011	0.0044		0.2559	0.1783		100	100		Sphingolipids	Lactosylceramide	100009789
		LCER(26:1)	DMS-MS	53642		HMDB04873			0.78		0.1407	0.0742		0.3166	0.2476		95	100		Sphingolipids	Lactosylceramide	100009790
	Sphingomyelin	SM(14:0)	DMS-MS	54222		HMDB12097			1.04		0.8777	0.2559		6.2439	6.4811		100	100		Sphingolipids	Sphingomyelin	100010370
		SM(16:0)	DMS-MS	54385		HMDB10169			1.05		0.9098	0.2608		113.773	119.846		100	100		Sphingolipids	Sphingomyelin	100010533
		SM(18:0)	DMS-MS	54386		HMDB01348			0.96		0.2167	0.1004		221.688	211.965		100	100		Sphingolipids	Sphingomyelin	100010534
		SM(18:1)	DMS-MS	53862		HMDB12101			0.79		0.0157	0.0183		16.3989	12.8861		100	100		Sphingolipids	Sphingomyelin	100010010
		SM(20:0)	DMS-MS	53687		HMDB12102			0.69		0.0023	0.0064		81.6259	56.364		100	100		Sphingolipids	Sphingomyelin	100009835
		SM(20:1)	DMS-MS	53531					1		0.5467	0.1872		15.4287	15.452		100	100		Sphingolipids	Sphingomyelin	100009679
		SM(22:0)	DMS-MS	53347		HMDB12103			1.12		0.2808	0.1187		77.0124	85.9859		100	100		Sphingolipids	Sphingomyelin	100009495
		SM(22:1)	DMS-MS	54570		HMDB12104			1.01		0.1757	0.0867		27.6162	27.8286		100	100		Sphingolipids	Sphingomyelin	100010718
		SM(24:0)	DMS-MS	53863		HMDB11697			1.96		0.6043	0.2013		42.1298	82.434		100	100		Sphingolipids	Sphingomyelin	100010011
		SM(24:1)	DMS-MS	54028		HMDB12107			2.57		0.4959	0.174		29.5724	75.9618		100	100		Sphingolipids	Sphingomyelin	100010176
		SM(26:0)	DMS-MS	54387		HMDB11698			1.66		0.0346	0.0293		2.4237	4.033		100	100		Sphingolipids	Sphingomyelin	100010535
		SM(26:1)	DMS-MS	53348					1.8		0.2108	0.0995		2.3289	4.1926		100	100		Sphingolipids	Sphingomyelin	100009496
Diacylglycerol	DAG Ester	DAG(12:0/16:0)	DMS-MS	53629					1.09		0.8018	0.2411		0.1388	0.1513		90	95		Diacylglycerol	DAG Ester	100009777
		DAG(12:0/18:0)	DMS-MS	53973					1.56		0.3596	0.1391		0.0663	0.1034		60	75		Diacylglycerol	DAG Ester	100010121
		DAG(12:0/18:1)	DMS-MS	53799					1.04		0.7026	0.2203		0.5906	0.6162		100	100		Diacylglycerol	DAG Ester	100009947
		DAG(12:0/18:2)	DMS-MS	53455					0.84		0.0226	0.023		0.5304	0.4462		100	95		Diacylglycerol	DAG Ester	100009603
		DAG(14:0/14:0)	DMS-MS	53270	C16667	HMDB07008			0.97		0.7088	0.2215		0.3635	0.352		100	100		Diacylglycerol	DAG Ester	100009418
		DAG(14:0/16:0)	DMS-MS	54323		HMDB07095			0.8		0.3117	0.128		2.5579	2.0451		100	100		Diacylglycerol	DAG Ester	100010471
		DAG(14:0/16:1)	DMS-MS	54498		HMDB07012			1		0.6948	0.2183		0.5923	0.5914		100	100		Diacylglycerol	DAG Ester	100010646
		DAG(14:0/18:1)	DMS-MS	53800		HMDB07015			0.76		0.0484	0.0363		4.9919	3.8126		100	100		Diacylglycerol	DAG Ester	100009948
		DAG(14:0/18:2)	DMS-MS	54128		HMDB07016			0.76		0.02	0.0216		0.7069	0.5375		100	100		Diacylglycerol	DAG Ester	100010276
		DAG(14:0/18:3)	DMS-MS	54324		HMDB07018			1.08		0.7537	0.2317		0.2369	0.2559		100	100		Diacylglycerol	DAG Ester	100010472
		DAG(14:0/20:0)	DMS-MS	53974		HMDB07356			1.07		0.5083	0.1767		0.2932	0.314		100	100		Diacylglycerol	DAG Ester	100010122
		DAG(14:0/20:4)	DMS-MS	53975		HMDB07025			0.81		0.0296	0.0265		0.1848	0.1495		100	90		Diacylglycerol	DAG Ester	100010123
		DAG(14:0/22:6)	DMS-MS	54499		HMDB07034			0.77		0.2052	0.0974		0.1351	0.1036		95	90		Diacylglycerol	DAG Ester	100010647
		DAG(14:1/16:0)	DMS-MS	53456		HMDB07096			0.73		0.167	0.084		0.6038	0.4433		100	100		Diacylglycerol	DAG Ester	100009604
		DAG(14:1/18:1)	DMS-MS	54325		HMDB07044			0.9		0.1882	0.091		0.8083	0.7239		100	100		Diacylglycerol	DAG Ester	100010473
		DAG(15:0/18:1)	DMS-MS	53457		HMDB07073			1.45		0.161	0.0818		2.7362	3.9658		100	100		Diacylglycerol	DAG Ester	100009605
		DAG(15:0/18:2)	DMS-MS	53976		HMDB07074			1.12		0.5017	0.1759		0.5114	0.5725		100	100		Diacylglycerol	DAG Ester	100010124
		DAG(16:0/16:0)	DMS-MS	53977		HMDB07098			0.95		0.9302	0.2656		3.3226	3.1632		45	55		Diacylglycerol	DAG Ester	100010125
		DAG(16:0/16:1)	DMS-MS	53978		HMDB07099			0.79		0.0958	0.0577		3.9496	3.1373		100	100		Diacylglycerol	DAG Ester	100010126
		DAG(16:0/18:0)	DMS-MS	54500		HMDB07100			1.18		0.9084	0.2607		5.4477	6.4368		80	65		Diacylglycerol	DAG Ester	100010648
		DAG(16:0/18:1)	DMS-MS	53630	C13861	HMDB07102			0.72		0.0129	0.0157		54.2484	39.2909		100	100		Diacylglycerol	DAG Ester	100009778
		DAG(16:0/18:2)	DMS-MS	53271		HMDB07103			0.6		0.0001	0.0016		10.3997	6.2617		100	100		Diacylglycerol	DAG Ester	100009419
		DAG(16:0/18:3)	DMS-MS	53979		HMDB07105			1.22		0.4722	0.1689		1.4153	1.7201		100	100		Diacylglycerol	DAG Ester	100010127
		DAG(16:0/20:3)	DMS-MS	54501		HMDB07111			0.94		0.2359	0.1053		0.6537	0.6148		100	100		Diacylglycerol	DAG Ester	100010649
		DAG(16:0/20:4)	DMS-MS	53458		HMDB07112			0.84		0.0486	0.0363		1.2107	1.0142		100	100		Diacylglycerol	DAG Ester	100009606
		DAG(16:0/20:5)	DMS-MS	54502		HMDB07114			1.15		0.7557	0.2319		0.347	0.3985		100	100		Diacylglycerol	DAG Ester	100010650
		DAG(16:0/22:5)	DMS-MS	54326		HMDB07120			0.99		0.5987	0.1999		0.9096	0.9007		100	100		Diacylglycerol	DAG Ester	100010474
		DAG(16:0/22:6)	DMS-MS	53980		HMDB07121			0.86		0.2201	0.101		0.2168	0.1862		100	100		Diacylglycerol	DAG Ester	100010128
		DAG(16:1/16:1)	DMS-MS	53631		HMDB07128			1.03		0.6868	0.2173		0.4126	0.4235		100	100		Diacylglycerol	DAG Ester	100009779
		DAG(16:1/18:0)	DMS-MS	54129		HMDB07129			0.88		0.1975	0.0941		2.4585	2.1659		100	100		Diacylglycerol	DAG Ester	100010277
		DAG(16:1/18:1)	DMS-MS	54130		HMDB07131			0.91		0.2934	0.1227		5.8935	5.3643		100	100		Diacylglycerol	DAG Ester	100010278
		DAG(16:1/18:2)	DMS-MS	53632		HMDB07132			0.89		0.2336	0.1047		0.6459	0.5774		100	100		Diacylglycerol	DAG Ester	100009780
		DAG(16:1/18:3)	DMS-MS	53981		HMDB07134			1.17		0.9035	0.26		0.1527	0.1788		100	95		Diacylglycerol	DAG Ester	100010129
		DAG(16:1/20:0)	DMS-MS	54503		HMDB07360			0.97		0.6773	0.2163		0.3188	0.3098		100	100		Diacylglycerol	DAG Ester	100010651
		DAG(16:1/20:2)	DMS-MS	54131		HMDB07138			0.74		0.1638	0.0831		0.21	0.1552		100	90		Diacylglycerol	DAG Ester	100010279
		DAG(16:1/20:4)	DMS-MS	53272		HMDB07141			0.69		0.0383	0.0309		0.1321	0.0905		100	100		Diacylglycerol	DAG Ester	100009420
		DAG(16:1/22:6)	DMS-MS	53459		HMDB07150			0.81		0.0151	0.0178		0.1488	0.1203		100	95		Diacylglycerol	DAG Ester	100009607
		DAG(18:0/18:1)	DMS-MS	54504		HMDB07160			0.81		0.0646	0.0434		52.2174	42.4696		100	100		Diacylglycerol	DAG Ester	100010652
		DAG(18:0/18:2)	DMS-MS	53273		HMDB07161			0.73		0.0039	0.0078		7.9445	5.8074		100	100		Diacylglycerol	DAG Ester	100009421
		DAG(18:0/18:3)	DMS-MS	53982		HMDB07163			1.3		0.1657	0.0838		1.1906	1.5442		100	100		Diacylglycerol	DAG Ester	100010130
		DAG(18:0/22:6)	DMS-MS	53274		HMDB07179			1.01		0.73	0.2269		0.2968	0.2985		100	100		Diacylglycerol	DAG Ester	100009422
		DAG(18:1/18:1)	DMS-MS	53275		HMDB07218			0.85		0.1151	0.0644		33.2224	28.4004		100	100		Diacylglycerol	DAG Ester	100009423
		DAG(18:1/18:2)	DMS-MS	53276		HMDB07219			0.79		0.0422	0.0328		5.5691	4.4167		100	100		Diacylglycerol	DAG Ester	100009424
		DAG(18:1/20:1)	DMS-MS	53801		HMDB07224			0.92		0.3026	0.1256		0.7652	0.7024		100	100		Diacylglycerol	DAG Ester	100009949
		DAG(18:1/20:2)	DMS-MS	54327		HMDB07225			0.9		0.1961	0.0936		0.3199	0.287		100	100		Diacylglycerol	DAG Ester	100010475
		DAG(18:1/20:3)	DMS-MS	53633		HMDB07227			0.88		0.1396	0.074		0.4233	0.373		100	100		Diacylglycerol	DAG Ester	100009781
		DAG(18:1/20:4)	DMS-MS	53460		HMDB07228			0.81		0.0243	0.0239		0.7521	0.6117		100	100		Diacylglycerol	DAG Ester	100009608
		DAG(18:1/20:5)	DMS-MS	53277		HMDB07230			0.87		0.2056	0.0975		0.2315	0.2022		100	100		Diacylglycerol	DAG Ester	100009425
		DAG(18:1/22:4)	DMS-MS	53278		HMDB07234			1		0.9954	0.2803		1.7226	1.7191		100	100		Diacylglycerol	DAG Ester	100009426
		DAG(18:1/22:5)	DMS-MS	53802		HMDB07236			0.96		0.6228	0.2055		0.2965	0.286		100	100		Diacylglycerol	DAG Ester	100009950
		DAG(18:1/22:6)	DMS-MS	53461		HMDB07237			0.86		0.1572	0.0805		0.1704	0.1458		100	100		Diacylglycerol	DAG Ester	100009609
		DAG(18:2/18:3)	DMS-MS	53279		HMDB07250			1.02		0.8395	0.2478		0.3747	0.3809		100	100		Diacylglycerol	DAG Ester	100009427
		DAG(18:2/20:3)	DMS-MS	54132		HMDB07256			0.79		0.0024	0.0064		0.2578	0.2044		100	95		Diacylglycerol	DAG Ester	100010280
		DAG(18:2/20:4)	DMS-MS	53462		HMDB07257			0.72		0.0015	0.0052		0.33	0.2373		100	100		Diacylglycerol	DAG Ester	100009610
		DAG(18:2/20:5)	DMS-MS	54505		HMDB07259			0.95		0.4879	0.1723		0.162	0.1536		100	95		Diacylglycerol	DAG Ester	100010653
		DAG(18:2/22:4)	DMS-MS	54133		HMDB07263			0.87		0.1472	0.0771		2.7931	2.4434		100	100		Diacylglycerol	DAG Ester	100010281
		DAG(18:2/22:5)	DMS-MS	53463		HMDB07265			0.81		0.148	0.0773		0.2117	0.1715		100	100		Diacylglycerol	DAG Ester	100009611
		DAG(18:2/22:6)	DMS-MS	54506		HMDB07266			0.74		0.0237	0.0235		0.1415	0.1047		100	90		Diacylglycerol	DAG Ester	100010654
Triacylglycerol	TAG Ester	TAG36:0-FA12:0	DMS-MS	54388					2.22		0.5448	0.1871		0.688	1.5289		100	100		Triacylglycerol	TAG Ester	100010536
		TAG38:0-FA12:0	DMS-MS	53532					1.6		0.6455	0.2099		0.619	0.9931		100	100		Triacylglycerol	TAG Ester	100009680
		TAG40:0-FA12:0	DMS-MS	53688					1.19		0.5085	0.1767		0.5193	0.6204		100	100		Triacylglycerol	TAG Ester	100009836
		TAG40:0-FA14:0	DMS-MS	53349					0.65		0.1125	0.0637		2.2662	1.483		100	100		Triacylglycerol	TAG Ester	100009497
		TAG40:0-FA16:0	DMS-MS	53689					0.6		0.0643	0.0434		6.9246	4.1472		100	100		Triacylglycerol	TAG Ester	100009837
		TAG42:0-FA12:0	DMS-MS	53533					0.83		0.3822	0.1445		1.3866	1.1509		100	100		Triacylglycerol	TAG Ester	100009681
		TAG42:0-FA14:0	DMS-MS	54029					0.63		0.0994	0.0588		3.7425	2.3457		100	100		Triacylglycerol	TAG Ester	100010177
		TAG42:0-FA16:0	DMS-MS	53690					0.59		0.0649	0.0434		13.2334	7.7573		100	100		Triacylglycerol	TAG Ester	100009838
		TAG42:1-FA12:0	DMS-MS	54030					0.67		0.2417	0.1073		0.5434	0.3667		100	95		Triacylglycerol	TAG Ester	100010178
		TAG42:1-FA14:0	DMS-MS	53350					0.44		0.0087	0.0121		3.1199	1.3588		100	100		Triacylglycerol	TAG Ester	100009498
		TAG42:1-FA16:0	DMS-MS	53351					0.44		0.0062	0.0102		10.2588	4.4993		100	100		Triacylglycerol	TAG Ester	100009499
		TAG42:1-FA16:1	DMS-MS	53691					0.44		0.0107	0.0142		2.3173	1.0163		100	100		Triacylglycerol	TAG Ester	100009839
		TAG42:1-FA18:1	DMS-MS	54223					0.43		0.0038	0.0077		13.4962	5.8145		100	100		Triacylglycerol	TAG Ester	100010371
		TAG42:2-FA12:0	DMS-MS	53692					0.7		0.26	0.1127		0.156	0.109		50	40		Triacylglycerol	TAG Ester	100009840
		TAG42:2-FA18:2	DMS-MS	53352					0.5		0.0099	0.0134		1.1158	0.5599		100	100		Triacylglycerol	TAG Ester	100009500
		TAG44:0-FA12:0	DMS-MS	53693					0.75		0.2301	0.1038		4.1231	3.0742		100	100		Triacylglycerol	TAG Ester	100009841
		TAG44:0-FA14:0	DMS-MS	54389					0.57		0.0616	0.0421		21.8919	12.4553		100	100		Triacylglycerol	TAG Ester	100010537
		TAG44:0-FA16:0	DMS-MS	54031					0.57		0.0536	0.0381		26.6834	15.276		100	100		Triacylglycerol	TAG Ester	100010179
		TAG44:0-FA18:0	DMS-MS	53534					0.58		0.05	0.0366		10.4258	6.0799		100	100		Triacylglycerol	TAG Ester	100009682
		TAG44:1-FA12:0	DMS-MS	54390					0.52		0.0436	0.0336		3.0063	1.5541		100	100		Triacylglycerol	TAG Ester	100010538
		TAG44:1-FA14:0	DMS-MS	53694					0.48		0.027	0.025		8.2534	3.9763		100	100		Triacylglycerol	TAG Ester	100009842
		TAG44:1-FA14:1	DMS-MS	54032					0.5		0.0403	0.0318		3.1349	1.5818		100	100		Triacylglycerol	TAG Ester	100010180
		TAG44:1-FA16:0	DMS-MS	53864					0.4		0.0031	0.0069		38.9248	15.6133		100	100		Triacylglycerol	TAG Ester	100010012
		TAG44:1-FA16:1	DMS-MS	54571					0.51		0.0328	0.0284		4.0679	2.0933		100	100		Triacylglycerol	TAG Ester	100010719
		TAG44:1-FA18:1	DMS-MS	53695					0.42		0.0029	0.0068		33.3211	13.9024		100	100		Triacylglycerol	TAG Ester	100009843
		TAG44:2-FA12:0	DMS-MS	53535					0.52		0.0224	0.0229		0.7325	0.3833		100	85		Triacylglycerol	TAG Ester	100009683
		TAG44:2-FA14:0	DMS-MS	54224					0.55		0.1806	0.0884		1.0247	0.5624		100	100		Triacylglycerol	TAG Ester	100010372
		TAG44:2-FA16:0	DMS-MS	53353					0.43		0.006	0.0099		4.7737	2.0484		100	100		Triacylglycerol	TAG Ester	100009501
		TAG44:2-FA16:1	DMS-MS	54033					0.37		0.003	0.0068		3.9159	1.45		100	100		Triacylglycerol	TAG Ester	100010181
		TAG44:2-FA18:1	DMS-MS	54225					0.35		0.0004	0.003		14.0781	4.9957		100	100		Triacylglycerol	TAG Ester	100010373
		TAG44:2-FA18:2	DMS-MS	54226					0.48		0.0124	0.0155		2.8435	1.3718		100	100		Triacylglycerol	TAG Ester	100010374
		TAG44:3-FA18:2	DMS-MS	54391					0.47		0.004	0.0078		0.8699	0.4095		100	95		Triacylglycerol	TAG Ester	100010539
		TAG45:0-FA14:0	DMS-MS	54392					1		0.6257	0.2058		11.8586	11.8593		100	100		Triacylglycerol	TAG Ester	100010540
		TAG45:0-FA15:0	DMS-MS	53865					1.05		0.7715	0.2349		9.3075	9.7933		100	100		Triacylglycerol	TAG Ester	100010013
		TAG45:0-FA16:0	DMS-MS	54572					0.99		0.624	0.2057		14.3401	14.2097		100	100		Triacylglycerol	TAG Ester	100010720
		TAG45:1-FA15:0	DMS-MS	53536					0.91		0.594	0.1993		3.0951	2.8208		100	100		Triacylglycerol	TAG Ester	100009684
		TAG45:1-FA16:0	DMS-MS	54573					0.67		0.0967	0.0577		4.9871	3.3292		100	100		Triacylglycerol	TAG Ester	100010721
		TAG45:1-FA18:1	DMS-MS	53537					0.59		0.0314	0.0274		5.8552	3.4524		100	100		Triacylglycerol	TAG Ester	100009685
		TAG46:0-FA12:0	DMS-MS	53538					0.74		0.1487	0.0775		6.024	4.4847		100	100		Triacylglycerol	TAG Ester	100009686
		TAG46:0-FA14:0	DMS-MS	54393					0.56		0.0315	0.0274		88.6205	49.2398		100	100		Triacylglycerol	TAG Ester	100010541
		TAG46:0-FA16:0	DMS-MS	53354					0.56		0.0331	0.0284		191.161	106.624		100	100		Triacylglycerol	TAG Ester	100009502
		TAG46:0-FA18:0	DMS-MS	53539					0.64		0.07	0.0461		29.8026	18.9994		100	100		Triacylglycerol	TAG Ester	100009687
		TAG46:1-FA12:0	DMS-MS	53866					0.54		0.0221	0.0228		13.9036	7.4727		100	100		Triacylglycerol	TAG Ester	100010014
		TAG46:1-FA14:0	DMS-MS	53696					0.44		0.0086	0.012		71.7158	31.6123		100	100		Triacylglycerol	TAG Ester	100009844
		TAG46:1-FA14:1	DMS-MS	54227					0.46		0.0157	0.0183		14.4467	6.6588		100	100		Triacylglycerol	TAG Ester	100010375
		TAG46:1-FA16:0	DMS-MS	53355					0.46		0.0143	0.0171		80.2022	36.8932		100	100		Triacylglycerol	TAG Ester	100009503
		TAG46:1-FA16:1	DMS-MS	53540					0.49		0.0219	0.0228		35.5871	17.5187		100	100		Triacylglycerol	TAG Ester	100009688
		TAG46:1-FA18:0	DMS-MS	54034					0.44		0.0035	0.0074		26.0437	11.5614		100	100		Triacylglycerol	TAG Ester	100010182
		TAG46:1-FA18:1	DMS-MS	54394					0.45		0.0055	0.0095		57.2604	25.673		100	100		Triacylglycerol	TAG Ester	100010542
		TAG46:2-FA12:0	DMS-MS	54035					0.47		0.0122	0.0155		3.9329	1.8342		100	100		Triacylglycerol	TAG Ester	100010183
		TAG46:2-FA14:0	DMS-MS	54036					0.43		0.0127	0.0157		14.4497	6.2207		100	100		Triacylglycerol	TAG Ester	100010184
		TAG46:2-FA14:1	DMS-MS	54574					0.4		0.0126	0.0156		15.6388	6.1897		100	100		Triacylglycerol	TAG Ester	100010722
		TAG46:2-FA16:0	DMS-MS	53356					0.46		0.0269	0.025		12.8038	5.9091		100	100		Triacylglycerol	TAG Ester	100009504
		TAG46:2-FA16:1	DMS-MS	53867					0.4		0.0175	0.0196		20.4635	8.2196		100	100		Triacylglycerol	TAG Ester	100010015
		TAG46:2-FA18:1	DMS-MS	54037					0.35		0.0003	0.0027		48.9439	17.1063		100	100		Triacylglycerol	TAG Ester	100010185
		TAG46:2-FA18:2	DMS-MS	53868					0.56		0.0285	0.026		5.3885	2.9956		100	100		Triacylglycerol	TAG Ester	100010016
		TAG46:3-FA12:0	DMS-MS	54038					0.76		0.3625	0.14		0.5975	0.4546		100	95		Triacylglycerol	TAG Ester	100010186
		TAG46:3-FA14:0	DMS-MS	54395					0.71		0.1863	0.0906		1.2169	0.8587		100	100		Triacylglycerol	TAG Ester	100010543
		TAG46:3-FA14:1	DMS-MS	53357					0.5		0.1166	0.0652		2.0249	1.0152		100	100		Triacylglycerol	TAG Ester	100009505
		TAG46:3-FA16:0	DMS-MS	54396					0.84		0.4441	0.162		0.963	0.8086		100	100		Triacylglycerol	TAG Ester	100010544
		TAG46:3-FA16:1	DMS-MS	54397					0.51		0.1809	0.0884		2.3727	1.2159		100	100		Triacylglycerol	TAG Ester	100010545
		TAG46:3-FA18:1	DMS-MS	54575					0.4		0.0023	0.0064		4.4435	1.7832		100	100		Triacylglycerol	TAG Ester	100010723
		TAG46:3-FA18:2	DMS-MS	54576					0.44		0.0041	0.0079		3.4626	1.5362		100	100		Triacylglycerol	TAG Ester	100010724
		TAG46:3-FA18:3	DMS-MS	54039					0.83		0.3693	0.1421		1.102	0.9186		100	100		Triacylglycerol	TAG Ester	100010187
		TAG46:4-FA18:2	DMS-MS	53869					0.6		0.0631	0.0429		0.3959	0.2367		95	90		Triacylglycerol	TAG Ester	100010017
		TAG47:0-FA14:0	DMS-MS	54228					0.87		0.3452	0.1346		31.8846	27.6026		100	100		Triacylglycerol	TAG Ester	100010376
		TAG47:0-FA15:0	DMS-MS	54229					1.12		0.9087	0.2607		41.5325	46.4624		100	100		Triacylglycerol	TAG Ester	100010377
		TAG47:0-FA16:0	DMS-MS	53697					1.01		0.6788	0.2166		102.202	103.035		100	100		Triacylglycerol	TAG Ester	100009845
		TAG47:0-FA17:0	DMS-MS	53870					0.75		0.1743	0.0865		27.7575	20.7669		100	100		Triacylglycerol	TAG Ester	100010018
		TAG47:1-FA14:0	DMS-MS	53871					0.7		0.1261	0.0686		31.5276	21.962		100	100		Triacylglycerol	TAG Ester	100010019
		TAG47:1-FA15:0	DMS-MS	53358					0.86		0.3871	0.146		31.8252	27.2746		100	100		Triacylglycerol	TAG Ester	100009506
		TAG47:1-FA16:0	DMS-MS	54398					0.71		0.1494	0.0775		39.6185	28.0918		100	100		Triacylglycerol	TAG Ester	100010546
		TAG47:1-FA16:1	DMS-MS	54577					0.92		0.6264	0.2058		18.3369	16.9508		100	100		Triacylglycerol	TAG Ester	100010725
		TAG47:1-FA17:0	DMS-MS	53872					0.63		0.0808	0.0509		9.8033	6.1802		100	100		Triacylglycerol	TAG Ester	100010020
		TAG47:1-FA18:1	DMS-MS	54578					0.79		0.2212	0.101		32.8551	25.8523		100	100		Triacylglycerol	TAG Ester	100010726
		TAG47:2-FA14:0	DMS-MS	53541					0.64		0.1128	0.0637		4.5097	2.8838		100	100		Triacylglycerol	TAG Ester	100009689
		TAG47:2-FA15:0	DMS-MS	54230					0.83		0.482	0.1707		6.6907	5.5599		100	100		Triacylglycerol	TAG Ester	100010378
		TAG47:2-FA16:1	DMS-MS	54579					0.73		0.2764	0.1171		6.9514	5.0712		100	100		Triacylglycerol	TAG Ester	100010727
		TAG47:2-FA18:1	DMS-MS	53698					0.57		0.0359	0.0297		9.1731	5.2634		100	100		Triacylglycerol	TAG Ester	100009846
		TAG47:2-FA18:2	DMS-MS	54580					0.99		0.7367	0.2287		2.5595	2.5463		100	100		Triacylglycerol	TAG Ester	100010728
		TAG48:0-FA14:0	DMS-MS	54399					0.63		0.0358	0.0297		168.011	105.087		100	100		Triacylglycerol	TAG Ester	100010547
		TAG48:0-FA16:0	DMS-MS	54581					0.62		0.0286	0.026		647.279	403.778		100	100		Triacylglycerol	TAG Ester	100010729
		TAG48:0-FA18:0	DMS-MS	54400					0.67		0.0601	0.0415		230.97	154.914		100	100		Triacylglycerol	TAG Ester	100010548
		TAG48:1-FA12:0	DMS-MS	53542					0.62		0.033	0.0284		13.8447	8.5537		100	100		Triacylglycerol	TAG Ester	100009690
		TAG48:1-FA14:0	DMS-MS	54040					0.45		0.0035	0.0073		409.68	183.485		100	100		Triacylglycerol	TAG Ester	100010188
		TAG48:1-FA14:1	DMS-MS	54231					0.47		0.0085	0.012		24.5516	11.4726		100	100		Triacylglycerol	TAG Ester	100010379
		TAG48:1-FA16:0	DMS-MS	53359					0.45		0.0041	0.008		776.99	346.912		100	100		Triacylglycerol	TAG Ester	100009507
		TAG48:1-FA16:1	DMS-MS	53543					0.51		0.0149	0.0177		144.744	74.414		100	100		Triacylglycerol	TAG Ester	100009691
		TAG48:1-FA18:0	DMS-MS	53699					0.56		0.0232	0.0234		61.4798	34.6636		100	100		Triacylglycerol	TAG Ester	100009847
		TAG48:1-FA18:1	DMS-MS	54401					0.45		0.0036	0.0075		563.071	251.17		100	100		Triacylglycerol	TAG Ester	100010549
		TAG48:2-FA12:0	DMS-MS	54582					0.4		0.0005	0.0031		18.2534	7.2797		100	100		Triacylglycerol	TAG Ester	100010730
		TAG48:2-FA14:0	DMS-MS	54583					0.43		0.0042	0.008		93.8954	40.5351		100	100		Triacylglycerol	TAG Ester	100010731
		TAG48:2-FA14:1	DMS-MS	53700					0.36		0.0015	0.0052		89.6774	32.6754		100	100		Triacylglycerol	TAG Ester	100009848
		TAG48:2-FA16:0	DMS-MS	53360					0.4		0.0037	0.0075		212.042	85.1382		100	100		Triacylglycerol	TAG Ester	100009508
		TAG48:2-FA16:1	DMS-MS	54402					0.41		0.0053	0.0092		156.827	63.938		100	100		Triacylglycerol	TAG Ester	100010550
		TAG48:2-FA18:0	DMS-MS	53701					0.65		0.0806	0.0508		6.885	4.4764		100	100		Triacylglycerol	TAG Ester	100009849
		TAG48:2-FA18:1	DMS-MS	54584					0.37		0.001	0.0044		230.099	85.0075		100	100		Triacylglycerol	TAG Ester	100010732
		TAG48:2-FA18:2	DMS-MS	54041					0.58		0.0383	0.0309		36.4162	21.0258		100	100		Triacylglycerol	TAG Ester	100010189
		TAG48:3-FA12:0	DMS-MS	53370					0.54		0.0114	0.015		2.6871	1.4475		100	100		Triacylglycerol	TAG Ester	100009518
		TAG48:3-FA14:0	DMS-MS	53551					0.67		0.1132	0.0637		9.2834	6.2554		100	100		Triacylglycerol	TAG Ester	100009699
		TAG48:3-FA14:1	DMS-MS	53883					0.45		0.0292	0.0262		15.4364	7.0222		100	100		Triacylglycerol	TAG Ester	100010031
		TAG48:3-FA16:0	DMS-MS	53884					0.65		0.1146	0.0643		13.9611	9.0116		100	100		Triacylglycerol	TAG Ester	100010032
		TAG48:3-FA16:1	DMS-MS	54408					0.47		0.047	0.0355		25.705	11.9788		100	100		Triacylglycerol	TAG Ester	100010556
		TAG48:3-FA18:1	DMS-MS	54585					0.46		0.0259	0.0249		20.1528	9.3303		100	100		Triacylglycerol	TAG Ester	100010733
		TAG48:3-FA18:2	DMS-MS	54232					0.47		0.0179	0.0198		14.2401	6.7171		100	100		Triacylglycerol	TAG Ester	100010380
		TAG48:3-FA18:3	DMS-MS	53544					0.85		0.4327	0.1586		7.3455	6.2247		100	100		Triacylglycerol	TAG Ester	100009692
		TAG48:4-FA12:0	DMS-MS	53702					0.66		0.075	0.0484		0.6657	0.4364		100	100		Triacylglycerol	TAG Ester	100009850
		TAG48:4-FA14:0	DMS-MS	53361					0.76		0.3202	0.1307		0.8523	0.6441		100	100		Triacylglycerol	TAG Ester	100009509
		TAG48:4-FA14:1	DMS-MS	54403					0.69		0.3638	0.1403		1.5268	1.0459		100	100		Triacylglycerol	TAG Ester	100010551
		TAG48:4-FA16:0	DMS-MS	53362					0.68		0.1927	0.0929		1.4882	1.0115		100	100		Triacylglycerol	TAG Ester	100009510
		TAG48:4-FA16:1	DMS-MS	53873					0.66		0.2728	0.1159		1.609	1.0685		100	100		Triacylglycerol	TAG Ester	100010021
		TAG48:4-FA18:1	DMS-MS	54404					0.67		0.1046	0.061		1.3823	0.9196		100	100		Triacylglycerol	TAG Ester	100010552
		TAG48:4-FA18:2	DMS-MS	54042					0.6		0.1473	0.0771		1.4073	0.8436		100	100		Triacylglycerol	TAG Ester	100010190
		TAG48:4-FA18:3	DMS-MS	53703					0.72		0.2729	0.1159		2.0957	1.5087		100	100		Triacylglycerol	TAG Ester	100009851
		TAG48:4-FA20:4	DMS-MS	53874					0.81		0.189	0.0913		0.2473	0.2006		90	90		Triacylglycerol	TAG Ester	100010022
		TAG48:5-FA18:2	DMS-MS	54043					0.79		0.2161	0.1003		0.2794	0.2217		95	95		Triacylglycerol	TAG Ester	100010191
		TAG48:5-FA18:3	DMS-MS	53875					0.81		0.3747	0.1432		0.3571	0.2886		95	95		Triacylglycerol	TAG Ester	100010023
		TAG49:0-FA15:0	DMS-MS	53704					1.24		0.7852	0.2374		61.2893	75.8648		100	100		Triacylglycerol	TAG Ester	100009852
		TAG49:0-FA16:0	DMS-MS	54044					0.96		0.5031	0.176		207.69	200.271		100	100		Triacylglycerol	TAG Ester	100010192
		TAG49:0-FA17:0	DMS-MS	54405					0.82		0.2031	0.0966		89.2007	73.1449		100	100		Triacylglycerol	TAG Ester	100010553
		TAG49:0-FA18:0	DMS-MS	53363					1.21		0.8855	0.2574		107.89	130.074		100	100		Triacylglycerol	TAG Ester	100009511
		TAG49:1-FA14:0	DMS-MS	54233					0.61		0.0372	0.0303		50.6128	30.8539		100	100		Triacylglycerol	TAG Ester	100010381
		TAG49:1-FA15:0	DMS-MS	53364					0.89		0.4233	0.1566		162.141	143.814		100	100		Triacylglycerol	TAG Ester	100009512
		TAG49:1-FA16:0	DMS-MS	53876					0.75		0.1496	0.0775		313.889	234.234		100	100		Triacylglycerol	TAG Ester	100010024
		TAG49:1-FA16:1	DMS-MS	53545					0.8		0.2377	0.1059		42.1912	33.5435		100	100		Triacylglycerol	TAG Ester	100009693
		TAG49:1-FA17:0	DMS-MS	54045					0.62		0.0425	0.0329		84.8887	52.4604		100	100		Triacylglycerol	TAG Ester	100010193
		TAG49:1-FA18:1	DMS-MS	53365					0.82		0.2854	0.1199		260.904	214.651		100	100		Triacylglycerol	TAG Ester	100009513
		TAG49:2-FA14:0	DMS-MS	54046					0.46		0.003	0.0068		25.5859	11.7062		100	100		Triacylglycerol	TAG Ester	100010194
		TAG49:2-FA15:0	DMS-MS	53877					0.83		0.3748	0.1432		40.8837	34.0676		100	100		Triacylglycerol	TAG Ester	100010025
		TAG49:2-FA16:0	DMS-MS	54234					0.63		0.058	0.0403		52.8971	33.1599		100	100		Triacylglycerol	TAG Ester	100010382
		TAG49:2-FA16:1	DMS-MS	53546					0.62		0.0692	0.0457		53.3695	33.2551		100	100		Triacylglycerol	TAG Ester	100009694
		TAG49:2-FA17:0	DMS-MS	53366					0.62		0.0728	0.0476		18.8218	11.6023		100	100		Triacylglycerol	TAG Ester	100009514
		TAG49:2-FA18:1	DMS-MS	54406					0.6		0.0387	0.031		75.9671	45.3562		100	100		Triacylglycerol	TAG Ester	100010554
		TAG49:2-FA18:2	DMS-MS	54047					1.06		0.9338	0.2661		18.5208	19.615		100	100		Triacylglycerol	TAG Ester	100010195
		TAG49:3-FA15:0	DMS-MS	53547					1.23		0.5691	0.1932		4.4973	5.5467		100	100		Triacylglycerol	TAG Ester	100009695
		TAG49:3-FA16:0	DMS-MS	53367					1.15		0.8163	0.2433		4.4431	5.1262		100	100		Triacylglycerol	TAG Ester	100009515
		TAG49:3-FA16:1	DMS-MS	53368					0.64		0.1497	0.0775		7.8692	5.0071		100	100		Triacylglycerol	TAG Ester	100009516
		TAG49:3-FA18:2	DMS-MS	53705					0.75		0.2355	0.1052		6.1491	4.5963		100	100		Triacylglycerol	TAG Ester	100009853
		TAG49:3-FA18:3	DMS-MS	54407					1.46		0.3076	0.1268		3.5004	5.1231		100	100		Triacylglycerol	TAG Ester	100010555
		TAG50:0-FA14:0	DMS-MS	53706					0.73		0.0867	0.0537		84.8727	62.0149		100	100		Triacylglycerol	TAG Ester	100009854
		TAG50:0-FA16:0	DMS-MS	54235					0.66		0.029	0.0261		853.888	566.308		100	100		Triacylglycerol	TAG Ester	100010383
		TAG50:0-FA18:0	DMS-MS	53878					0.75		0.0793	0.0504		573.614	428.691		100	100		Triacylglycerol	TAG Ester	100010026
		TAG50:1-FA14:0	DMS-MS	54048					0.53		0.0074	0.0112		295.303	157.333		100	100		Triacylglycerol	TAG Ester	100010196
		TAG50:1-FA16:0	DMS-MS	53879					0.47		0.0025	0.0065		3229.59	1527.01		100	100		Triacylglycerol	TAG Ester	100010027
		TAG50:1-FA16:1	DMS-MS	54236					0.53		0.0096	0.0131		193.636	102.253		100	100		Triacylglycerol	TAG Ester	100010384
		TAG50:1-FA18:0	DMS-MS	54237					0.56		0.0123	0.0155		555.739	308.582		100	100		Triacylglycerol	TAG Ester	100010385
		TAG50:1-FA18:1	DMS-MS	53880					0.48		0.0033	0.0072		1890.72	914.891		100	100		Triacylglycerol	TAG Ester	100010028
		TAG50:1-FA20:1	DMS-MS	53548					0.66		0.0584	0.0404		3.6034	2.3623		100	100		Triacylglycerol	TAG Ester	100009696
		TAG50:2-FA14:0	DMS-MS	53549					0.39		0.0003	0.0025		381.082	149.08		100	100		Triacylglycerol	TAG Ester	100009697
		TAG50:2-FA14:1	DMS-MS	53369					0.49		0.0079	0.0116		35.8543	17.6426		100	100		Triacylglycerol	TAG Ester	100009517
		TAG50:2-FA16:0	DMS-MS	54586					0.42		0.0011	0.0044		1152.88	478.875		100	100		Triacylglycerol	TAG Ester	100010734
		TAG50:2-FA16:1	DMS-MS	53881					0.41		0.0009	0.0043		775.075	314.381		100	100		Triacylglycerol	TAG Ester	100010029
		TAG50:2-FA18:0	DMS-MS	54049					0.59		0.0257	0.0248		84.1744	49.2703		100	100		Triacylglycerol	TAG Ester	100010197
		TAG50:2-FA18:1	DMS-MS	53550					0.39		0.0004	0.0029		1599.39	623.204		100	100		Triacylglycerol	TAG Ester	100009698
		TAG50:2-FA18:2	DMS-MS	53882					0.6		0.0332	0.0284		142.227	84.8229		100	100		Triacylglycerol	TAG Ester	100010030
		TAG50:2-FA20:2	DMS-MS	54238					0.67		0.0958	0.0577		0.8296	0.5542		100	100		Triacylglycerol	TAG Ester	100010386
		TAG50:3-FA14:0	DMS-MS	53707					0.49		0.0049	0.0089		51.7169	25.2641		100	100		Triacylglycerol	TAG Ester	100009855
		TAG50:3-FA14:1	DMS-MS	54587					0.44		0.0058	0.0097		46.6094	20.5581		100	100		Triacylglycerol	TAG Ester	100010735
		TAG50:3-FA16:0	DMS-MS	54050					0.66		0.09	0.0549		97.1538	64.1152		100	100		Triacylglycerol	TAG Ester	100010198
		TAG50:3-FA16:1	DMS-MS	53885					0.45		0.0079	0.0116		194.949	87.2173		100	100		Triacylglycerol	TAG Ester	100010033
		TAG50:3-FA18:0	DMS-MS	53708					0.87		0.3861	0.1458		9.7806	8.478		100	100		Triacylglycerol	TAG Ester	100009856
		TAG50:3-FA18:1	DMS-MS	54409					0.45		0.0059	0.0098		252.727	112.893		100	100		Triacylglycerol	TAG Ester	100010557
		TAG50:3-FA18:2	DMS-MS	53886					0.48		0.0078	0.0115		112.949	54.3614		100	100		Triacylglycerol	TAG Ester	100010034
		TAG50:3-FA18:3	DMS-MS	54051					0.89		0.4723	0.1689		27.8334	24.8223		100	100		Triacylglycerol	TAG Ester	100010199
		TAG50:3-FA20:3	DMS-MS	54588					0.83		0.507	0.1767		0.7647	0.6337		100	100		Triacylglycerol	TAG Ester	100010736
		TAG50:4-FA14:0	DMS-MS	54589					0.62		0.0565	0.0395		9.5782	5.9225		100	100		Triacylglycerol	TAG Ester	100010737
		TAG50:4-FA14:1	DMS-MS	53887					0.63		0.1506	0.0778		4.6678	2.9282		100	100		Triacylglycerol	TAG Ester	100010035
		TAG50:4-FA16:0	DMS-MS	53371					0.78		0.3254	0.1313		9.4685	7.4323		100	100		Triacylglycerol	TAG Ester	100009519
		TAG50:4-FA16:1	DMS-MS	54052					0.67		0.2082	0.0984		14.1705	9.538		100	100		Triacylglycerol	TAG Ester	100010200
		TAG50:4-FA18:1	DMS-MS	53888					0.65		0.1086	0.0627		14.5149	9.4854		100	100		Triacylglycerol	TAG Ester	100010036
		TAG50:4-FA18:2	DMS-MS	54053					0.57		0.0739	0.048		13.1443	7.4888		100	100		Triacylglycerol	TAG Ester	100010201
		TAG50:4-FA18:3	DMS-MS	53552					0.69		0.1303	0.0702		16.2538	11.2873		100	100		Triacylglycerol	TAG Ester	100009700
		TAG50:4-FA20:3	DMS-MS	54239					0.66		0.0811	0.0509		0.3832	0.2531		100	95		Triacylglycerol	TAG Ester	100010387
		TAG50:4-FA20:4	DMS-MS	54054					0.72		0.1713	0.0854		0.9267	0.6708		100	100		Triacylglycerol	TAG Ester	100010202
		TAG50:5-FA14:0	DMS-MS	54240					0.78		0.2625	0.1134		0.8835	0.6859		100	100		Triacylglycerol	TAG Ester	100010388
		TAG50:5-FA14:1	DMS-MS	53889					0.79		0.4921	0.1733		0.9265	0.732		100	100		Triacylglycerol	TAG Ester	100010037
		TAG50:5-FA16:0	DMS-MS	54410					0.9		0.6175	0.2045		0.822	0.7372		100	100		Triacylglycerol	TAG Ester	100010558
		TAG50:5-FA16:1	DMS-MS	53890					0.87		0.8004	0.2409		1.3282	1.1586		100	100		Triacylglycerol	TAG Ester	100010038
		TAG50:5-FA18:1	DMS-MS	53553					0.68		0.1567	0.0804		1.4588	0.991		100	100		Triacylglycerol	TAG Ester	100009701
		TAG50:5-FA18:2	DMS-MS	53372					0.78		0.4075	0.1519		1.1938	0.9315		100	100		Triacylglycerol	TAG Ester	100009520
		TAG50:5-FA18:3	DMS-MS	54411					0.81		0.5079	0.1767		1.9849	1.6176		100	100		Triacylglycerol	TAG Ester	100010559
		TAG50:5-FA20:4	DMS-MS	54590					0.58		0.0251	0.0244		0.4505	0.2609		100	95		Triacylglycerol	TAG Ester	100010738
		TAG50:5-FA20:5	DMS-MS	54241					0.7		0.1574	0.0805		0.5572	0.3928		100	100		Triacylglycerol	TAG Ester	100010389
		TAG50:6-FA20:4	DMS-MS	54055					0.72		0.4247	0.1567		0.0881	0.0632		55	50		Triacylglycerol	TAG Ester	100010203
		TAG51:0-FA16:0	DMS-MS	54242					0.79		0.1609	0.0818		154.622	121.737		100	100		Triacylglycerol	TAG Ester	100010390
		TAG51:0-FA17:0	DMS-MS	53709					0.84		0.2308	0.1039		129.566	108.368		100	100		Triacylglycerol	TAG Ester	100009857
		TAG51:0-FA18:0	DMS-MS	53554					1.13		0.9667	0.2735		193.625	218.316		100	100		Triacylglycerol	TAG Ester	100009702
		TAG51:1-FA15:0	DMS-MS	53373					0.98		0.5946	0.1993		132.701	130.341		100	100		Triacylglycerol	TAG Ester	100009521
		TAG51:1-FA16:0	DMS-MS	53710					0.59		0.02	0.0216		474.235	277.919		100	100		Triacylglycerol	TAG Ester	100009858
		TAG51:1-FA17:0	DMS-MS	54412					0.6		0.0266	0.0249		403.433	243.541		100	100		Triacylglycerol	TAG Ester	100010560
		TAG51:1-FA18:0	DMS-MS	54591					0.87		0.3363	0.1327		267.433	233.049		100	100		Triacylglycerol	TAG Ester	100010739
		TAG51:1-FA18:1	DMS-MS	53891					0.7		0.0875	0.0539		558.236	392.501		100	100		Triacylglycerol	TAG Ester	100010039
		TAG51:2-FA15:0	DMS-MS	54243					0.66		0.0504	0.0367		153.894	101.631		100	100		Triacylglycerol	TAG Ester	100010391
		TAG51:2-FA16:0	DMS-MS	53374					0.41		0.0005	0.0031		352.391	144.614		100	100		Triacylglycerol	TAG Ester	100009522
		TAG51:2-FA16:1	DMS-MS	53375					0.54		0.0172	0.0193		100.207	54.3615		100	100		Triacylglycerol	TAG Ester	100009523
		TAG51:2-FA17:0	DMS-MS	54056					0.58		0.0221	0.0228		118.2	67.9662		100	100		Triacylglycerol	TAG Ester	100010204
		TAG51:2-FA18:0	DMS-MS	54592					0.87		0.3472	0.135		35.9214	31.3256		100	100		Triacylglycerol	TAG Ester	100010740
		TAG51:2-FA18:1	DMS-MS	53555					0.53		0.0082	0.0118		720.923	382.224		100	100		Triacylglycerol	TAG Ester	100009703
		TAG51:2-FA18:2	DMS-MS	54413					0.87		0.4279	0.1571		51.7353	45.2201		100	100		Triacylglycerol	TAG Ester	100010561
		TAG51:3-FA15:0	DMS-MS	54593					0.84		0.3652	0.1407		27.7868	23.2772		100	100		Triacylglycerol	TAG Ester	100010741
		TAG51:3-FA16:0	DMS-MS	53711					0.44		0.6491	0.2103		10.9079	4.7959		50	50		Triacylglycerol	TAG Ester	100009859
		TAG51:3-FA16:1	DMS-MS	53376					0.47		0.0049	0.0089		49.2056	23.1477		100	100		Triacylglycerol	TAG Ester	100009524
		TAG51:3-FA17:0	DMS-MS	53377					0.89		0.5278	0.1826		14.5326	12.8776		100	100		Triacylglycerol	TAG Ester	100009525
		TAG51:3-FA18:1	DMS-MS	53378					0.53		0.0416	0.0325		68.4997	35.9815		100	100		Triacylglycerol	TAG Ester	100009526
		TAG51:3-FA18:2	DMS-MS	54244					0.68		0.1026	0.0603		50.8911	34.4316		100	100		Triacylglycerol	TAG Ester	100010392
		TAG51:3-FA18:3	DMS-MS	53712					1.25		0.6432	0.2099		8.9918	11.2284		100	100		Triacylglycerol	TAG Ester	100009860
		TAG51:4-FA15:0	DMS-MS	53556					1.09		0.9025	0.26		4.7818	5.2236		100	100		Triacylglycerol	TAG Ester	100009704
		TAG51:4-FA16:0	DMS-MS	54414					0.44		0.8118	0.2426		0.8853	0.3875		5	15		Triacylglycerol	TAG Ester	100010562
		TAG51:4-FA16:1	DMS-MS	54245					0.69		0.1526	0.0787		3.732	2.5615		100	100		Triacylglycerol	TAG Ester	100010393
		TAG51:4-FA18:1	DMS-MS	54415					1.21		0.219	0.1009		3.1176	3.7745		65	90		Triacylglycerol	TAG Ester	100010563
		TAG51:4-FA18:2	DMS-MS	53557					0.75		0.2218	0.101		5.496	4.1271		100	100		Triacylglycerol	TAG Ester	100009705
		TAG51:4-FA18:3	DMS-MS	54057					0.98		0.7385	0.2288		8.8015	8.6025		100	100		Triacylglycerol	TAG Ester	100010205
		TAG51:4-FA20:4	DMS-MS	53713					0.97		0.779	0.2362		0.5213	0.5033		100	100		Triacylglycerol	TAG Ester	100009861
		TAG51:5-FA18:2	DMS-MS	54058					1.08		0.8606	0.2525		0.526	0.5671		100	100		Triacylglycerol	TAG Ester	100010206
		TAG51:5-FA18:3	DMS-MS	54416					0.96		0.8722	0.2548		0.967	0.9292		100	100		Triacylglycerol	TAG Ester	100010564
		TAG52:0-FA16:0	DMS-MS	53714					0.67		0.0352	0.0293		508.809	341.608		100	100		Triacylglycerol	TAG Ester	100009862
		TAG52:0-FA18:0	DMS-MS	53892					0.71		0.0536	0.0381		853.124	607.878		100	100		Triacylglycerol	TAG Ester	100010040
		TAG52:0-FA20:0	DMS-MS	54059					1.33		0.5813	0.1961		7.6487	10.1864		100	100		Triacylglycerol	TAG Ester	100010207
		TAG52:1-FA16:0	DMS-MS	54417					0.51		0.0041	0.0079		3200.94	1617.21		100	100		Triacylglycerol	TAG Ester	100010565
		TAG52:1-FA16:1	DMS-MS	53379					0.62		0.0313	0.0274		97.0624	60.0238		100	100		Triacylglycerol	TAG Ester	100009527
		TAG52:1-FA18:0	DMS-MS	53715					0.53		0.0072	0.0109		3008.32	1597.35		100	100		Triacylglycerol	TAG Ester	100009863
		TAG52:1-FA18:1	DMS-MS	53558					0.49		0.0027	0.0068		3312.89	1633.71		100	100		Triacylglycerol	TAG Ester	100009706
		TAG52:1-FA20:0	DMS-MS	53893					1.03		0.7286	0.2267		7.0967	7.2853		100	100		Triacylglycerol	TAG Ester	100010041
		TAG52:1-FA20:1	DMS-MS	53559					0.65		0.0425	0.0329		11.1578	7.2023		100	100		Triacylglycerol	TAG Ester	100009707
		TAG52:2-FA14:0	DMS-MS	53716					0.52		0.0055	0.0095		4.3303	2.2723		100	100		Triacylglycerol	TAG Ester	100009864
		TAG52:2-FA16:0	DMS-MS	53717					0.39		0.0001	0.0017		5932.58	2313.79		100	100		Triacylglycerol	TAG Ester	100009865
		TAG52:2-FA16:1	DMS-MS	53560					0.5		0.0049	0.0089		401.117	200.652		100	100		Triacylglycerol	TAG Ester	100009708
		TAG52:2-FA18:0	DMS-MS	53380					0.52		0.0066	0.0104		706.374	367.632		100	100		Triacylglycerol	TAG Ester	100009528
		TAG52:2-FA18:1	DMS-MS	53894					0.41		0.0002	0.0019		9832.2	4009.91		100	100		Triacylglycerol	TAG Ester	100010042
		TAG52:2-FA18:2	DMS-MS	53895					0.57		0.0179	0.0198		253.682	144.291		100	100		Triacylglycerol	TAG Ester	100010043
		TAG52:2-FA20:0	DMS-MS	54060					0.66		0.0521	0.0375		2.7835	1.8406		100	100		Triacylglycerol	TAG Ester	100010208
		TAG52:2-FA20:1	DMS-MS	53718					0.46		0.0025	0.0066		9.8699	4.5845		100	100		Triacylglycerol	TAG Ester	100009866
		TAG52:2-FA20:2	DMS-MS	54418					0.65		0.0513	0.0372		2.499	1.6121		100	100		Triacylglycerol	TAG Ester	100010566
		TAG52:3-FA14:0	DMS-MS	54061					0.61		0.0348	0.0293		1.5236	0.9349		100	100		Triacylglycerol	TAG Ester	100010209
		TAG52:3-FA16:0	DMS-MS	53381					0.45		0.0017	0.0055		864.823	386.734		100	100		Triacylglycerol	TAG Ester	100009529
		TAG52:3-FA16:1	DMS-MS	53896					0.41		0.0006	0.0036		663.089	270.091		100	100		Triacylglycerol	TAG Ester	100010044
		TAG52:3-FA18:0	DMS-MS	54246					0.81		0.2651	0.1137		88.5579	71.5332		100	100		Triacylglycerol	TAG Ester	100010394
		TAG52:3-FA18:1	DMS-MS	54594					0.4		0.0005	0.0034		1994.41	803.51		100	100		Triacylglycerol	TAG Ester	100010742
		TAG52:3-FA18:2	DMS-MS	54247					0.44		0.0015	0.0052		768.103	335.902		100	100		Triacylglycerol	TAG Ester	100010395
		TAG52:3-FA18:3	DMS-MS	53897					0.87		0.396	0.1486		50.2537	43.9429		100	100		Triacylglycerol	TAG Ester	100010045
		TAG52:3-FA20:0	DMS-MS	53561					0.58		0.0254	0.0246		2.0554	1.1979		100	100		Triacylglycerol	TAG Ester	100009709
		TAG52:3-FA20:1	DMS-MS	53562					0.49		0.0042	0.008		2.2889	1.1149		100	100		Triacylglycerol	TAG Ester	100009710
		TAG52:3-FA20:2	DMS-MS	54248					0.48		0.0035	0.0073		2.933	1.3939		100	100		Triacylglycerol	TAG Ester	100010396
		TAG52:3-FA20:3	DMS-MS	54595					0.81		0.3409	0.1337		2.2508	1.8255		100	100		Triacylglycerol	TAG Ester	100010743
		TAG52:3-FA22:1	DMS-MS	53719					0.54		0.0066	0.0104		0.8385	0.4548		100	100		Triacylglycerol	TAG Ester	100009867
		TAG52:4-FA14:0	DMS-MS	54596					0.65		0.0901	0.0549		0.902	0.5859		100	100		Triacylglycerol	TAG Ester	100010744
		TAG52:4-FA16:0	DMS-MS	54249					0.62		0.0394	0.0314		156.763	96.846		100	100		Triacylglycerol	TAG Ester	100010397
		TAG52:4-FA16:1	DMS-MS	54062					0.52		0.0162	0.0184		75.1461	38.991		100	100		Triacylglycerol	TAG Ester	100010210
		TAG52:4-FA18:0	DMS-MS	53382					0.94		0.6315	0.2072		6.9446	6.5599		100	100		Triacylglycerol	TAG Ester	100009530
		TAG52:4-FA18:1	DMS-MS	53898					0.6		0.0352	0.0293		198.391	118.976		100	100		Triacylglycerol	TAG Ester	100010046
		TAG52:4-FA18:2	DMS-MS	54597					0.5		0.0095	0.0131		120.351	59.6451		100	100		Triacylglycerol	TAG Ester	100010745
		TAG52:4-FA18:3	DMS-MS	54419					0.66		0.0633	0.0429		126.686	83.5791		100	100		Triacylglycerol	TAG Ester	100010567
		TAG52:4-FA20:0	DMS-MS	53383					0.68		0.1191	0.0659		0.8473	0.5789		100	100		Triacylglycerol	TAG Ester	100009531
		TAG52:4-FA20:2	DMS-MS	53899					0.56		0.0477	0.0359		0.5082	0.2848		100	100		Triacylglycerol	TAG Ester	100010047
		TAG52:4-FA20:3	DMS-MS	53900					0.63		0.0498	0.0366		1.854	1.1692		100	100		Triacylglycerol	TAG Ester	100010048
		TAG52:4-FA20:4	DMS-MS	53563					0.74		0.1958	0.0936		2.792	2.062		100	100		Triacylglycerol	TAG Ester	100009711
		TAG52:4-FA22:1	DMS-MS	54598					0.65		0.0727	0.0476		0.81	0.529		100	100		Triacylglycerol	TAG Ester	100010746
		TAG52:4-FA22:4	DMS-MS	53384					0.81		0.3323	0.1321		0.2973	0.2412		100	100		Triacylglycerol	TAG Ester	100009532
		TAG52:5-FA14:0	DMS-MS	53901					0.88		0.3359	0.1327		0.5223	0.4615		100	100		Triacylglycerol	TAG Ester	100010049
		TAG52:5-FA16:0	DMS-MS	54250					0.75		0.2181	0.1006		11.4194	8.54		100	100		Triacylglycerol	TAG Ester	100010398
		TAG52:5-FA16:1	DMS-MS	54063					0.69		0.1711	0.0854		12.4661	8.6397		100	100		Triacylglycerol	TAG Ester	100010211
		TAG52:5-FA18:1	DMS-MS	54420					0.72		0.2292	0.1035		12.7532	9.244		100	100		Triacylglycerol	TAG Ester	100010568
		TAG52:5-FA18:2	DMS-MS	54251					0.72		0.2151	0.1003		13.4058	9.6024		100	100		Triacylglycerol	TAG Ester	100010399
		TAG52:5-FA18:3	DMS-MS	53720					0.7		0.1488	0.0775		19.1779	13.4513		100	100		Triacylglycerol	TAG Ester	100009868
		TAG52:5-FA20:3	DMS-MS	53902					0.69		0.1104	0.0631		0.4031	0.2793		100	100		Triacylglycerol	TAG Ester	100010050
		TAG52:5-FA20:4	DMS-MS	53721					0.51		0.0121	0.0155		2.0754	1.0652		100	100		Triacylglycerol	TAG Ester	100009869
		TAG52:5-FA20:5	DMS-MS	53722					0.61		0.0602	0.0415		1.7056	1.0401		100	100		Triacylglycerol	TAG Ester	100009870
		TAG52:5-FA22:5	DMS-MS	53385					0.98		0.7581	0.2323		0.8357	0.8204		100	100		Triacylglycerol	TAG Ester	100009533
		TAG52:6-FA14:0	DMS-MS	54421					0.77		0.3042	0.126		0.5189	0.4015		100	95		Triacylglycerol	TAG Ester	100010569
		TAG52:6-FA16:0	DMS-MS	54599					0.77		0.1755	0.0867		14.2359	10.991		100	100		Triacylglycerol	TAG Ester	100010747
		TAG52:6-FA16:1	DMS-MS	53386					0.77		0.4612	0.1659		0.9316	0.7193		100	100		Triacylglycerol	TAG Ester	100009534
		TAG52:6-FA18:1	DMS-MS	54422					0.66		0.0992	0.0588		1.67	1.103		100	100		Triacylglycerol	TAG Ester	100010570
		TAG52:6-FA18:2	DMS-MS	53387					0.88		0.7757	0.2357		0.9013	0.7945		100	100		Triacylglycerol	TAG Ester	100009535
		TAG52:6-FA18:3	DMS-MS	54064					0.95		0.881	0.2564		2.4276	2.3121		100	100		Triacylglycerol	TAG Ester	100010212
		TAG52:6-FA20:4	DMS-MS	54065					0.45		0.0182	0.02		0.421	0.1896		100	100		Triacylglycerol	TAG Ester	100010213
		TAG52:6-FA20:5	DMS-MS	53723					0.36		0.0008	0.0041		8.7191	3.1109		100	100		Triacylglycerol	TAG Ester	100009871
		TAG52:6-FA22:6	DMS-MS	54252					0.86		0.2547	0.1111		0.5943	0.5112		100	100		Triacylglycerol	TAG Ester	100010400
		TAG52:7-FA16:0	DMS-MS	53564					0.74		0.118	0.0657		169.912	125.885		100	100		Triacylglycerol	TAG Ester	100009712
		TAG52:7-FA18:1	DMS-MS	54423					0.68		0.0821	0.0513		45.8022	31.2439		100	100		Triacylglycerol	TAG Ester	100010571
		TAG52:7-FA20:5	DMS-MS	54066					0.29		9.8136e-05	0.0015		3.9486	1.1287		100	100		Triacylglycerol	TAG Ester	100010214
		TAG52:7-FA22:6	DMS-MS	54600					0.75		0.1051	0.0611		0.2915	0.2191		100	90		Triacylglycerol	TAG Ester	100010748
		TAG52:8-FA16:1	DMS-MS	53388					0.66		0.0734	0.0479		33.676	22.083		100	100		Triacylglycerol	TAG Ester	100009536
		TAG52:8-FA18:2	DMS-MS	53724					0.83		0.3406	0.1337		4.2937	3.5809		100	100		Triacylglycerol	TAG Ester	100009872
		TAG53:0-FA16:0	DMS-MS	54601					0.58		0.0304	0.0269		37.3916	21.7825		100	100		Triacylglycerol	TAG Ester	100010749
		TAG53:1-FA16:0	DMS-MS	54602					0.47		0.0064	0.0103		159.912	75.0593		100	100		Triacylglycerol	TAG Ester	100010750
		TAG53:1-FA17:0	DMS-MS	53725					0.64		0.0415	0.0325		493.378	315.835		100	100		Triacylglycerol	TAG Ester	100009873
		TAG53:1-FA18:0	DMS-MS	54424					0.66		0.0516	0.0373		546.711	358.211		100	100		Triacylglycerol	TAG Ester	100010572
		TAG53:1-FA18:1	DMS-MS	54603					0.6		0.0264	0.0249		579.489	347.49		100	100		Triacylglycerol	TAG Ester	100010751
		TAG53:2-FA16:0	DMS-MS	54253					0.42		0.0015	0.0052		157.291	66.4341		100	100		Triacylglycerol	TAG Ester	100010401
		TAG53:2-FA17:0	DMS-MS	54254					0.49		0.0028	0.0068		873.336	425.174		100	100		Triacylglycerol	TAG Ester	100010402
		TAG53:2-FA18:0	DMS-MS	53726					0.54		0.008	0.0116		221.769	118.793		100	100		Triacylglycerol	TAG Ester	100009874
		TAG53:2-FA18:1	DMS-MS	54425					0.48		0.0024	0.0065		1771.22	841.688		100	100		Triacylglycerol	TAG Ester	100010573
		TAG53:2-FA18:2	DMS-MS	53727					0.72		0.1308	0.0704		50.5367	36.3524		100	100		Triacylglycerol	TAG Ester	100009875
		TAG53:3-FA16:0	DMS-MS	54255					0.45		0.0037	0.0075		24.3077	10.8667		100	100		Triacylglycerol	TAG Ester	100010403
		TAG53:3-FA17:0	DMS-MS	54067					0.6		0.0299	0.0267		113.859	67.7861		100	100		Triacylglycerol	TAG Ester	100010215
		TAG53:3-FA18:0	DMS-MS	53728					0.96		0.422	0.1563		8.6811	8.3267		65	90		Triacylglycerol	TAG Ester	100009876
		TAG53:3-FA18:1	DMS-MS	53389					0.42		0.0007	0.0039		552.358	232.013		100	100		Triacylglycerol	TAG Ester	100009537
		TAG53:3-FA18:2	DMS-MS	53390					0.58		0.0245	0.024		111.765	64.3903		100	100		Triacylglycerol	TAG Ester	100009538
		TAG53:4-FA16:0	DMS-MS	53391					0.61		0.0488	0.0363		4.1112	2.5112		100	100		Triacylglycerol	TAG Ester	100009539
		TAG53:4-FA17:0	DMS-MS	54426					0.83		0.3346	0.1325		21.8061	18.0048		100	100		Triacylglycerol	TAG Ester	100010574
		TAG53:4-FA18:0	DMS-MS	53565					0.86		0.7763	0.2357		0.2096	0.1801		5	15		Triacylglycerol	TAG Ester	100009713
		TAG53:4-FA18:1	DMS-MS	53392					0.3		0.5707	0.1933		18.7582	5.5963		30	30		Triacylglycerol	TAG Ester	100009540
		TAG53:4-FA18:2	DMS-MS	54256					0.53		0.0194	0.0211		29.1333	15.5528		100	100		Triacylglycerol	TAG Ester	100010404
		TAG53:4-FA18:3	DMS-MS	53729					0.86		0.403	0.1508		18.8668	16.2278		100	100		Triacylglycerol	TAG Ester	100009877
		TAG53:4-FA20:4	DMS-MS	53903					0.99		0.644	0.2099		0.8911	0.8795		100	100		Triacylglycerol	TAG Ester	100010051
		TAG53:5-FA18:3	DMS-MS	53730					0.77		0.3036	0.1259		5.0168	3.8653		100	100		Triacylglycerol	TAG Ester	100009878
		TAG53:5-FA20:4	DMS-MS	53731					0.71		0.1025	0.0603		1.0473	0.7411		100	100		Triacylglycerol	TAG Ester	100009879
		TAG53:6-FA18:1	DMS-MS	53904					0.06		0.3299	0.1313		0.315	0.0199		10	0		Triacylglycerol	TAG Ester	100010052
		TAG53:6-FA20:4	DMS-MS	53567					0.65		0.074	0.048		0.2529	0.1646		100	100		Triacylglycerol	TAG Ester	100009715
		TAG54:0-FA16:0	DMS-MS	53732					1.13		0.9495	0.2695		13.1534	14.81		100	100		Triacylglycerol	TAG Ester	100009880
		TAG54:0-FA18:0	DMS-MS	54068					0.67		0.039	0.0312		613.729	410.456		100	100		Triacylglycerol	TAG Ester	100010216
		TAG54:1-FA16:0	DMS-MS	54429					0.85		0.2639	0.1135		48.1557	40.7809		100	100		Triacylglycerol	TAG Ester	100010577
		TAG54:1-FA18:0	DMS-MS	54069					0.55		0.0115	0.015		3369.67	1861.73		100	100		Triacylglycerol	TAG Ester	100010217
		TAG54:1-FA18:1	DMS-MS	53568					0.53		0.0079	0.0116		1789.61	951.861		100	100		Triacylglycerol	TAG Ester	100009716
		TAG54:1-FA20:0	DMS-MS	54430					0.86		0.295	0.1232		44.1827	38.1063		100	100		Triacylglycerol	TAG Ester	100010578
		TAG54:1-FA20:1	DMS-MS	54431					0.61		0.022	0.0228		19.0164	11.5537		100	100		Triacylglycerol	TAG Ester	100010579
		TAG54:2-FA16:0	DMS-MS	53733					0.44		0.0007	0.0041		76.2824	33.7319		100	100		Triacylglycerol	TAG Ester	100009881
		TAG54:2-FA18:0	DMS-MS	54259					0.45		0.0011	0.0046		4062.71	1813.63		100	100		Triacylglycerol	TAG Ester	100010407
		TAG54:2-FA18:1	DMS-MS	54070					0.44		0.0009	0.0043		7130.87	3157.58		100	100		Triacylglycerol	TAG Ester	100010218
		TAG54:2-FA18:2	DMS-MS	54432					0.59		0.0267	0.0249		160.605	94.6338		100	100		Triacylglycerol	TAG Ester	100010580
		TAG54:2-FA20:0	DMS-MS	53905					0.89		0.4479	0.1626		8.5998	7.6786		100	100		Triacylglycerol	TAG Ester	100010053
		TAG54:2-FA20:1	DMS-MS	53393					0.43		0.0006	0.0036		79.3747	33.8423		100	100		Triacylglycerol	TAG Ester	100009541
		TAG54:2-FA20:2	DMS-MS	53394					0.63		0.0402	0.0318		4.516	2.8659		100	100		Triacylglycerol	TAG Ester	100009542
		TAG54:3-FA16:0	DMS-MS	53569					0.51		0.0039	0.0077		21.5724	10.9607		100	100		Triacylglycerol	TAG Ester	100009717
		TAG54:3-FA16:1	DMS-MS	54260					0.4		0.0003	0.0029		10.2683	4.072		100	100		Triacylglycerol	TAG Ester	100010408
		TAG54:3-FA18:0	DMS-MS	54604					0.55		0.0145	0.0173		579.261	319.05		100	100		Triacylglycerol	TAG Ester	100010752
		TAG54:3-FA18:1	DMS-MS	53906					0.39		0.0001	0.0017		7551.87	2921.25		100	100		Triacylglycerol	TAG Ester	100010054
		TAG54:3-FA18:2	DMS-MS	54433					0.51		0.0083	0.0118		494.594	254.195		100	100		Triacylglycerol	TAG Ester	100010581
		TAG54:3-FA18:3	DMS-MS	54605					0.91		0.4478	0.1626		33.4144	30.3764		100	100		Triacylglycerol	TAG Ester	100010753
		TAG54:3-FA20:1	DMS-MS	54434					0.4		0.0004	0.003		16.5967	6.5853		100	100		Triacylglycerol	TAG Ester	100010582
		TAG54:3-FA20:2	DMS-MS	54261					0.44		0.001	0.0044		15.8912	7.0502		100	100		Triacylglycerol	TAG Ester	100010409
		TAG54:3-FA20:3	DMS-MS	53395					0.8		0.2315	0.1041		3.8731	3.1067		100	100		Triacylglycerol	TAG Ester	100009543
		TAG54:4-FA16:0	DMS-MS	53734					0.61		0.0227	0.023		12.6217	7.7005		100	100		Triacylglycerol	TAG Ester	100009882
		TAG54:4-FA16:1	DMS-MS	53570					0.51		0.0069	0.0109		3.0525	1.555		100	100		Triacylglycerol	TAG Ester	100009718
		TAG54:4-FA18:0	DMS-MS	53907					0.71		0.1106	0.0631		119.701	84.6268		100	100		Triacylglycerol	TAG Ester	100010055
		TAG54:4-FA18:1	DMS-MS	54435					0.48		0.0033	0.0072		914.79	434.861		100	100		Triacylglycerol	TAG Ester	100010583
		TAG54:4-FA18:2	DMS-MS	54262					0.47		0.0031	0.0069		442.871	206.743		100	100		Triacylglycerol	TAG Ester	100010410
		TAG54:4-FA18:3	DMS-MS	54436					0.72		0.1263	0.0686		90.7445	65.5861		100	100		Triacylglycerol	TAG Ester	100010584
		TAG54:4-FA20:1	DMS-MS	54263					0.61		0.0372	0.0303		2.0317	1.2294		100	100		Triacylglycerol	TAG Ester	100010411
		TAG54:4-FA20:2	DMS-MS	53908					0.46		0.0017	0.0056		3.5815	1.6299		100	100		Triacylglycerol	TAG Ester	100010056
		TAG54:4-FA20:3	DMS-MS	53909					0.58		0.0152	0.0178		12.595	7.2677		100	100		Triacylglycerol	TAG Ester	100010057
		TAG54:4-FA20:4	DMS-MS	54437					0.71		0.09	0.0549		5.223	3.6963		100	100		Triacylglycerol	TAG Ester	100010585
		TAG54:4-FA22:1	DMS-MS	54438					0.54		0.0104	0.014		2.1097	1.1411		100	100		Triacylglycerol	TAG Ester	100010586
		TAG54:4-FA22:4	DMS-MS	53571					0.7		0.0649	0.0434		1.0424	0.7253		100	100		Triacylglycerol	TAG Ester	100009719
		TAG54:5-FA16:0	DMS-MS	54439					0.7		0.0967	0.0577		7.9827	5.5905		100	100		Triacylglycerol	TAG Ester	100010587
		TAG54:5-FA16:1	DMS-MS	53735					0.64		0.0491	0.0364		1.7383	1.105		100	100		Triacylglycerol	TAG Ester	100009883
		TAG54:5-FA18:0	DMS-MS	54440					0.88		0.4267	0.157		10.0212	8.8325		100	100		Triacylglycerol	TAG Ester	100010588
		TAG54:5-FA18:1	DMS-MS	53736					0.59		0.0247	0.0241		163.315	96.4237		100	100		Triacylglycerol	TAG Ester	100009884
		TAG54:5-FA18:2	DMS-MS	53910					0.6		0.0459	0.0347		54.0044	32.1372		100	100		Triacylglycerol	TAG Ester	100010058
		TAG54:5-FA18:3	DMS-MS	54441					0.61		0.0305	0.0269		76.6959	46.5498		100	100		Triacylglycerol	TAG Ester	100010589
		TAG54:5-FA20:2	DMS-MS	53396					0.74		0.1273	0.069		0.5241	0.3887		100	100		Triacylglycerol	TAG Ester	100009544
		TAG54:5-FA20:3	DMS-MS	53737					0.57		0.0266	0.0249		2.4983	1.416		100	100		Triacylglycerol	TAG Ester	100009885
		TAG54:5-FA20:4	DMS-MS	54264					0.5		0.0038	0.0077		16.1323	8.12		100	100		Triacylglycerol	TAG Ester	100010412
		TAG54:5-FA20:5	DMS-MS	54265					0.58		0.0288	0.0261		3.2027	1.8496		100	100		Triacylglycerol	TAG Ester	100010413
		TAG54:5-FA22:1	DMS-MS	54442					0.61		0.0188	0.0207		0.8897	0.5453		100	100		Triacylglycerol	TAG Ester	100010590
		TAG54:5-FA22:4	DMS-MS	54071					0.51		0.0166	0.0188		0.7763	0.3972		100	100		Triacylglycerol	TAG Ester	100010219
		TAG54:5-FA22:5	DMS-MS	54606					0.92		0.5142	0.1783		3.1561	2.8928		100	100		Triacylglycerol	TAG Ester	100010754
		TAG54:6-FA16:0	DMS-MS	53572					0.66		0.0689	0.0456		5.479	3.589		100	100		Triacylglycerol	TAG Ester	100009720
		TAG54:6-FA16:1	DMS-MS	53738					0.75		0.2443	0.1077		1.0556	0.7894		100	100		Triacylglycerol	TAG Ester	100009886
		TAG54:6-FA18:1	DMS-MS	54072					0.65		0.0786	0.05		12.8291	8.3658		100	100		Triacylglycerol	TAG Ester	100010220
		TAG54:6-FA18:2	DMS-MS	54073					0.73		0.2181	0.1006		9.9916	7.291		100	100		Triacylglycerol	TAG Ester	100010221
		TAG54:6-FA18:3	DMS-MS	53739					0.77		0.2459	0.1082		8.9611	6.8821		100	100		Triacylglycerol	TAG Ester	100009887
		TAG54:6-FA20:3	DMS-MS	54074					0.83		0.4278	0.1571		0.4255	0.352		100	100		Triacylglycerol	TAG Ester	100010222
		TAG54:6-FA20:4	DMS-MS	53911					0.45		0.0021	0.0062		4.0652	1.8367		100	100		Triacylglycerol	TAG Ester	100010059
		TAG54:6-FA20:5	DMS-MS	54607					0.38		0.0009	0.0043		21.216	7.9806		100	100		Triacylglycerol	TAG Ester	100010755
		TAG54:6-FA22:5	DMS-MS	53397					0.73		0.1386	0.0738		1.5872	1.1524		100	100		Triacylglycerol	TAG Ester	100009545
		TAG54:6-FA22:6	DMS-MS	54608					0.8		0.1668	0.084		2.4388	1.9447		100	100		Triacylglycerol	TAG Ester	100010756
		TAG54:7-FA16:1	DMS-MS	54266					0.69		0.1706	0.0854		0.7447	0.5138		100	100		Triacylglycerol	TAG Ester	100010414
		TAG54:7-FA18:1	DMS-MS	53573					0.61		0.035	0.0293		47.2421	28.8814		100	100		Triacylglycerol	TAG Ester	100009721
		TAG54:7-FA18:2	DMS-MS	54075					0.79		0.4823	0.1707		0.9484	0.7482		100	100		Triacylglycerol	TAG Ester	100010223
		TAG54:7-FA18:3	DMS-MS	53398					0.89		0.6689	0.2146		1.8965	1.6872		100	100		Triacylglycerol	TAG Ester	100009546
		TAG54:7-FA20:4	DMS-MS	53574					0.62		0.102	0.0602		0.6538	0.4074		100	100		Triacylglycerol	TAG Ester	100009722
		TAG54:7-FA20:5	DMS-MS	53399					0.26		3.4668e-05	0.0009		34.0374	8.9172		100	100		Triacylglycerol	TAG Ester	100009547
		TAG54:7-FA22:5	DMS-MS	54443					0.62		0.0496	0.0365		0.3911	0.2443		100	100		Triacylglycerol	TAG Ester	100010591
		TAG54:7-FA22:6	DMS-MS	54609					0.58		0.0264	0.0249		1.7335	1.01		100	100		Triacylglycerol	TAG Ester	100010757
		TAG54:8-FA18:2	DMS-MS	53400					0.71		0.1375	0.0734		4.455	3.1649		100	100		Triacylglycerol	TAG Ester	100009548
		TAG54:8-FA18:3	DMS-MS	53740					1.01		0.5448	0.1871		0.2643	0.2677		95	100		Triacylglycerol	TAG Ester	100009888
		TAG54:8-FA20:4	DMS-MS	53741					0.89		0.3785	0.1442		0.1722	0.1532		70	100		Triacylglycerol	TAG Ester	100009889
		TAG54:8-FA20:5	DMS-MS	54444					0.28		8.9389e-05	0.0015		6.314	1.7508		100	100		Triacylglycerol	TAG Ester	100010592
		TAG54:8-FA22:6	DMS-MS	54076					0.52		0.0137	0.0167		0.4703	0.2427		100	100		Triacylglycerol	TAG Ester	100010224
		TAG55:1-FA16:0	DMS-MS	54267					0.96		0.5122	0.1778		8.4939	8.1176		100	100		Triacylglycerol	TAG Ester	100010415
		TAG55:1-FA18:1	DMS-MS	54610					0.56		0.0261	0.0249		110.195	61.5447		100	100		Triacylglycerol	TAG Ester	100010758
		TAG55:2-FA18:1	DMS-MS	54268					0.46		0.0042	0.008		291.842	134.717		100	100		Triacylglycerol	TAG Ester	100010416
		TAG55:2-FA18:2	DMS-MS	53742					0.69		0.1088	0.0627		7.5831	5.2279		100	100		Triacylglycerol	TAG Ester	100009890
		TAG55:3-FA18:1	DMS-MS	54077					0.44		0.0012	0.0047		217.289	94.6342		100	100		Triacylglycerol	TAG Ester	100010225
		TAG55:3-FA18:2	DMS-MS	53575					0.61		0.0542	0.0384		16.3076	9.9556		100	100		Triacylglycerol	TAG Ester	100009723
		TAG55:4-FA18:1	DMS-MS	54611					0.49		0.0064	0.0103		27.2773	13.4788		100	100		Triacylglycerol	TAG Ester	100010759
		TAG55:4-FA18:2	DMS-MS	54078					0.57		0.0279	0.0257		10.6461	6.1143		100	100		Triacylglycerol	TAG Ester	100010226
		TAG55:5-FA18:1	DMS-MS	53912					0.6		0.0449	0.0342		5.521	3.3209		100	100		Triacylglycerol	TAG Ester	100010060
		TAG55:5-FA18:2	DMS-MS	53913					0.65		0.0903	0.055		1.6736	1.092		100	100		Triacylglycerol	TAG Ester	100010061
		TAG55:5-FA20:4	DMS-MS	53914					0.67		0.0569	0.0397		2.2035	1.4689		100	100		Triacylglycerol	TAG Ester	100010062
		TAG55:6-FA18:1	DMS-MS	53915					0.47		0.0965	0.0577		4.5119	2.0988		90	80		Triacylglycerol	TAG Ester	100010063
		TAG55:6-FA20:4	DMS-MS	54269					0.56		0.0803	0.0508		0.7575	0.4234		100	100		Triacylglycerol	TAG Ester	100010417
		TAG55:7-FA15:0	DMS-MS	54270					1.45		0.2779	0.1176		0.4552	0.6607		100	100		Triacylglycerol	TAG Ester	100010418
		TAG55:7-FA18:1	DMS-MS	53916					0.54		0.0124	0.0155		139.577	75.1887		100	100		Triacylglycerol	TAG Ester	100010064
		TAG55:7-FA22:6	DMS-MS	54271					0.83		0.2822	0.1191		1.156	0.9546		100	100		Triacylglycerol	TAG Ester	100010419
		TAG56:1-FA16:0	DMS-MS	53401					1.2		0.9874	0.2789		4.8677	5.8184		100	100		Triacylglycerol	TAG Ester	100009549
		TAG56:1-FA18:1	DMS-MS	54080					0.9		0.3428	0.134		43.3717	39.2101		100	100		Triacylglycerol	TAG Ester	100010228
		TAG56:10-FA18:2	DMS-MS	54079					0.6		0.0503	0.0367		16.3148	9.7617		100	100		Triacylglycerol	TAG Ester	100010227
		TAG56:2-FA16:0	DMS-MS	53402					0.85		0.2157	0.1003		3.161	2.6907		100	100		Triacylglycerol	TAG Ester	100009550
		TAG56:2-FA18:0	DMS-MS	54272					0.47		0.0029	0.0068		67.729	32.0697		100	100		Triacylglycerol	TAG Ester	100010420
		TAG56:2-FA18:1	DMS-MS	53577					0.59		0.0232	0.0234		128.094	75.7466		100	100		Triacylglycerol	TAG Ester	100009725
		TAG56:2-FA20:0	DMS-MS	54273					0.71		0.0955	0.0577		50.8642	35.9562		100	100		Triacylglycerol	TAG Ester	100010421
		TAG56:2-FA20:1	DMS-MS	53403					0.43		0.0012	0.0047		69.7553	30.144		100	100		Triacylglycerol	TAG Ester	100009551
		TAG56:3-FA16:0	DMS-MS	54612					0.76		0.1389	0.0738		1.3028	0.9876		100	100		Triacylglycerol	TAG Ester	100010760
		TAG56:3-FA18:0	DMS-MS	54613					0.56		0.0152	0.0178		19.5241	10.8917		100	100		Triacylglycerol	TAG Ester	100010761
		TAG56:3-FA18:1	DMS-MS	54446					0.31		2.7309e-05	0.0009		183.267	57.1506		100	100		Triacylglycerol	TAG Ester	100010594
		TAG56:3-FA18:2	DMS-MS	53404					0.72		0.1204	0.0662		8.7193	6.279		100	100		Triacylglycerol	TAG Ester	100009552
		TAG56:3-FA20:0	DMS-MS	53405					0.95		0.5785	0.1954		6.9481	6.6044		100	100		Triacylglycerol	TAG Ester	100009553
		TAG56:3-FA20:1	DMS-MS	53578					0.3		1.6133e-05	0.0008		109.552	32.3382		100	100		Triacylglycerol	TAG Ester	100009726
		TAG56:3-FA20:2	DMS-MS	53579					0.47		0.0029	0.0068		11.7691	5.5535		100	100		Triacylglycerol	TAG Ester	100009727
		TAG56:4-FA16:0	DMS-MS	54614					0.61		0.0228	0.0231		3.0325	1.8493		100	100		Triacylglycerol	TAG Ester	100010762
		TAG56:4-FA18:0	DMS-MS	53406					0.65		0.0559	0.0392		10.5547	6.8929		100	100		Triacylglycerol	TAG Ester	100009554
		TAG56:4-FA18:1	DMS-MS	53744					0.4		0.0004	0.003		41.1147	16.4554		100	100		Triacylglycerol	TAG Ester	100009892
		TAG56:4-FA18:2	DMS-MS	53745					0.4		0.0005	0.0034		10.3826	4.2039		100	100		Triacylglycerol	TAG Ester	100009893
		TAG56:4-FA20:1	DMS-MS	54274					0.38		0.0004	0.003		12.2272	4.7014		100	100		Triacylglycerol	TAG Ester	100010422
		TAG56:4-FA20:2	DMS-MS	53580					0.36		0.0001	0.0017		15.6016	5.6783		100	100		Triacylglycerol	TAG Ester	100009728
		TAG56:4-FA20:3	DMS-MS	53746					0.6		0.0268	0.0249		9.862	5.9548		100	100		Triacylglycerol	TAG Ester	100009894
		TAG56:4-FA20:4	DMS-MS	54615					0.67		0.0779	0.0497		2.7414	1.8288		100	100		Triacylglycerol	TAG Ester	100010763
		TAG56:4-FA22:4	DMS-MS	53918					0.59		0.0211	0.0223		2.4698	1.4468		100	100		Triacylglycerol	TAG Ester	100010066
		TAG56:5-FA16:0	DMS-MS	54616					0.61		0.0233	0.0234		8.8476	5.4046		100	100		Triacylglycerol	TAG Ester	100010764
		TAG56:5-FA18:0	DMS-MS	53919					0.77		0.1778	0.0875		6.8044	5.2222		100	100		Triacylglycerol	TAG Ester	100010067
		TAG56:5-FA18:1	DMS-MS	53920					0.47		0.0018	0.0057		23.8661	11.2736		100	100		Triacylglycerol	TAG Ester	100010068
		TAG56:5-FA18:2	DMS-MS	54275					0.52		0.0071	0.0109		2.7574	1.4224		100	100		Triacylglycerol	TAG Ester	100010423
		TAG56:5-FA20:1	DMS-MS	54447					0.51		0.0071	0.0109		2.1466	1.1036		100	100		Triacylglycerol	TAG Ester	100010595
		TAG56:5-FA20:2	DMS-MS	53407					0.46		0.0016	0.0055		1.863	0.8621		100	100		Triacylglycerol	TAG Ester	100009555
		TAG56:5-FA20:3	DMS-MS	54448					0.48		0.002	0.0059		11.1107	5.2988		100	100		Triacylglycerol	TAG Ester	100010596
		TAG56:5-FA20:4	DMS-MS	54449					0.52		0.0076	0.0113		10.6502	5.5345		100	100		Triacylglycerol	TAG Ester	100010597
		TAG56:5-FA22:4	DMS-MS	54276					0.43		0.001	0.0044		7.4906	3.1946		100	100		Triacylglycerol	TAG Ester	100010424
		TAG56:5-FA22:5	DMS-MS	53581					0.84		0.2334	0.1047		6.8128	5.6924		100	100		Triacylglycerol	TAG Ester	100009729
		TAG56:6-FA16:0	DMS-MS	54617					0.63		0.0295	0.0265		9.6025	6.0132		100	100		Triacylglycerol	TAG Ester	100010765
		TAG56:6-FA18:0	DMS-MS	53921					0.66		0.0661	0.0441		5.2791	3.4797		100	100		Triacylglycerol	TAG Ester	100010069
		TAG56:6-FA18:1	DMS-MS	54277					0.55		0.0095	0.0131		16.2393	8.915		100	100		Triacylglycerol	TAG Ester	100010425
		TAG56:6-FA18:2	DMS-MS	54081					0.56		0.0058	0.0097		2.3796	1.3322		100	100		Triacylglycerol	TAG Ester	100010229
		TAG56:6-FA18:3	DMS-MS	53747					0.77		0.1425	0.075		0.6415	0.4965		100	100		Triacylglycerol	TAG Ester	100009895
		TAG56:6-FA20:2	DMS-MS	54082					0.67		0.1089	0.0627		0.5379	0.363		100	100		Triacylglycerol	TAG Ester	100010230
		TAG56:6-FA20:3	DMS-MS	53408					0.6		0.0486	0.0363		1.5598	0.9436		100	100		Triacylglycerol	TAG Ester	100009556
		TAG56:6-FA20:4	DMS-MS	54618					0.42		0.0008	0.0041		11.582	4.8278		100	100		Triacylglycerol	TAG Ester	100010766
		TAG56:6-FA20:5	DMS-MS	54278					0.37		0.0011	0.0044		16.6105	6.2141		100	100		Triacylglycerol	TAG Ester	100010426
		TAG56:6-FA22:4	DMS-MS	53922					0.44		0.0015	0.0052		1.6492	0.7258		100	100		Triacylglycerol	TAG Ester	100010070
		TAG56:6-FA22:5	DMS-MS	54083					0.58		0.0124	0.0155		15.9264	9.2207		100	100		Triacylglycerol	TAG Ester	100010231
		TAG56:6-FA22:6	DMS-MS	53582					0.73		0.0646	0.0434		4.3618	3.167		100	100		Triacylglycerol	TAG Ester	100009730
		TAG56:7-FA16:0	DMS-MS	53748					1.04		0.7383	0.2288		4.0491	4.191		100	100		Triacylglycerol	TAG Ester	100009896
		TAG56:7-FA16:1	DMS-MS	53583					0.76		0.1786	0.0877		0.6383	0.4881		100	100		Triacylglycerol	TAG Ester	100009731
		TAG56:7-FA18:0	DMS-MS	53749					0.57		0.0308	0.0271		46.3213	26.4294		100	100		Triacylglycerol	TAG Ester	100009897
		TAG56:7-FA18:1	DMS-MS	53584					0.57		0.0281	0.0259		12.2317	6.9304		100	100		Triacylglycerol	TAG Ester	100009732
		TAG56:7-FA18:2	DMS-MS	53409					0.71		0.1229	0.0675		1.3042	0.9312		100	100		Triacylglycerol	TAG Ester	100009557
		TAG56:7-FA18:3	DMS-MS	53585					0.87		0.3414	0.1337		0.742	0.6422		100	100		Triacylglycerol	TAG Ester	100009733
		TAG56:7-FA20:3	DMS-MS	53410					0.73		0.1875	0.091		0.4828	0.3533		100	100		Triacylglycerol	TAG Ester	100009558
		TAG56:7-FA20:4	DMS-MS	53750					0.47		0.0052	0.0092		2.8694	1.3442		100	100		Triacylglycerol	TAG Ester	100009898
		TAG56:7-FA20:5	DMS-MS	54279					0.27		7.2649e-05	0.0015		45.9374	12.5904		100	100		Triacylglycerol	TAG Ester	100010427
		TAG56:7-FA22:4	DMS-MS	54084					0.68		0.1259	0.0686		0.3102	0.2111		100	100		Triacylglycerol	TAG Ester	100010232
		TAG56:7-FA22:5	DMS-MS	54450					0.59		0.0286	0.026		2.6482	1.5729		100	100		Triacylglycerol	TAG Ester	100010598
		TAG56:7-FA22:6	DMS-MS	54619					0.56		0.0141	0.017		12.298	6.8514		100	100		Triacylglycerol	TAG Ester	100010767
		TAG56:8-FA16:0	DMS-MS	53923					0.93		0.4241	0.1567		7.4743	6.9636		100	100		Triacylglycerol	TAG Ester	100010071
		TAG56:8-FA16:1	DMS-MS	54085					1		0.67	0.2147		0.5347	0.5342		100	100		Triacylglycerol	TAG Ester	100010233
		TAG56:8-FA18:1	DMS-MS	54280					0.54		0.0202	0.0217		103.339	55.7466		100	100		Triacylglycerol	TAG Ester	100010428
		TAG56:8-FA18:2	DMS-MS	53411					0.65		0.0967	0.0577		1.0256	0.6627		100	100		Triacylglycerol	TAG Ester	100009559
		TAG56:8-FA18:3	DMS-MS	53924					0.96		0.8292	0.2455		0.6219	0.5977		100	100		Triacylglycerol	TAG Ester	100010072
		TAG56:8-FA20:4	DMS-MS	54451					0.54		0.1127	0.0637		2.0407	1.1057		95	95		Triacylglycerol	TAG Ester	100010599
		TAG56:8-FA20:5	DMS-MS	53751					0.25		1.945e-05	0.0008		26.6893	6.6869		100	100		Triacylglycerol	TAG Ester	100009899
		TAG56:8-FA22:5	DMS-MS	54620					0.79		0.4073	0.1519		0.4605	0.3616		100	100		Triacylglycerol	TAG Ester	100010768
		TAG56:8-FA22:6	DMS-MS	53412					0.46		0.003	0.0068		2.7666	1.2597		100	100		Triacylglycerol	TAG Ester	100009560
		TAG56:9-FA18:3	DMS-MS	54621					0.95		0.6248	0.2057		0.3224	0.3058		100	100		Triacylglycerol	TAG Ester	100010769
		TAG56:9-FA20:4	DMS-MS	54622					0.6		0.0216	0.0227		0.2175	0.1304		100	100		Triacylglycerol	TAG Ester	100010770
		TAG56:9-FA20:5	DMS-MS	53925					0.28		7.5059e-05	0.0015		4.9408	1.3609		100	100		Triacylglycerol	TAG Ester	100010073
		TAG56:9-FA22:6	DMS-MS	54452					0.63		0.0495	0.0365		0.5219	0.3264		100	100		Triacylglycerol	TAG Ester	100010600
		TAG57:2-FA18:1	DMS-MS	54086					0.78		0.1706	0.0854		16.0333	12.543		100	100		Triacylglycerol	TAG Ester	100010234
		TAG57:3-FA18:2	DMS-MS	53586					1.02		0.6748	0.216		1.1588	1.1873		100	100		Triacylglycerol	TAG Ester	100009734
		TAG57:8-FA22:6	DMS-MS	54454					0.43		0.0099	0.0134		1.0236	0.4361		95	85		Triacylglycerol	TAG Ester	100010602
		TAG57:9-FA22:6	DMS-MS	53413					1.1		0.3299	0.1313		0.334	0.3682		5	5		Triacylglycerol	TAG Ester	100009561
		TAG58:10-FA18:2	DMS-MS	54281					1.06		0.6824	0.2173		0.9441	1.0003		100	100		Triacylglycerol	TAG Ester	100010429
		TAG58:10-FA20:4	DMS-MS	53414					0.68		0.4507	0.1634		0.1538	0.1048		90	100		Triacylglycerol	TAG Ester	100009562
		TAG58:10-FA20:5	DMS-MS	54087					0.68		0.0772	0.0495		0.3227	0.22		100	100		Triacylglycerol	TAG Ester	100010235
		TAG58:10-FA22:5	DMS-MS	53752					0.95		0.7464	0.2307		0.1181	0.112		80	100		Triacylglycerol	TAG Ester	100009900
		TAG58:10-FA22:6	DMS-MS	53587					0.63		0.1399	0.074		0.4073	0.2557		100	100		Triacylglycerol	TAG Ester	100009735
		TAG58:2-FA18:1	DMS-MS	53753					1		0.452	0.1634		9.7575	9.7829		100	100		Triacylglycerol	TAG Ester	100009901
		TAG58:3-FA18:1	DMS-MS	54282					0.68		0.0411	0.0323		5.1385	3.4751		100	100		Triacylglycerol	TAG Ester	100010430
		TAG58:5-FA18:1	DMS-MS	53588					0.47		0.003	0.0068		3.0906	1.4518		100	100		Triacylglycerol	TAG Ester	100009736
		TAG58:6-FA16:0	DMS-MS	53589					0.79		0.2502	0.1097		0.5285	0.4201		100	100		Triacylglycerol	TAG Ester	100009737
		TAG58:6-FA18:0	DMS-MS	54455					0.72		0.1101	0.0631		4.1005	2.9395		100	100		Triacylglycerol	TAG Ester	100010603
		TAG58:6-FA18:1	DMS-MS	53754					0.53		0.0123	0.0155		6.4934	3.4418		100	100		Triacylglycerol	TAG Ester	100009902
		TAG58:6-FA20:4	DMS-MS	54283					0.47		0.0022	0.0062		0.4338	0.2038		100	100		Triacylglycerol	TAG Ester	100010431
		TAG58:6-FA22:4	DMS-MS	53415					0.44		0.0015	0.0052		2.8573	1.2553		100	100		Triacylglycerol	TAG Ester	100009563
		TAG58:6-FA22:5	DMS-MS	53590					0.6		0.0235	0.0234		7.7071	4.6482		100	100		Triacylglycerol	TAG Ester	100009738
		TAG58:7-FA16:0	DMS-MS	53591					1.29		0.7658	0.2337		0.8974	1.16		100	100		Triacylglycerol	TAG Ester	100009739
		TAG58:7-FA18:0	DMS-MS	53416					1.1		0.8026	0.2411		3.3285	3.6708		100	100		Triacylglycerol	TAG Ester	100009564
		TAG58:7-FA18:1	DMS-MS	54284					0.62		0.0399	0.0317		4.9155	3.0281		100	100		Triacylglycerol	TAG Ester	100010432
		TAG58:7-FA18:2	DMS-MS	53926					0.77		0.185	0.0902		0.6788	0.5254		100	100		Triacylglycerol	TAG Ester	100010074
		TAG58:7-FA20:4	DMS-MS	54456					0.58		0.0217	0.0227		0.3904	0.2269		100	100		Triacylglycerol	TAG Ester	100010604
		TAG58:7-FA22:4	DMS-MS	54623					0.47		0.0029	0.0068		0.8219	0.3862		100	100		Triacylglycerol	TAG Ester	100010771
		TAG58:7-FA22:5	DMS-MS	53417					0.5		0.0047	0.0087		5.9634	2.9911		100	100		Triacylglycerol	TAG Ester	100009565
		TAG58:7-FA22:6	DMS-MS	53418					0.51		0.0119	0.0155		11.303	5.7278		100	100		Triacylglycerol	TAG Ester	100009566
		TAG58:8-FA18:1	DMS-MS	54457					0.99		0.5033	0.176		7.5252	7.4614		100	100		Triacylglycerol	TAG Ester	100010605
		TAG58:8-FA18:2	DMS-MS	53755					0.79		0.3156	0.1294		0.4789	0.3802		100	100		Triacylglycerol	TAG Ester	100009903
		TAG58:8-FA20:3	DMS-MS	54088					0.73		0.215	0.1003		0.1969	0.1436		95	95		Triacylglycerol	TAG Ester	100010236
		TAG58:8-FA20:4	DMS-MS	54458					0.69		0.0208	0.0222		0.48	0.332		100	100		Triacylglycerol	TAG Ester	100010606
		TAG58:8-FA22:5	DMS-MS	53756					0.59		0.0439	0.0338		1.2274	0.7228		100	100		Triacylglycerol	TAG Ester	100009904
		TAG58:8-FA22:6	DMS-MS	53419					0.4		0.0012	0.0047		11.135	4.508		100	100		Triacylglycerol	TAG Ester	100009567
		TAG58:9-FA18:1	DMS-MS	54089					0.77		0.1709	0.0854		13.3941	10.2913		100	100		Triacylglycerol	TAG Ester	100010237
		TAG58:9-FA18:2	DMS-MS	54624					1.03		0.6894	0.2173		0.7376	0.7606		100	100		Triacylglycerol	TAG Ester	100010772
		TAG58:9-FA20:4	DMS-MS	53927					0.76		0.1088	0.0627		0.3285	0.2513		100	100		Triacylglycerol	TAG Ester	100010075
		TAG58:9-FA22:5	DMS-MS	53420					0.75		0.2505	0.1097		0.3893	0.2936		100	100		Triacylglycerol	TAG Ester	100009568
		TAG58:9-FA22:6	DMS-MS	54459					0.46		0.0034	0.0073		1.7052	0.7794		100	100		Triacylglycerol	TAG Ester	100010607
		TAG60:10-FA22:5	DMS-MS	53757					0.86		0.6547	0.2113		0.1897	0.1633		100	100		Triacylglycerol	TAG Ester	100009905
		TAG60:10-FA22:6	DMS-MS	53758					0.74		0.0492	0.0364		0.2482	0.1832		100	95		Triacylglycerol	TAG Ester	100009906
		TAG60:11-FA22:5	DMS-MS	54090					0.75		0.2218	0.101		0.1742	0.1305		100	100		Triacylglycerol	TAG Ester	100010238
		TAG60:11-FA22:6	DMS-MS	53421					0.77		0.1529	0.0787		0.2076	0.159		95	100		Triacylglycerol	TAG Ester	100009569
		TAG60:12-FA22:6	DMS-MS	54285					0.78		0.7484	0.2309		0.1607	0.125		95	100		Triacylglycerol	TAG Ester	100010433
MAG	Ester	MAG(12:0)	DMS-MS	62002					1.16		0.6614	0.213		0.1224	0.1425		35	45		MAG	Ester	100020128
		MAG(14:0)	DMS-MS	62028					0.92		0.684	0.2173		0.2684	0.2457		30	45		MAG	Ester	100020155
		MAG(15:0)	DMS-MS	62005					1.44		0.2463	0.1082		0.23	0.3322		60	70		MAG	Ester	100020132
		MAG(16:0)	DMS-MS	62006					1.25		0.5401	0.1861		18.1657	22.6966		35	40		MAG	Ester	100020133
		MAG(16:1)	DMS-MS	62007					0.84		0.1734	0.0863		1.8889	1.5812		90	95		MAG	Ester	100020134
		MAG(17:0)	DMS-MS	62008					1.26		0.4925	0.1733		0.5553	0.6989		85	85		MAG	Ester	100020135
		MAG(18:0)	DMS-MS	62009					0.79		0.9993	0.2811		16.6357	13.0988		35	40		MAG	Ester	100020136
		MAG(18:1)	DMS-MS	62010					0.6		0.0022	0.0062		47.5812	28.3604		100	100		MAG	Ester	100020137
		MAG(18:2)	DMS-MS	62011					0.45		1.9326e-07	5.5617e-05		8.6667	3.9382		100	100		MAG	Ester	100020138
		MAG(18:3)	DMS-MS	62012					1.01		0.6547	0.2113		1.5028	1.5243		85	100		MAG	Ester	100020139
		MAG(18:4)	DMS-MS	62013					2.06		0.8265	0.2452		0.0224	0.0462		5	10		MAG	Ester	100020140
		MAG(20:0)	DMS-MS	62014					0.73		0.9268	0.2649		0.5328	0.3881		50	60		MAG	Ester	100020141
		MAG(20:1)	DMS-MS	62015					0.87		0.3431	0.134		1.2155	1.0635		85	85		MAG	Ester	100020142
		MAG(20:2)	DMS-MS	62016					0.88		0.4521	0.1634		0.7954	0.7024		60	65		MAG	Ester	100020143
		MAG(20:3)	DMS-MS	62017					0.74		0.0222	0.0228		1.6528	1.2186		90	90		MAG	Ester	100020144
		MAG(20:4)	DMS-MS	62018					0.63		0.0008	0.0041		2.68	1.6927		95	95		MAG	Ester	100020145
		MAG(20:5)	DMS-MS	62019					0.7		0.6487	0.2103		0.3484	0.243		55	55		MAG	Ester	100020146
		MAG(22:0)	DMS-MS	62020					1.05		0.7983	0.2408		0.3638	0.3817		60	65		MAG	Ester	100020147
		MAG(22:1)	DMS-MS	62021					1.13		0.3367	0.1327		0.7119	0.8024		45	65		MAG	Ester	100020148
		MAG(22:2)	DMS-MS	62022					1.83		0.161	0.0818		0.1131	0.2067		15	40		MAG	Ester	100020149
		MAG(22:4)	DMS-MS	62023					0.72		0.0008	0.0041		1.31	0.9394		90	90		MAG	Ester	100020150
		MAG(22:5)	DMS-MS	62024					0.62		0.0536	0.0381		1.8395	1.1406		100	95		MAG	Ester	100020151
		MAG(22:6)	DMS-MS	62025					1.42		0.1319	0.0707		0.1605	0.2274		40	75		MAG	Ester	100020152
		MAG(24:0)	DMS-MS	62026					1.04		0.571	0.1933		0.396	0.4107		80	95		MAG	Ester	100020153
		MAG(24:1)	DMS-MS	62027					2.26		0.0152	0.0178		0.1544	0.3482		20	45		MAG	Ester	100020154
