# Supplementary material for: Pasture-finishing of bison improves animal metabolic health and potential health-promoting compounds in meat
Source: J Anim Sci Biotechnol. 2023 Apr 1;14:49. doi: 10.1186/s40104-023-00843-2 (PMC10067211; doi:10.1186/s40104-023-00843-2)
Supplement: Supplementary file 4 — Additional file 4. Metabolomics data tables. [file 40104_2023_843_MOESM4_ESM.xlsx]

## Sheet: Data Key & Explanation
	Data Key & Explanation
Chemical Annotation	The column IDs for the metabolites in each of the above sets is "CHEM_ID" from this table. Use this table to find the name of the metabolite and other identifiers
Peak Area Data	These are the unnormalized peak areas (i.e. total ion counts, integrated area-under-the-curve).
Batch-normalized Data	For each metabolite, the raw values in the experimental samples are divided by the median of those samples in each instrument batch, giving each batch and thus the metabolite a median of one.
Batch-norm-Imputed Data	To remove batch variability, for each metabolite, the values in the experimental samples are divided by the median of those samples in each instrument batch, giving each batch and thus the metabolite a median of one. For each metabolite, the minimum value across all batches in the median scaled data is imputed for the missing values
Protein/DNA/Osmo/Mass/Vol-Normalized Data	For each sample, the Batch-normalized data is divided by the value of the normalizer. Then each metabolite is re-scaled to have median = 1 (divide the new values by the overall median for each metabolite). Then imputation is performed.
Log-Transformed Data	The Batch-norm-Imputed Data (or protein, volume, etc. normalized data if applicable) is transformed using the natural log and used for statistical analyses.

## Sheet: Chemical Annotation
CHEM_ID	LIB_ID	COMP_ID	CHRO_LIB_ENTRY_ID	SUPER_PATHWAY	SUB_PATHWAY	PATHWAY_SORTORDER	TYPE	INCHIKEY	SMILES	CHEMICAL_NAME	PLOT_NAME	CAS	CHEMSPIDER	HMDB	KEGG	PUBCHEM	PLATFORM
19	305	561	147703	Carbohydrate	Pentose Phosphate Pathway	1253	NAMED	KTVPXOYAKDPRHY-TXICZTDVSA-N	O[C@@H]1O[C@H](COP(O)(O)=O)[C@@H](O)[C@H]1O	ribose 5-phosphate	ribose 5-phosphate	108321-05-7,18265-46-8	394672	HMDB0001548	C00117	439167	Polar
41	305	1633	145742	Amino Acid	Histidine Metabolism	85	NAMED	CCLQKVKJOGVQLU-UHFFFAOYSA-N	NCCCC(NC(CC1=CN=CN1)C(O)=O)=O	homocarnosine	homocarnosine	3650-73-5	8418848	HMDB0000745	C00884	89235,10243361	Polar
49	400	1408	155357	Amino Acid	Polyamine Metabolism	537	NAMED	KIDHWZJUCRJVML-UHFFFAOYSA-N	NCCCCN	putrescine	putrescine	110-60-1	13837702	HMDB0001414	C00134	1045	Pos Early
50	400	485	155305	Amino Acid	Polyamine Metabolism	545	NAMED	ATHGHQPFGPMSJY-UHFFFAOYSA-N	NCCCCNCCCN	spermidine	spermidine	124-20-9	1071	HMDB0001257	C00315	1102	Pos Early
93	305	528	146398	Energy	TCA Cycle	1446	NAMED	KPGXRSRHYNQIFN-UHFFFAOYSA-N	O=C(C(O)=O)CCC(O)=O	alpha-ketoglutarate	alpha-ketoglutarate	328-50-7,22202-68-2,305-72-6	50	HMDB0000208	C00026	51	Polar
98	209	1417	124553	Amino Acid	Tryptophan Metabolism	272	NAMED	HCZHHEIFKROPDY-UHFFFAOYSA-N	OC1=C(C=CC=C2)C2=NC(C(O)=O)=C1	kynurenate	kynurenate	492-27-3	3712	HMDB0000715	C01717	3845	Neg
111	305	1549	147711	Amino Acid	Leucine, Isoleucine and Valine Metabolism	428	NAMED	DBXBTMSZEOQQDU-UHFFFAOYSA-N	CC(C(O)=O)CO	3-hydroxyisobutyrate	3-hydroxyisobutyrate	2068-83-9	10140307	HMDB0000023,HMDB0000336	C01188,C06001	11966314	Polar
112	305	531	146400	Lipid	Mevalonate Metabolism	3176	NAMED	NPOAOTPXWNWTSH-UHFFFAOYSA-N	CC(CC(O)=O)(CC(O)=O)O	3-hydroxy-3-methylglutarate	3-hydroxy-3-methylglutarate	503-49-1	4573695	HMDB0000355	C03761	1662,5459993	Polar
132	209	1414	124549	Carbohydrate	Glycolysis, Gluconeogenesis, and Pyruvate Metabolism	1237	NAMED	OSJPPGNTCRNQQC-UHFFFAOYSA-N	OC(C(O)=O)COP(O)(O)=O	3-phosphoglycerate	3-phosphoglycerate	80731-10-8	10669764	HMDB0000807	C00597	724	Neg
136	209	22842	124689	Lipid	Primary Bile Acid Metabolism	3454	NAMED	BHQCQFFYRZLCQQ-OLRQUHAPSA-N	O[C@H]1[C@@]2([H])[C@]3([H])CC[C@H]([C@H](C)CCC(O)=O)[C@@]3(C)[C@@H](O)C[C@]2([H])[C@@]4(C)CC[C@@H](O)CC4C1	cholate	cholate	81-25-4		HMDB0000619	C00695	221493	Neg
171	209	3127	124615	Nucleotide	Purine Metabolism, (Hypo)Xanthine/Inosine containing	4121	NAMED	FDGQSTZJBFJUBT-UHFFFAOYSA-N	O=C1C(N=CN2)=C2N=CN1	hypoxanthine	hypoxanthine	68-94-0	768	HMDB0000157	C00262	790,135398638	Neg
172	400	32352	155912	Nucleotide	Purine Metabolism, Guanine containing	4184	NAMED	UYTPUPDQBNUYGX-UHFFFAOYSA-N	NC(N1)=NC2=C(NC=N2)C1=O	guanine	guanine	73-40-5	744	HMDB0000132	C00242	135398634	Pos Early
180	209	1105	125969	Lipid	Long Chain Polyunsaturated Fatty Acid (n3 and n6)	1568	NAMED	OYHQOLUKZRVURQ-HZJYTTRNSA-N	OC(CCCCCCC/C=C\C/C=C\CCCCC)=O	linoleate (18:2n6)	linoleate (18:2n6)	60-33-3	4444105	HMDB0006270,HMDB0000673	C01595	5280450	Neg
189	400	1498	155380	Amino Acid	Lysine Metabolism	116	NAMED	MXNRLFUSFKVQSK-UHFFFAOYSA-N	C[N+](C)(CCCCC(C([O-])=O)N)C	N6,N6,N6-trimethyllysine	N6,N6,N6-trimethyllysine	23284-33-5	140379	HMDB0001325	C03793	440120	Pos Early
192	400	37496	156406	Amino Acid	Polyamine Metabolism	538	NAMED	KLZGKIDSEJWEDW-UHFFFAOYSA-N	CC(NCCCCN)=O	N-acetylputrescine	N-acetylputrescine	18233-70-0	109095	HMDB0002064	C02714	122356	Pos Early
194	209	2829	124831	Amino Acid	Methionine, Cysteine, SAM and Taurine Metabolism	437	NAMED	PYUSHNKNPOHWEZ-UHFFFAOYSA-N	CSCCC(C(O)=O)NC=O	N-formylmethionine	N-formylmethionine	4289-98-9	388809	HMDB0001015	C03145	439750	Neg
197	209	42382	124939	Amino Acid	Methionine, Cysteine, SAM and Taurine Metabolism	446	NAMED	ZJUKTBDSGOFHSH-UHFFFAOYSA-N	OC1C(N2C=NC3=C2N=CN=C3N)OC(CSCCC(N)C(O)=O)C1O	S-adenosylhomocysteine (SAH)	S-adenosylhomocysteine (SAH)	979-92-0	16788012	HMDB0000939	C00021	439155	Neg
208	305	3108	146460	Nucleotide	Purine Metabolism, Adenine containing	4139	NAMED	XTWYTFMLZFPYCI-KQYNXXCUSA-N	NC1=NC=NC2=C1N=CN2[C@@]3([H])[C@@](O)([H])[C@@](O)([H])[C@](COP(OP(O)(O)=O)(O)=O)([H])O3	adenosine 5'-diphosphate (ADP)	ADP	20398-34-9	5800	HMDB0001341	C00008	6022	Polar
209	400	32342	155907	Nucleotide	Purine Metabolism, Adenine containing	4140	NAMED	UDMBCSSLTHHNCD-UHFFFAOYSA-N	NC1=NC=NC2=C1N=CN2C3OC(C(C3O)O)COP(O)(O)=O	adenosine 5'-monophosphate (AMP)	AMP	149022-20-8	10239183	HMDB0000045	C00020	6083	Pos Early
212	400	1419	155365	Amino Acid	Polyamine Metabolism	556	NAMED	WUUGFSXJNOTRMR-IOSLPCCCSA-N	NC1=NC=NC2=C1N=CN2[C@H]3[C@H](O)[C@H](O)[C@@H](CSC)O3	5-methylthioadenosine (MTA)	5-methylthioadenosine (MTA)	2457-80-9	388321	HMDB0001173	C00170	439176	Pos Early
216	400	38325	156507	Nucleotide	Purine Metabolism, (Hypo)Xanthine/Inosine containing	4115	NAMED	NOTGFIUVDGNKRI-UHFFFAOYSA-N	NC(C1=C(N(C2OC(C(C2O)O)COP(O)(O)=O)C=N1)N)=O	AICA ribonucleotide	AICA ribonucleotide	3031-94-5	195	HMDB0001517	C04677	65110	Pos Early
218	305	33434	146950	Nucleotide	Purine Metabolism, (Hypo)Xanthine/Inosine containing	4135	NAMED	NUCLJNSWZCHRKL-UHFFFAOYSA-N	OC(C(NC(N)=O)NC(N)=O)=O	allantoic acid	allantoic acid	99-16-1	198	HMDB0001209	C00499	203	Polar
219	305	1763	147132	Carbohydrate	Pentose Phosphate Pathway	1255	NAMED	YXJDFQJKERBOBM-TXICZTDVSA-N	O[C@@H]1[C@H](O)[C@@H](CO)O[C@@H]1OP(O)(O)=O	ribose 1-phosphate	ribose 1-phosphate	50-99-7,58459-37-3	388373	HMDB0001489	C00620	439236	Polar
229	402	1110	157891	Lipid	Long Chain Polyunsaturated Fatty Acid (n3 and n6)	1574	NAMED	YZXBAPSDXZZRGB-DOFZRALJSA-N	CCCCC/C=C\C/C=C\C/C=C\C/C=C\CCCC(O)=O	arachidonate (20:4n6)	arachidonate (20:4n6)	506-32-1	392692	HMDB0001043	C00219	444899	Pos Late
231	400	1638	155435	Amino Acid	Urea cycle; Arginine and Proline Metabolism	483	NAMED	ODKSFYDXXFIFQN-UHFFFAOYSA-N	N=C(N)NCCCC(N)C(O)=O	arginine	arginine	1119-34-2	227	HMDB0000517	C00062	6322	Pos Early
232	400	15497	155552	Amino Acid	Urea cycle; Arginine and Proline Metabolism	484	NAMED	KDZOASGQNOPSCU-UHFFFAOYSA-N	NC(C(O)=O)CCCNC(NC(C(O)=O)CC(O)=O)=N	argininosuccinate	argininosuccinate	156637-58-0	805	HMDB0000052	C03406	60150382	Pos Early
233	400	32354	155914	Cofactors and Vitamins	Ascorbate and Aldarate Metabolism	4348	NAMED	CIWBSHSKHKDKBQ-UHFFFAOYSA-N	OCC(O)C1OC(C(O)=C1O)=O	ascorbate (Vitamin C)	ascorbate (Vitamin C)	134-03-2	10189562	HMDB0000044	D00018,C00072	54670067	Pos Early
234	400	443	155304	Amino Acid	Alanine and Aspartate Metabolism	36	NAMED	CKLJMWTZIZZHCS-UHFFFAOYSA-N	NC(C(O)=O)CC(O)=O	aspartate	aspartate	56-84-8	5745	HMDB0000191	C00049	5960	Pos Early
240	209	32197	123321	Amino Acid	Tyrosine Metabolism	181	NAMED	JVGVDSSUAVXRDY-UHFFFAOYSA-N	OC(C(O)=O)CC1=CC=C(O)C=C1	3-(4-hydroxyphenyl)lactate	3-(4-hydroxyphenyl)lactate (HPLA)	6482-98-0	9010	HMDB0000755	C03672	9378	Neg
241	209	566	124529	Amino Acid	Phenylalanine Metabolism	150	NAMED	BTNMPGBKDVTSJY-UHFFFAOYSA-N	O=C(C(O)=O)CC1=CC=CC=C1	phenylpyruvate	phenylpyruvate	156-06-9	972	HMDB0000205	C00166	997	Neg
249	400	1768	155446	Amino Acid	Histidine Metabolism	84	NAMED	CQOVPNPJLQNMDC-ZETCQYMHSA-N	OC([C@H](CC1=CNC=N1)NC(CCN)=O)=O	carnosine	carnosine	305-84-0	388363	HMDB0000033	C00386	439224	Pos Early
252	305	1437	147106	Energy	TCA Cycle	1449	NAMED	KDYFGRWQOYBRFD-UHFFFAOYSA-N	OC(CCC(O)=O)=O	succinate	succinate	110-15-6	1078	HMDB0000254	C00042	1110	Polar
254	305	542	145710	Lipid	Ketone Bodies	1939	NAMED	WHBMMWSBFZVSSR-UHFFFAOYSA-N	CC(O)CC(O)=O	3-hydroxybutyrate (BHBA)	3-hydroxybutyrate (BHBA)	625-72-9	428	HMDB0000442,HMDB0000357,HMDB0000011	C03197,C01089	94318,441,92135	Polar
266	402	63	164177	Lipid	Sterol	3193	NAMED	HVYWMOMLDIMFJA-LBHVWCRMSA-N	CC1(C2C(C)CCCC(C)C)C(CC2)C(CC=C3C4(CC[C@H](O)C3)C)C4CC1	cholesterol	cholesterol	57-88-5	4937803	HMDB0000067	C00187	5997,6432564,11025495	Pos Late
267	400	34396	156099	Lipid	Phospholipid Metabolism	2234	NAMED	YHHSONZFOIEMCP-UHFFFAOYSA-N	C[N+](C)(CCOP(O)([O-])=O)C	choline phosphate	phosphocholine	72556-74-2	119298	HMDB0001565	C00588	1014	Pos Early
275	400	513	155307	Amino Acid	Creatine Metabolism	529	NAMED	DDRJAANPRJIHGJ-UHFFFAOYSA-N	CN(C(N1)=N)CC1=O	creatinine	creatinine	60-27-5	568	HMDB0000562	C00791	588	Pos Early
278	400	35637	156206	Amino Acid	Glutathione Metabolism	576	NAMED	ZUKPVRWZDMRIEO-UHFFFAOYSA-N	NC(C(NCC(O)=O)=O)CS	cysteinylglycine	cysteinylglycine	19246-18-5	58762	HMDB0000078	C01419	439498	Pos Early
282	400	2372	155469	Nucleotide	Pyrimidine Metabolism, Cytidine containing	4248	NAMED	IERHLVCPSMICTF-UHFFFAOYSA-N	NC1=NC(N(C2OC(C(C2O)O)COP(O)(O)=O)C=C1)=O	cytidine 5'-monophosphate (5'-CMP)	CMP	63-37-6	5414497	HMDB0000095	C00055	6131	Pos Early
290	305	580	146412	Carbohydrate	Aminosugar Metabolism	1403	NAMED	XHMJOUIAFHJHBW-UHFFFAOYSA-N	NC1C(OC(C(C1O)O)COP(O)(O)=O)O	glucosamine-6-phosphate	glucosamine-6-phosphate	3616-42-0	8013767	HMDB0001254	C00352	440997	Polar
291	305	31260	147190	Carbohydrate	Glycolysis, Gluconeogenesis, and Pyruvate Metabolism	1224	NAMED	NBSCHQHZLSJFNQ-UHFFFAOYSA-N	OC1OC(C(C(C1O)O)O)COP(O)(O)=O	glucose 6-phosphate	glucose 6-phosphate	103192-55-8	19952394	HMDB0001401	C00092	5958	Polar
297	402	17747	158164	Lipid	Sphingosines	3160	NAMED	WWUZIQQURGPMPG-CCEZHUSRSA-N	CCCCCCCCCCCCC/C=C/C(C(CO)N)O	sphingosine	sphingosine	123-78-4	4510275	HMDB0000252	C00319	5280335	Pos Late
301	305	1659	152114	Cofactors and Vitamins	Ascorbate and Aldarate Metabolism	4352	NAMED	SBJKKFFYIZUCET-UHFFFAOYSA-N	OCC(C1OC(C(C1=O)=O)=O)O	dehydroascorbate	dehydroascorbate	490-83-5	812	HMDB0001264	C05422	440667	Polar
310	400	15705	155581	Amino Acid	Methionine, Cysteine, SAM and Taurine Metabolism	453	NAMED	ILRYLPWNYFXEMH-UHFFFAOYSA-N	OC(C(CCSCC(N)C(O)=O)N)=O	cystathionine	cystathionine	535-34-2	811	HMDB0000099	C02291	439258	Pos Early
311	400	15128	155533	Amino Acid	Methionine, Cysteine, SAM and Taurine Metabolism	450	NAMED	FFFHZYDWPBMWHY-UHFFFAOYSA-N	O=C(C(CCS)N)O	homocysteine	homocysteine	454-29-5	757	HMDB0000742	C00155	778	Pos Early
313	402	17769	158166	Lipid	Sphingolipid Synthesis	3001	NAMED	OTKJDMGTUTTYMP-UHFFFAOYSA-N	CCCCCCCCCCCCCCCC(C(CO)N)O	sphinganine	sphinganine	3102-56-5	3014	HMDB0000269	C00836	3126	Pos Late
314	209	12125	165436	Lipid	Long Chain Saturated Fatty Acid	1520	NAMED	UKMSUNONTOPOIO-UHFFFAOYSA-N	CCCCCCCCCCCCCCCCCCCCCC(O)=O	behenate (22:0)*	behenate (22:0)*	112-85-6	7923	HMDB0000944	C08281	8215	Neg
327	209	2134	124607	Cofactors and Vitamins	Riboflavin Metabolism	4334	NAMED	VWWQXMAJTJZDQX-KUIMXZBMSA-N	OC(C(O)C(O)COP(OP(OC[C@H]1O[C@@H](N(C=N2)C3=C2C(N)=NC=N3)[C@H](O)[C@@H]1O)(O)=O)(O)=O)CN(C(C=C(C)C(C)=C4)=C4N=C5C(N6)=O)C5=NC6=O	flavin adenine dinucleotide (FAD)	FAD	146-14-5,84366-81-4	559059	HMDB0001248	C00016	643975	Neg
330	305	1643	146876	Energy	TCA Cycle	1450	NAMED	VZCYOOQTPOCHFL-OWOJBTEDSA-N	OC(/C=C/C(O)=O)=O	fumarate	fumarate	100-17-8	10197150	HMDB0000134	C00122	444972	Polar
331	400	36738	156248	Peptide	Gamma-glutamyl Amino Acid	634	NAMED	OWQDWQKWSLFFFR-UHFFFAOYSA-N	O=C(O)C(N)CCC(NC(C(O)=O)CCC(O)=O)=O	gamma-glutamylglutamate	gamma-glutamylglutamate	1116-22-9	83831	HMDB0011737	C05282	92865	Pos Early
338	305	587	147098	Xenobiotics	Food Component/Plant	4806	NAMED	RGHNJXZEOKUKBD-SQOUGZDYSA-N	OC([C@H](O)[C@@H](O)[C@H](O)[C@H](O)CO)=O	gluconate	gluconate	527-07-1	10240	HMDB0000625	C00257	10690,3085666	Polar
339	305	396	146390	Lipid	Fatty Acid, Dicarboxylate	1660	NAMED	JFCQEDHGNNZCLN-UHFFFAOYSA-N	OC(CCCC(O)=O)=O	glutarate (C5-DC)	glutarate (C5-DC)	110-94-1	3618533	HMDB0000661	C00489	743,4418048	Polar
340	400	58	160611	Amino Acid	Glycine, Serine and Threonine Metabolism	1	NAMED	DHMQDGOQFOQNFH-UHFFFAOYSA-N	NCC(O)=O	glycine	glycine	56-40-6	730	HMDB0000123	C00037	750	Pos Early
342	209	18476	126842	Lipid	Primary Bile Acid Metabolism	3455	NAMED	RFDAIACWWDREDC-FRVQLJSFSA-N	O=C(CNC(CC[C@H]([C@@H]1[C@@]2(C)[C@@H](O)C[C@]3([H])[C@@]4(C)CC[C@@H](O)C[C@@]4([H])C[C@@H](O)[C@@]3([H])[C@]2([H])CC1)C)=O)O	glycocholate	glycocholate	475-31-0,863-57-0	9734	HMDB0000138	C01921	10140	Neg
344	400	43802	157048	Amino Acid	Creatine Metabolism	527	NAMED	BPMFZUMJYQTVII-UHFFFAOYSA-N	NC(NCC(O)=O)=N	guanidinoacetate	guanidinoacetate	352-97-6	743	HMDB0000128	C00581	763	Pos Early
347	400	2849	155481	Nucleotide	Purine Metabolism, Guanine containing	4178	NAMED	RQFCJASXJCIDSX-UHFFFAOYSA-N	NC1=NC2=C(C(N1)=O)N=CN2C3OC(C(C3O)O)COP(O)(O)=O	guanosine 5'-monophosphate (5'-GMP)	5'- GMP	5550-12-9	741	HMDB0001397	C00144	6804	Pos Early
354	400	1574	155412	Amino Acid	Histidine Metabolism	88	NAMED	NTYJJOPFIAHURM-UHFFFAOYSA-N	NCCC1=CNC=N1	histamine	histamine	51-45-6	753	HMDB0000870	C00388	774	Pos Early
355	209	59	123153	Amino Acid	Histidine Metabolism	70	NAMED	HNDVDQJCIGZPNO-UHFFFAOYSA-N	NC(C(O)=O)CC1=CN=CN1	histidine	histidine	5934-29-2	752	HMDB0000177	C00135	6274	Neg
358	400	590	155331	Amino Acid	Methionine, Cysteine, SAM and Taurine Metabolism	470	NAMED	VVIUBCNYACGLLV-UHFFFAOYSA-N	NCCS(O)=O	hypotaurine	hypotaurine	300-84-5	96959	HMDB0000965	C00519	107812	Pos Early
361	209	1123	123191	Nucleotide	Purine Metabolism, (Hypo)Xanthine/Inosine containing	4120	NAMED	UGQMRVRMYYASKQ-KQYNXXCUSA-N	O[C@H]1[C@H](N2C(N=CN=C3O)=C3N=C2)O[C@H](CO)[C@H]1O	inosine	inosine	58-63-9	21241953	HMDB0000195	C00294	6021	Neg
362	209	2133	124823	Nucleotide	Purine Metabolism, (Hypo)Xanthine/Inosine containing	4119	NAMED	GRSZFWQUAKGDAV-UHFFFAOYSA-N	OC1C(C(N2C=NC3=C2N=CNC3=O)OC1COP(O)(O)=O)O	inosine 5'-monophosphate (IMP)	inosine 5'-monophosphate (IMP)	4691-65-0	5482599	HMDB0000175	C00130	8582	Neg
363	305	1124	145716	Lipid	Inositol Metabolism	2202	NAMED	CDAISMWEOUEBRE-GPIVLXJGSA-N	O[C@@H]1[C@@H](O)[C@H](O)[C@H](O)[C@H](O)[C@H]1O	myo-inositol	myo-inositol	87-89-8	10239179	HMDB0000211	C00137	892	Polar
370	305	43849	149790	Lipid	Inositol Metabolism	2211	NAMED	INAPMGSXUVUWAF-PTQMNWPWSA-N	O[C@@H]1[C@H]([C@@H]([C@H]([C@H]([C@H]1O)O)OP(O)(O)=O)O)O	inositol 1-phosphate (I1P)	inositol 1-phosphate (I1P)	106032-59-1,573-35-3	17215924	HMDB0000213	C01177	440194	Polar
376	400	1125	155350	Amino Acid	Leucine, Isoleucine and Valine Metabolism	385	NAMED	AGPKZVBTJJNPAG-UHFFFAOYSA-N	NC(C(O)=O)C(C)CC	isoleucine	isoleucine	73-32-5	769	HMDB0000172	C06418,C00407,C16424	6306	Pos Early
381	305	6146	147948	Amino Acid	Lysine Metabolism	123	NAMED	OYIFNHCXNCRBQI-UHFFFAOYSA-N	OC(CCCC(N)C(O)=O)=O	2-aminoadipate	2-aminoadipate	1118-90-7,542-32-5	456	HMDB0000510	C00956	92136	Polar
391	400	2132	155460	Amino Acid	Urea cycle; Arginine and Proline Metabolism	492	NAMED	RHGKLRLOHDJJDR-UHFFFAOYSA-N	NC(C(O)=O)CCCNC(N)=O	citrulline	citrulline	372-75-8	810	HMDB0000904	C00327	9750	Pos Early
392	400	1495	155377	Amino Acid	Lysine Metabolism	122	NAMED	ZDGJAHTZVHVLOT-UHFFFAOYSA-N	NC(C(O)=O)CCCCNC(C(O)=O)CCC(O)=O	saccharopine	saccharopine	997-68-2	141086	HMDB0000279	C00449	160556	Pos Early
397	400	60	155300	Amino Acid	Leucine, Isoleucine and Valine Metabolism	332	NAMED	ROHFNLRQFUQHCH-YFKPBYRVSA-N	O=C([C@H](CC(C)C)N)O	leucine	leucine	61-90-5		HMDB0000687	C00123	6106	Pos Early
407	400	1301	155354	Amino Acid	Lysine Metabolism	105	NAMED	KDXKERNSBIXSRK-UHFFFAOYSA-N	NC(C(O)=O)CCCCN	lysine	lysine	56-87-1	5747	HMDB0003405	C00739,C00047	5962	Pos Early
409	209	1303	123199	Energy	TCA Cycle	1452	NAMED	BJEPYKJPYRNKOW-UHFFFAOYSA-N	OC(C(O)=O)CC(O)=O	malate	malate	6915-15-7	510	HMDB0031518,HMDB0000156,HMDB0000744	C00149,C00711,C00497	525	Neg
415	400	1302	155355	Amino Acid	Methionine, Cysteine, SAM and Taurine Metabolism	434	NAMED	FFEARJCKVFRZRR-UHFFFAOYSA-N	CSCCC(N)C(O)=O	methionine	methionine	63-68-3	5907	HMDB0000696	C00073	6137	Pos Early
418	305	1496	145730	Lipid	Fatty Acid Metabolism (also BCAA Metabolism)	1775	NAMED	ZIYVHBGGAOATLY-UHFFFAOYSA-N	O=C(C(C(O)=O)C)O	methylmalonate (MMA)	methylmalonate (MMA)	516-05-2	473	HMDB0000202	C02170	487	Polar
424	209	1336	125720	Lipid	Long Chain Saturated Fatty Acid	1511	NAMED	IPCSVZSSVZVIGE-UHFFFAOYSA-N	OC(CCCCCCCCCCCCCCC)=O	palmitate (16:0)	palmitate (16:0)	57-10-3	960	HMDB0000220	C00249	985	Neg
428	209	31475	124695	Cofactors and Vitamins	Nicotinate and Nicotinamide Metabolism	4310	NAMED	BOPGDPNILDQYTO-JTDWVUTFSA-N	O[C@@H]([C@H]1O)[C@H](O[C@H]1COP(OP(OC[C@H]2O[C@@H](N(C=CC3)C=C3C(N)=O)[C@H](O)[C@@H]2O)(O)=O)(O)=O)N4C(N=CN=C5N)=C5N=C4	nicotinamide adenine dinucleotide reduced (NADH)	NADH	606-68-8,58-68-4	388299	HMDB0001487	C00004	439153	Neg
432	400	594	155332	Cofactors and Vitamins	Nicotinate and Nicotinamide Metabolism	4305	NAMED	DFPAKSUCGFBDDF-UHFFFAOYSA-N	NC(C1=CN=CC=C1)=O	nicotinamide	nicotinamide	98-92-0	911	HMDB0001406	C00153	936	Pos Early
439	209	1358	125724	Lipid	Long Chain Saturated Fatty Acid	1515	NAMED	QIQXTHQIDYTFRH-UHFFFAOYSA-N	CCCCCCCCCCCCCCCCCC(O)=O	stearate (18:0)	stearate (18:0)	57-11-4	5091	HMDB0000827	C01530	5281	Neg
444	400	1493	155375	Amino Acid	Urea cycle; Arginine and Proline Metabolism	487	NAMED	AHLPHDHHMVZTML-BYPYZUCNSA-N	O=C(O)[C@@H](N)CCCN	ornithine	ornithine	3184-13-2	6026	HMDB0000214	C00077	6262	Pos Early
445	305	1505	146440	Nucleotide	Pyrimidine Metabolism, Orotate containing	4208	NAMED	PXQPEWDEAKTCGB-UHFFFAOYSA-N	O=C(C1=CC(O)=NC(O)=N1)O	orotate	orotate	50887-69-9	942	HMDB0000226	C00295	967	Polar
448	400	27727	155840	Amino Acid	Glutathione Metabolism	567	NAMED	YPZRWBKMTBYPTK-BJDJZHNGSA-N	O=C([C@@H](NC(CC[C@@H](C(O)=O)N)=O)CSSC[C@@H](C(NCC(O)=O)=O)NC(CC[C@@H](C(O)=O)N)=O)NCC(O)=O	glutathione, oxidized (GSSG)	glutathione, oxidized (GSSG)	103239-24-3	58835	HMDB0003337	D00031,C00127	65359	Pos Early
452	209	33447	126083	Lipid	Long Chain Monounsaturated Fatty Acid	1530	NAMED	SECPZKHBENQXJG-FPLPWBNLSA-N	CCCCCC\C=C/CCCCCCCC(O)=O	palmitoleate (16:1n7)	palmitoleate (16:1n7)	373-49-9	393216	HMDB0003229	C08362	445638	Neg
460	400	64	155301	Amino Acid	Phenylalanine Metabolism	140	NAMED	COLNVLDHVKWLRT-UHFFFAOYSA-N	NC(C(O)=O)CC1=CC=CC=C1	phenylalanine	phenylalanine	63-91-2	5910	HMDB0000159	C00079	6140	Pos Early
461	209	42109	126986	Energy	Oxidative Phosphorylation	1469	NAMED	NBIIXXVUZAFLBC-UHFFFAOYSA-N	O=P(O)(O)O	phosphate	phosphate	7664-38-2	1032	HMDB0001429	C00009	1061	Neg
480	400	1898	155455	Amino Acid	Urea cycle; Arginine and Proline Metabolism	495	NAMED	ONIBWKKTOPOVIA-UHFFFAOYSA-N	OC(C1CCCN1)=O	proline	proline	147-85-3	128566	HMDB0000162,HMDB0003411	C00148,C000763	8988,145742,614	Pos Early
482	209	527	123163	Carbohydrate	Glycolysis, Gluconeogenesis, and Pyruvate Metabolism	1240	NAMED	JVTAAEKCZFNVCJ-UHFFFAOYSA-N	CC(O)C(O)=O	lactate	lactate	79-33-4	592	HMDB0000190	C00186	612	Neg
491	209	1651	123217	Cofactors and Vitamins	Vitamin B6 Metabolism	4451	NAMED	RADKZDMFGJYCBB-UHFFFAOYSA-N	OC1=C(C)N=CC(CO)=C1C=O	pyridoxal	pyridoxal	65-22-5	1021	HMDB0001545	C00250	1050	Neg
493	400	3138	155486	Cofactors and Vitamins	Vitamin B6 Metabolism	4449	NAMED	ZMJGSOSNSPKHNH-UHFFFAOYSA-N	NCC1=C(COP(O)(O)=O)C=NC(C)=C1O	pyridoxamine phosphate	pyridoxamine phosphate	529-96-4	1024	HMDB0001555	C00647	1053	Pos Early
496	400	2127	155459	Amino Acid	Glutathione Metabolism	566	NAMED	RWSXRVCMGQZWBV-WDSKDSINSA-N	O=C(N[C@@H](CS)C(NCC(O)=O)=O)CC[C@@H]([C@@](O)=O)N	glutathione, reduced (GSH)	glutathione, reduced (GSH)	70-18-8	111188	HMDB0000125	D00014,C00051	124886	Pos Early
501	305	1515	164364	Xenobiotics	Drug - Topical Agents	5961	NAMED	YGSDEFSMJLZEOE-UHFFFAOYSA-N	OC1=C(C(O)=O)C=CC=C1	salicylate	salicylate	69-72-7	331	HMDB0001895	C00805	338	Polar
503	400	1648	155437	Amino Acid	Glycine, Serine and Threonine Metabolism	10	NAMED	MTCFGRXMJLQNBG-REOHCLBHSA-N	OC([C@@H](N)CO)=O	serine	serine	56-45-1	5736	HMDB0000187	C00065	5951	Pos Early
504	400	2342	155468	Amino Acid	Tryptophan Metabolism	287	NAMED	QZAYGJVTTNCVMB-UHFFFAOYSA-N	NCCC1=CNC(C=C2)=C1C=C2O	serotonin	serotonin	153-98-0	5013	HMDB0000259	C00780	5202	Pos Early
507	400	603	155336	Amino Acid	Polyamine Metabolism	552	NAMED	PFNFFQXMRSDOHW-UHFFFAOYSA-N	NCCCNCCCCNCCCN	spermine	spermine	71-44-3	1072	HMDB0001256	C00750	1103	Pos Early
512	400	2125	155458	Amino Acid	Methionine, Cysteine, SAM and Taurine Metabolism	471	NAMED	XOAAWQZATWQOTB-UHFFFAOYSA-N	NCCS(=O)(O)=O	taurine	taurine	107-35-7	1091	HMDB0000251	C00245	1123	Pos Early
519	209	1365	125728	Lipid	Long Chain Saturated Fatty Acid	1508	NAMED	TUNFSRHWOTWDNC-UHFFFAOYSA-N	OC(CCCCCCCCCCCCC)=O	myristate (14:0)	myristate (14:0)	544-63-8	10539	HMDB0000806	C06424	11005	Neg
523	400	15798	164851	Cofactors and Vitamins	Thiamine Metabolism	4422	NAMED	HZSAJDVWZRBGIF-UHFFFAOYSA-N	CC1=NC=C(C[N+]2=CSC(CCOP(O)([O-])=O)=C2C)C(N)=N1	thiamin monophosphate	thiamin monophosphate	532-40-1	2627905	HMDB0002666	C01081	1131,3382778	Pos Early
533	400	1670	155443	Amino Acid	Urea cycle; Arginine and Proline Metabolism	485	NAMED	XSQUKJJJFZCRTK-UHFFFAOYSA-N	O=C(N)N	urea	urea	57-13-6	1143	HMDB0000294	C00086	1176	Pos Early
535	209	606	123185	Nucleotide	Pyrimidine Metabolism, Uracil containing	4220	NAMED	DRTQHJPVMGBUCF-UHFFFAOYSA-N	OC1C(N(C=CC2=O)C(N2)=O)OC(CO)C1O	uridine	uridine	58-96-8	5807	HMDB0000296	C00299	6029	Neg
536	209	52602	165330	Nucleotide	Pyrimidine Metabolism, Uracil containing	4236	NAMED	MXHRCPNRJAMMIM-UHFFFAOYSA-N	O=C(NC1=O)N(C=C1)C(CC2O)OC2CO	2'-deoxyuridine	2'-deoxyuridine	951-78-0	13118	HMDB0000012	C00526	13712	Neg
537	305	607	145714	Amino Acid	Histidine Metabolism	78	NAMED	LOIYMIARKYCTBW-OWOJBTEDSA-N	O=C(O)/C=C/C1=CNC=N1	trans-urocanate	trans-urocanate	104-98-3	643824	HMDB0000301	C00785	736715	Polar
561	400	57	155297	Amino Acid	Glutamate Metabolism	44	NAMED	WHUUTDBJXJRKMK-VKHMYHEASA-N	O=C(O)[C@@H](N)CCC(O)=O	glutamate	glutamate	56-86-0	591	HMDB0000148	C00025,C00217	33032	Pos Early
563	400	53	155293	Amino Acid	Glutamate Metabolism	45	NAMED	ZDXPYRJPNDTMRX-VKHMYHEASA-N	OC([C@@H](N)CCC(N)=O)=O	glutamine	glutamine	56-85-9	5746	HMDB0000641	C00064	5961	Pos Early
564	400	1284	155352	Amino Acid	Glycine, Serine and Threonine Metabolism	17	NAMED	AYFVYJQAPQTCCC-GBXIJSLDSA-N	N[C@H](C(O)=O)[C@H](O)C	threonine	threonine	72-19-5	6051	HMDB0000167	C00188	6288	Pos Early
565	400	54	155294	Amino Acid	Tryptophan Metabolism	254	NAMED	QIVBCDIJIAJPQS-VIFPVBQESA-N	O=C(O)[C@@H](N)CC1=CNC2=C1C=CC=C2	tryptophan	tryptophan	73-22-3	6066	HMDB0000929	C00078	6305	Pos Early
566	400	1649	155438	Amino Acid	Leucine, Isoleucine and Valine Metabolism	416	NAMED	KZSNJWFQEVHDMF-BYPYZUCNSA-N	N[C@H](C(O)=O)C(C)C	valine	valine	72-18-4	6050	HMDB0000883	C00183	6287	Pos Early
568	400	2150	155464	Cofactors and Vitamins	Vitamin B6 Metabolism	4448	NAMED	NHZMQXZHNVQTQA-UHFFFAOYSA-N	NCC(C(O)=C(C)N=C1)=C1CO	pyridoxamine	pyridoxamine	58052-48-5	1023	HMDB0001431	C00534	1052	Pos Early
572	305	48152	151982	Carbohydrate	Glycolysis, Gluconeogenesis, and Pyruvate Metabolism	1223	NAMED	WQZGKKKJIJFFOK-DVKNGEFBSA-N	O[C@H]1O[C@H](CO)[C@@H](O)[C@H](O)[C@H]1O	glucose	glucose	50-99-7	71358	HMDB0000122	C00031	5793	Polar
798	209	555	124777	Nucleotide	Purine Metabolism, Adenine containing	4147	NAMED	OIRDTQYFTABQOQ-KQYNXXCUSA-N	NC1=NC=NC2=C1N=CN2[C@@]3([H])[C@@](O)([H])[C@@](O)([H])[C@](CO)([H])O3	adenosine	adenosine	58-61-7	54923	HMDB0000050	C00212	60961	Neg
799	400	3141	155487	Amino Acid	Glycine, Serine and Threonine Metabolism	7	NAMED	KWIUHFFTVRNATP-UHFFFAOYSA-N	O=C(C[N+](C)(C)C)[O-]	betaine	betaine	107-43-7	19951173,242	HMDB0000043	C00719	247	Pos Early
800	400	1868	155454	Amino Acid	Methionine, Cysteine, SAM and Taurine Metabolism	455	NAMED	XUJNEKJLAYXESH-REOHCLBHSA-N	SC[C@H](N)C(O)=O	cysteine	cysteine	56-89-3,52-90-4	5653	HMDB0000574	C00097	5862	Pos Early
803	305	48153	152039	Carbohydrate	Fructose, Mannose and Galactose Metabolism	1353	NAMED	WQZGKKKJIJFFOK-DXQLJALPSA-N	O[C@@H]1C(CO)O[C@@H](O)[C@@H](O)[C@H]1O	mannose	mannose	3458-28-4	141983	HMDB0000169	C00159,C02209,C00936	82308,439680,185698,18950	Polar
806	400	5086	155492	Amino Acid	Glycine, Serine and Threonine Metabolism	6	NAMED	FFDGPVCHZBVARC-UHFFFAOYSA-N	CN(C)CC(O)=O	dimethylglycine	dimethylglycine	1118-68-9	653	HMDB0000092	C03626	673	Pos Early
811	400	1126	155351	Amino Acid	Alanine and Aspartate Metabolism	29	NAMED	QNAYBMKLOCPYGJ-REOHCLBHSA-N	O=C(O)[C@@H](N)C	alanine	alanine	56-41-7	5735	HMDB0000161	C00041	5950	Pos Early
815	400	1299	155353	Amino Acid	Tyrosine Metabolism	162	NAMED	OUYCCCASQSFEME-QMMMGPOBSA-N	N[C@@H](CC1=CC=C(O)C=C1)C(O)=O	tyrosine	tyrosine	60-18-4	5833	HMDB0000158	C00082	6057	Pos Early
818	305	15872	147518	Lipid	Fatty Acid Synthesis	1473	NAMED	OFOBLEOULBTSOW-UHFFFAOYSA-N	O=C(O)CC(O)=O	malonate	malonate	26522-22-85-0,141-82-2	844	HMDB0000691	C00383	867	Polar
821	209	33442	125870	Nucleotide	Pyrimidine Metabolism, Uracil containing	4222	NAMED	PTJWIQPHWPFNBW-GBNDHIKLSA-N	O[C@]1([H])[C@@](O)([H])[C@](CO)([H])O[C@]1(C2=CNC(NC2=O)=O)[H]	pseudouridine	pseudouridine	1445-07-4	21403010	HMDB0000767	C02067	15047	Neg
823	305	48990	160586	Carbohydrate	Glycolysis, Gluconeogenesis, and Pyruvate Metabolism	1239	NAMED	LCTONWCANYUPML-UHFFFAOYSA-N	CC(C(O)=O)=O	pyruvate	pyruvate	127-17-3	96901	HMDB0000243	C00022	1060	Polar
825	305	605	146422	Nucleotide	Pyrimidine Metabolism, Uracil containing	4221	NAMED	ISAKRJDGNUQOIC-UHFFFAOYSA-N	O=C(NC=C1)NC1=O	uracil	uracil	66-22-8	1141	HMDB0000300	C00106	1174	Polar
827	400	514	155308	Nucleotide	Pyrimidine Metabolism, Cytidine containing	4252	NAMED	UHDGCWIWMRVCDJ-XVFCMESISA-N	OC[C@@H]1[C@H]([C@H]([C@H](N2C(N=C(C=C2)N)=O)O1)O)O	cytidine	cytidine	65-46-3	5940	HMDB0000089	C00475	6175	Pos Early
869	305	2856	146458	Nucleotide	Pyrimidine Metabolism, Uracil containing	4215	NAMED	DJJCXFVJDGTHFX-XVFCMESISA-N	O[C@]1([H])[C@@](O)([H])[C@](COP(O)(O)=O)([H])O[C@]1(N(C=C2)C(NC2=O)=O)[H]	uridine 5'-monophosphate (UMP)	UMP	3387-36-8	1399139	HMDB0000288	C00105	6030	Polar
872	209	2183	124827	Nucleotide	Pyrimidine Metabolism, Thymine containing	4275	NAMED	IQFYYKKMVGJFEH-XLPZGREQSA-N	O=C(NC(C(C)=C1)=O)N1[C@]2([C@@]([C@@]([C@@](CO)(O2)[H])(O)[H])([H])[H])[H]	thymidine	thymidine	50-89-5	5585	HMDB0000273	C00214	5789	Neg
873	400	5341	155495	Cofactors and Vitamins	Thiamine Metabolism	4421	NAMED	OHQKBYLHTFYNQF-UHFFFAOYSA-N	NC1=C(C[N+]2=CSC(CC[O-])=C2C)C=NC(C)=N1	thiamin (Vitamin B1)	thiamin (Vitamin B1)	59-43-8		HMDB0000235	DG00125,C00378,D08580	1130	Pos Early
878	305	48195	153126	Carbohydrate	Fructose, Mannose and Galactose Metabolism	1347	NAMED	RFSUNEUAIZKAJO-ARQDHWQXSA-N	OC[C@@]1(O)O[C@H](CO)[C@@H](O)[C@@H]1O	fructose	fructose	57-48-7	5764	HMDB0000660	C00095	2723872	Polar
880	400	554	155319	Nucleotide	Purine Metabolism, Adenine containing	4148	NAMED	GFFGJBXGBJISGV-UHFFFAOYSA-N	NC1=NC=NC2=C1N=CN2	adenine	adenine	73-24-5	185	HMDB0000034	C00147	190	Pos Early
888	209	1642	125736	Lipid	Medium Chain Fatty Acid	1495	NAMED	GHVNFZFCNZKVNT-UHFFFAOYSA-N	CCCCCCCCCC(O)=O	caprate (10:0)	caprate (10:0)	334-48-5	2863	HMDB0000511	C01571	2969	Neg
891	209	1121	125718	Lipid	Long Chain Saturated Fatty Acid	1513	NAMED	KEMQGTRYUADPNZ-UHFFFAOYSA-N	O=C(O)CCCCCCCCCCCCCCCC	margarate (17:0)	margarate (17:0)	506-12-7	10033	HMDB0002259		10465	Neg
892	209	1356	125722	Lipid	Long Chain Saturated Fatty Acid	1517	NAMED	ISYWECDDZWTKFF-UHFFFAOYSA-N	CCCCCCCCCCCCCCCCCCC(O)=O	nonadecanoate (19:0)	nonadecanoate (19:0)	646-30-0	12071	HMDB0000772	C16535	12591	Neg
893	209	1118	125716	Lipid	Long Chain Saturated Fatty Acid	1518	NAMED	VKOBVWXKNCXXDE-UHFFFAOYSA-N	CCCCCCCCCCCCCCCCCCCC(O)=O	arachidate (20:0)	arachidate (20:0)	506-30-9	10035	HMDB0002212	C06425	10467	Neg
913	305	15586	146486	Carbohydrate	Glycogen Metabolism	1300	NAMED	GUBGYTABKSRVRQ-ASMJPISFSA-N	O[C@@H]1[C@H]([C@H](O[C@@H]([C@H]1O)CO)O[C@H]2[C@@H]([C@H]([C@H](O[C@@H]2CO)O)O)O)O	maltose	maltose	6363-53-7	388469	HMDB0000163	C00208	10991489	Polar
914	305	1471	147709	Carbohydrate	Pentose Metabolism	1261	NAMED	PYMYPHUHKUWMLA-LMVFSUKVSA-N	O=C[C@@H]([C@@H]([C@@H](CO)O)O)O	ribose	ribose	50-69-1	4470639	HMDB0000283	C00121	5779	Polar
917	400	512	155306	Amino Acid	Alanine and Aspartate Metabolism	40	NAMED	DCXYFEDJOCDNAF-REOHCLBHSA-N	NC(C[C@H](N)C(O)=O)=O	asparagine	asparagine	70-47-3	6031	HMDB0000168	C00152	6267	Pos Early
935	305	1519	147116	Carbohydrate	Disaccharides and Oligosaccharides	1326	NAMED	CZMRCDWAGMRECN-UGDNZRGBSA-N	OC[C@]1(O[C@@H]2[C@@H]([C@H]([C@@H]([C@H](O2)CO)O)O)O)[C@H]([C@@H]([C@@H](CO)O1)O)O	sucrose	sucrose	57-50-1	5768	HMDB0000258	C00089	5988	Polar
936	400	608	155341	Cofactors and Vitamins	Vitamin B6 Metabolism	4446	NAMED	LXNHXLLTXMVWPM-UHFFFAOYSA-N	OC1=C(C)N=CC(CO)=C1CO	pyridoxine (Vitamin B6)	pyridoxine (Vitamin B6)	58-56-0	1025	HMDB0000239	D08454	1054	Pos Early
980	209	1361	125726	Lipid	Long Chain Saturated Fatty Acid	1510	NAMED	WQEPLUUGTLDZJY-UHFFFAOYSA-N	O=C(O)CCCCCCCCCCCCCC	pentadecanoate (15:0)	pentadecanoate (15:0)	10002-84-2,1002-84-2	13249	HMDB0000826	C16537	13849	Neg
1001	400	32306	155905	Amino Acid	Urea cycle; Arginine and Proline Metabolism	513	NAMED	PMMYEEVYMWASQN-DMTCNVIQSA-N	O[C@@H]1C[C@@H](C(O)=O)NC1	trans-4-hydroxyproline	hydroxyproline	51-35-4	5605	HMDB0000725	C01157	5810	Pos Early
1002	305	1107	146424	Nucleotide	Purine Metabolism, (Hypo)Xanthine/Inosine containing	4134	NAMED	POJWUDADGALRAB-UHFFFAOYSA-N	O=C(N1)C(NC(N)=O)NC1=O	allantoin	allantoin	97-59-6	199	HMDB0000462	C02348,C01551,C02350	439714,204,439713	Polar
1003	305	1117	146426	Carbohydrate	Fructose, Mannose and Galactose Metabolism	1363	NAMED	FBPFZTCFMRRESA-GUCUJZIJSA-N	O[C@H]([C@@H](O)CO)[C@@H](O)[C@H](O)CO	galactitol (dulcitol)	galactitol (dulcitol)	608-66-2	11357	HMDB0000107	C01697	11850	Polar
1004	400	3147	155488	Nucleotide	Purine Metabolism, (Hypo)Xanthine/Inosine containing	4122	NAMED	LRFVTYWOQMYALW-UHFFFAOYSA-N	O=C(N1)C(N=CN2)=C2NC1=O	xanthine	xanthine	69-89-6	1151	HMDB0000292	C00385	1188	Pos Early
1021	209	1494	123209	Amino Acid	Glutathione Metabolism	579	NAMED	ODHCTXKNWHHXJC-VKHMYHEASA-N	O=C1CC[C@@H]([C@@](O)=O)N1	5-oxoproline	5-oxoproline	98-79-3	7127	HMDB0000267	C02237,C01879	439685,7405	Neg
1023	400	1516	155390	Amino Acid	Glycine, Serine and Threonine Metabolism	5	NAMED	FSYKKLYZXJSNPZ-UHFFFAOYSA-N	CNCC(O)=O	sarcosine	sarcosine	107-97-1	1057	HMDB0000271	C00213	1088	Pos Early
1024	209	1508	124797	Cofactors and Vitamins	Pantothenate and CoA Metabolism	4337	NAMED	GHOKWGTUZJEAQD-ZETCQYMHSA-N	O=C(NCCC(O)=O)[C@H](O)C(C)(C)CO	pantothenate	pantothenate (Vitamin B5)	137-08-6	6361	HMDB0000210	C00864	6613	Neg
1025	400	1444	155369	Amino Acid	Lysine Metabolism	131	NAMED	HXEACLLIILLPRG-UHFFFAOYSA-N	OC(C1NCCCC1)=O	pipecolate	pipecolate	4043-87-2		HMDB0000070			Pos Early
1026	209	1600	124589	Lipid	Phospholipid Metabolism	2239	NAMED	SUHOOTKUPISOBE-UHFFFAOYSA-N	NCCOP(O)(O)=O	phosphoethanolamine	phosphoethanolamine (PE)	1071-23-4	990	HMDB0000224	C00346	1015	Neg
1036	400	1778	155448	Peptide	Gamma-glutamyl Amino Acid	633	NAMED	RITKHVBHSGLULN-UHFFFAOYSA-N	O=C(O)C(CS)NC(CCC(N)C(O)=O)=O	gamma-glutamylcysteine	gamma-glutamylcysteine	636-58-8	819	HMDB0001049	C00669	123938	Pos Early
1052	305	1572	146444	Carbohydrate	Glycolysis, Gluconeogenesis, and Pyruvate Metabolism	1243	NAMED	RBNPOMFGQQGHHO-UHFFFAOYSA-N	O=C(O)C(O)CO	glycerate	glycerate	600-19-1	732	HMDB0000139,HMDB0006372	C00258	439194,752	Polar
1053	400	3155	155489	Nucleotide	Pyrimidine Metabolism, Uracil containing	4239	NAMED	JSJWCHRYRHKBBW-UHFFFAOYSA-N	OC(CCNC(N)=O)=O	3-ureidopropionate	3-ureidopropionate	462-88-4	109	HMDB0000026	C02642	111	Pos Early
1082	400	1587	155421	Amino Acid	Leucine, Isoleucine and Valine Metabolism	336	NAMED	WXNXCEHXYPACJF-ZETCQYMHSA-N	O=C(O)[C@H](CC(C)C)NC(C)=O	N-acetylleucine	N-acetylleucine	1188-21-2	64075	HMDB0011756	C02710	70912	Pos Early
1083	209	1589	124587	Amino Acid	Methionine, Cysteine, SAM and Taurine Metabolism	435	NAMED	XUYPXLNMDZIRQH-LURJTMIESA-N	O=C(O)[C@H](CCSC)NC(C)=O	N-acetylmethionine	N-acetylmethionine	65-82-7	395338	HMDB0011745	C02712	448580	Neg
1084	209	1591	124807	Amino Acid	Leucine, Isoleucine and Valine Metabolism	417	NAMED	IHYJTAOFMMMOPX-LURJTMIESA-N	O=C(O)[C@@H](NC(C)=O)C(C)C	N-acetylvaline	N-acetylvaline	96-81-1	60154	HMDB0011757		66789	Neg
1087	209	1552	125983	Lipid	Long Chain Monounsaturated Fatty Acid	1548	NAMED	DPUOLQHDNGRHBS-KTKRTIGZSA-N	OC(CCCCCCCCCCC\C=C/CCCCCCCC)=O	erucate (22:1n9)	erucate (22:1n9)	112-86-7	7924	HMDB0002068	C08316	8216,5281116	Neg
1099	209	1573	124583	Nucleotide	Purine Metabolism, Guanine containing	4183	NAMED	NYHBQMYGNKIUIF-UUOKFMHZSA-N	O=C1C(N=CN2[C@@]3([H])[C@@](O)([H])[C@@](O)([H])[C@](CO)([H])O3)=C2N=C(N)N1	guanosine	guanosine	118-00-3	6544	HMDB0000133	C00387	6802	Neg
1105	402	1561	164189	Cofactors and Vitamins	Tocopherol Metabolism	4361	NAMED	GVJHHUAWPYXKBD-IEOSBIPESA-N	CC1=C2C(O[C@@](CCC[C@H](C)CCC[C@H](C)CCC[C@H](C)C)(C)CC2)=C(C)C(C)=C1O	alpha-tocopherol	alpha-tocopherol	10191-41-0,59-02-9	14265	HMDB0001893	C02477	86472	Pos Late
1110	209	1585	124585	Amino Acid	Alanine and Aspartate Metabolism	31	NAMED	KTHDTJVBEPMMGL-VKHMYHEASA-N	O=C(O)[C@@H](NC(C)=O)C	N-acetylalanine	N-acetylalanine	97-69-8	79449	HMDB0000766	C02847	88064	Neg
1113	400	1558	155399	Amino Acid	Polyamine Metabolism	560	NAMED	UZTFMUBKZQVKLK-UHFFFAOYSA-N	CC(NCCCC(O)=O)=O	4-acetamidobutanoate	4-acetamidobutanoate	3025-96-5	17180	HMDB0003681	C02946	18189	Pos Early
1114	400	1566	155405	Nucleotide	Pyrimidine Metabolism, Thymine containing	4284	NAMED	QCHPKSFMDHPSNR-UHFFFAOYSA-N	O=C(O)C(C)CN	3-aminoisobutyrate	3-aminoisobutyrate	214139-20-5,10569-72-9	58481	HMDB0002166	C05145	64956	Pos Early
1124	209	1564	124575	Energy	TCA Cycle	1440	NAMED	KRKNYBCHXYNGOX-UHFFFAOYSA-N	OC(CC(CC(O)=O)(O)C(O)=O)=O	citrate	citrate	77-92-9	305	HMDB0000094	C00158	311	Neg
1134	209	1604	124593	Nucleotide	Purine Metabolism, (Hypo)Xanthine/Inosine containing	4132	NAMED	LEHOTFFKMJEONL-UHFFFAOYSA-N	O=C1NC(NC(NC2=O)=O)=C2N1	urate	urate	120K5305,69-93-2		HMDB0000289	C00366	1175	Neg
1137	402	38102	158973	Lipid	Endocannabinoid	2160	NAMED	BOWVQLFMWHZBEF-KTKRTIGZSA-N	O=C(NCCO)CCCCCCC/C=C\CCCCCCCC	oleoyl ethanolamide	oleoyl ethanolamide	111-58-0,11-58-0	4446574	HMDB0002088		5283454	Pos Late
1140	400	2730	155470	Peptide	Gamma-glutamyl Amino Acid	635	NAMED	JBFYFLXEJFQWMU-WDSKDSINSA-N	O=C(N)CC[C@@H](C(O)=O)NC(CC[C@@H](C(O)=O)N)=O	gamma-glutamylglutamine	gamma-glutamylglutamine	10148-81-9	133013	HMDB0011738	C05283	150914	Pos Early
1141	209	1669	124595	Amino Acid	Tyrosine Metabolism	175	NAMED	KKADPXVIOXHVKN-UHFFFAOYSA-N	OC1=CC=C(CC(C(O)=O)=O)C=C1	4-hydroxyphenylpyruvate	4-hydroxyphenylpyruvate	156-39-8	954	HMDB0000707	C01179	979	Neg
1162	305	32377	147564	Carbohydrate	Aminosugar Metabolism	1419	NAMED	SQVRNKJHWKZAKO-UHFFFAOYSA-N	OC1(C(O)=O)CC(O)C(NC(C)=O)C(C(O)C(O)CO)O1	N-acetylneuraminate	N-acetylneuraminate	131-48-6	10292217	HMDB0000230	C00270	439197	Polar
1206	400	12110	155516	Energy	TCA Cycle	1444	NAMED	ODBLHEXUDAPZAU-OKKQSCSOSA-N	OC(C[C@@H]([C@H](O)C(O)=O)[C@@](O)=O)=O	isocitrate	isocitrate	20226-99-7	1161	HMDB0001874	C00451	5318532	Pos Early
1211	305	15488	146480	Energy	Oxidative Phosphorylation	1467	NAMED	LIPOUNRJVLNBCD-UHFFFAOYSA-N	O=P(O)(O)OC(C)=O	acetylphosphate	acetylphosphate	94249-01-1	181	HMDB0001494	C00227	186	Polar
1212	305	15741	147960	Carbohydrate	Aminosugar Metabolism	1413	NAMED	FZLJPEPAYPUMMR-FMDGEEDCSA-N	O[C@H]1[C@H](O)[C@@H](CO)O[C@H](OP(O)(O)=O)[C@@H]1NC(C)=O	N-acetyl-glucosamine 1-phosphate	N-acetyl-glucosamine 1-phosphate	31281-59-1	389323	HMDB0001367	C04256	440364	Polar
1213	305	15107	147950	Carbohydrate	Aminosugar Metabolism	1412	NAMED	BRGMHAYQAZFZDJ-FMDGEEDCSA-N	O[C@@H]1O[C@H](COP(O)(O)=O)[C@@H](O)[C@H](O)[C@H]1NC(C)=O	N-acetylglucosamine 6-phosphate	N-acetylglucosamine 6-phosphate	102029-88-9	8216065	HMDB0002817	C00357	439219	Polar
1215	400	48149	157725	Carbohydrate	Aminosugar Metabolism	1431	NAMED	YTTRPBWEMMPYSW-VFFCQLMOSA-N	O[C@H]1[C@H](O)[C@@H](CO)O[C@@H](NC(CC(N)C(O)=O)=O)[C@@H]1NC(C)=O	N-acetylglucosaminylasparagine	N-acetylglucosaminylasparagine	2776-93-4	21403014	HMDB0000489	C04540	123826	Pos Early
1220	400	34418	156115	Lipid	Phospholipid Metabolism	2235	NAMED	RZZPDXZPRHQOCG-OJAKKHQRSA-N	O[C@]([C@@]1(O)[H])([C@](O[C@](COP(OP(OCC[N+](C)(C)C)(O)=O)([O-])=O)1[H])([H])N2C=CC(N)=NC2=O)[H]	cytidine 5'-diphosphocholine	CDP-choline	33818-15-4	21531769	HMDB0001413	C00307	13804	Pos Early
1221	400	27718	155838	Amino Acid	Creatine Metabolism	528	NAMED	CVSVTCORWBXHQV-UHFFFAOYSA-N	CN(C(N)=N)CC(O)=O	creatine	creatine	57-00-1	566	HMDB0000064	C00300	586	Pos Early
1231	209	17805	126039	Lipid	Long Chain Polyunsaturated Fatty Acid (n3 and n6)	1571	NAMED	XSXIVVZCUAHUJO-HZJYTTRNSA-N	O=C(O)CCCCCCCCC/C=C\C/C=C\CCCCC	dihomo-linoleate (20:2n6)	dihomolinoleate (20:2n6)	2091-39-6	4944228	HMDB0005060	C16525	6439848	Neg
1235	400	18245	155638	Peptide	Gamma-glutamyl Amino Acid	637	NAMED	PXVCMZCJAUJLJP-YUMQZZPRSA-N	O=C(O)[C@@H](N)CCC(N[C@@H](CC1=CNC=N1)C(O)=O)=O	gamma-glutamylhistidine	gamma-glutamylhistidine	37460-15-4	5380197	HMDB0029151		7017195	Pos Early
1239	209	17945	126830	Lipid	Fatty Acid, Monohydroxy	1972	NAMED	KIHBGTRZFAVZRV-QGZVFWFLSA-N	OC([C@H](O)CCCCCCCCCCCCCCCC)=O	2-hydroxystearate	2-hydroxystearate	629-22-1	62625	HMDB0062549	C03042,C03045	439887,439885,69417	Neg
1242	400	15650	155564	Nucleotide	Purine Metabolism, Adenine containing	4154	NAMED	GFYLSDSUCHVORB-IOSLPCCCSA-N	N=C1C2=C(N([C@@]3([H])[C@@](O)([H])[C@@](O)([H])[C@](CO)([H])O3)C=N2)N=CN1C	N1-methyladenosine	1-methyladenosine	15763-06-1	4573813	HMDB0003331	C02494	27476	Pos Early
1254	209	15122	126021	Lipid	Glycerolipid Metabolism	2842	NAMED	PEDCQBHIVMGVHV-UHFFFAOYSA-N	OC(CO)CO	glycerol	glycerol	56-81-5	733	HMDB0000131	C00116	753	Neg
1256	400	15506	155556	Lipid	Phospholipid Metabolism	2233	NAMED	CRBHXDCYXIISFC-UHFFFAOYSA-N	[O-]CC[N+](C)(C)C	choline	choline	67-48-1	149278	HMDB0000097	C00114	305	Pos Early
1263	400	15915	155605	Amino Acid	Methionine, Cysteine, SAM and Taurine Metabolism	445	NAMED	MEFKEPWMEQBLKI-YDBXVIPQSA-N	NC1=NC=NC2=C1N=CN2[C@@]3([H])[C@@](O)([H])[C@@](O)([H])[C@](C[S+](CCC(N)C([O-])=O)C)([H])O3	S-adenosylmethionine (SAM)	S-adenosylmethionine (SAM)	86867-01-8,24346-00-7,86867-0108		HMDB0001185	C00019	34755	Pos Early
1268	400	18369	155662	Peptide	Gamma-glutamyl Amino Acid	639	NAMED	MYFMARDICOWMQP-YUMQZZPRSA-N	CC(C)C[C@@H](C(O)=O)NC(CC[C@@H](C(O)=O)N)=O	gamma-glutamylleucine	gamma-glutamylleucine	2566-39-4	133115	HMDB0011171		151023	Pos Early
1310	400	5278	161302	Cofactors and Vitamins	Nicotinate and Nicotinamide Metabolism	4309	NAMED	BAWFJGJZGIEFAR-JTDWVUTFSA-N	NC1=NC=NC2=C1N=CN2[C@@H]3[C@@H](O)[C@@H](O)[C@H](COP(OP(OC[C@@H]4[C@@H](O)[C@@H](O)[C@H]([N+]5=CC(C(N)=O)=CC=C5)O4)([O-])=O)(O)=O)O3	nicotinamide adenine dinucleotide (NAD+)	NAD+	53-84-9	5681		C00003	5892	Pos Early
1312	400	22152	155794	Cofactors and Vitamins	Nicotinate and Nicotinamide Metabolism	4307	NAMED	DAYLJWODMCOQEW-TURQNECASA-N	O[C@@H]1[C@@H](COP([O-])(O)=O)O[C@@H]([N@@+]2=CC=CC(C(N)=O)=C2)[C@@H]1O	nicotinamide ribonucleotide (NMN)	nicotinamide ribonucleotide (NMN)	1094-61-7	13553	HMDB0000229	C00455	14180	Pos Early
1342	400	12017	155509	Amino Acid	Tyrosine Metabolism	204	NAMED	PFDUUKDQEHURQC-ZETCQYMHSA-N	COC1=C(O)C=CC(C[C@@H](C(O)=O)N)=C1	3-methoxytyrosine	3-methoxytyrosine	300-48-1	8948	HMDB0001434		9307	Pos Early
1442	305	12129	147727	Amino Acid	Leucine, Isoleucine and Valine Metabolism	363	NAMED	AXFYFNCPONWUHW-UHFFFAOYSA-N	CC(C)(O)CC(O)=O	beta-hydroxyisovalerate	beta-hydroxyisovalerate	625-08-1	62571	HMDB0000754		69362	Polar
1489	209	38165	127721	Lipid	Endocannabinoid	2163	NAMED	HXYVTAGFYLMHSO-UHFFFAOYSA-N	CCCCCCCCCCCCCCCC(NCCO)=O	palmitoyl ethanolamide	palmitoyl ethanolamide	544-31-0	4509	HMDB0002100	C16512	4671	Neg
1543	402	52628	210824	Lipid	Phosphatidylglycerol (PG)	2521	NAMED	ATBOMIWRCZXYSZ-DLPCDOJJSA-N	O=P(O)(OCC(O)CO)OC[C@@H](COC(CCCCCCCCCCCCCCC)=O)OC(CCCCCCC/C=C\C/C=C\CCCCC)=O	1-palmitoyl-2-linoleoyl-GPG (16:0/18:2)	1-palmitoyl-2-linoleoyl-GPG (16:0/18:2)	322647-44-9	21403027	HMDB0010575		52927246	Pos Late
1548	209	12358	124841	Cofactors and Vitamins	Tetrahydrobiopterin Metabolism	4391	NAMED	LHQIJBMDNUYRAM-AWFVSMACSA-N	O=C1C2=NC([C@H](O)[C@H](O)C)=CNC2=NC(N)=N1	biopterin	biopterin	22150-76-1	392795	HMDB0000468	C06313	445040	Neg
1648	209	18497	125762	Lipid	Primary Bile Acid Metabolism	3456	NAMED	WBWWGRHZICKQGZ-HGVCTONRSA-N	C[C@@]12[C@@]([H])(CC[C@]2([H])[C@@H](CCC(NCCS(O)(=O)=O)=O)C)[C@@]([C@H](O)C[C@@]3([H])[C@@]4(CC[C@@H](O)C3)C)([H])[C@@]4([H])C[C@@H]1O	taurocholate	taurocholate	145-42-6		HMDB0000036	C05122	6675,46783527	Neg
2029	209	18362	124661	Lipid	Fatty Acid, Dicarboxylate	1680	NAMED	BDJRBEYXGGNYIS-UHFFFAOYSA-N	O=C(O)CCCCCCCC(O)=O	azelate (C9-DC)	azelate (C9-DC)	123-99-9	2179	HMDB0000784	C08261	2266	Neg
2050	209	18467	126840	Lipid	Long Chain Polyunsaturated Fatty Acid (n3 and n6)	1561	NAMED	JAZBEHYOTPTENJ-JLNKQSITSA-N	O=C(O)CCC\C=C/C/C=C\C/C=C\C/C=C\C/C=C\CC	eicosapentaenoate (EPA; 20:5n3)	eicosapentaenoate (EPA; 20:5n3)	10-2005-9,10417-94-4	393682	HMDB0001999	C06428	446284	Neg
2051	305	15745	146490	Amino Acid	Leucine, Isoleucine and Valine Metabolism	410	NAMED	WXUAQHNMJWJLTG-UHFFFAOYSA-N	CC(C(O)=O)CC(O)=O	methylsuccinate	methylsuccinate	498-21-5	9922	HMDB0001844		10349	Polar
2054	305	15765	147158	Amino Acid	Leucine, Isoleucine and Valine Metabolism	407	NAMED	UKFXDFUAPNAMPJ-UHFFFAOYSA-N	CCC(C(O)=O)C(O)=O	ethylmalonate	ethylmalonate	601-75-2	11263	HMDB0000622		11756	Polar
100000007	400	15500	155554	Lipid	Carnitine Metabolism	1933	NAMED	PHIQHXFUZVPYII-ZCFIWIBFSA-N	[O-]C(C[C@@H](O)C[N+](C)(C)C)=O	carnitine	carnitine	461-05-2	10455	HMDB0000062	C00487,C00308	288	Pos Early
100000008	209	15778	124867	Xenobiotics	Benzoate Metabolism	4477	NAMED	WPYMKLBDIGXBTP-UHFFFAOYSA-N	OC(C1=CC=CC=C1)=O	benzoate	benzoate	65-85-0	238	HMDB0001870	C00180	243	Neg
100000014	209	15753	124647	Xenobiotics	Benzoate Metabolism	4463	NAMED	QIAFMBKCNZACKA-UHFFFAOYSA-N	O=C(C1=CC=CC=C1)NCC(O)=O	hippurate	hippurate	495-69-2	451	HMDB0000714	C01586	464	Neg
100000016	305	15730	145770	Lipid	Fatty Acid, Dicarboxylate	1677	NAMED	TYFQFVWCELRYAO-UHFFFAOYSA-N	OC(CCCCCCC(O)=O)=O	suberate (C8-DC)	suberate (C8-DC)	505-48-6	10025	HMDB0000893	C08278	10457	Polar
100000039	400	18374	155665	Amino Acid	Methionine, Cysteine, SAM and Taurine Metabolism	440	NAMED	QEFRNWWLZKMPFJ-YGVKFDHGSA-N	O=C(O)[C@@H](N)CCS(C)=O	methionine sulfoxide	methionine sulfoxide	3226-65-1	139840	HMDB0002005	C02989	158980	Pos Early
100000042	209	15677	123265	Amino Acid	Histidine Metabolism	72	NAMED	JDHILDINMRGULE-LURJTMIESA-N	N[C@H](C(O)=O)CC1=CN=CN1C	3-methylhistidine	3-methylhistidine	368-16-1	58494	HMDB0000479	C01152	64969	Neg
100000044	400	15747	155593	Amino Acid	Histidine Metabolism	87	NAMED	MYYIAHXIVFADCU-QMMMGPOBSA-N	CN1C=NC=C1C[C@@H]([C@@](O)=O)NC(CCN)=O	anserine	anserine	10030-52-1	100482	HMDB0000194	C01262	112072	Pos Early
100000054	400	15685	155573	Amino Acid	Lysine Metabolism	119	NAMED	YSMODUONRAFBET-AKGZTFGVSA-N	N[C@@H](CCC(O)CN)C(O)=O	5-hydroxylysine	5-hydroxylysine	13204-98-3	1002	HMDB0000450	C16741	3032849	Pos Early
100000096	400	15681	155572	Amino Acid	Guanidino and Acetamido Metabolism	563	NAMED	TUHVEAJXIMEOSA-UHFFFAOYSA-N	N=C(N)NCCCC(O)=O	4-guanidinobutanoate	4-guanidinobutanoate	463-003,463-00-3	486	HMDB0003464	C01035	500	Pos Early
100000125	209	15949	124873	Nucleotide	Pyrimidine Metabolism, Cytidine containing	4263	NAMED	CKTSBUTUHBMZGZ-SHYZEUOFSA-N	[H][C@]1([H])[C@@](O)([H])[C@](CO)([H])O[C@]1(N2C(N=C(N)C=C2)=O)[H]	2'-deoxycytidine	2'-deoxycytidine	951-77-9	13117	HMDB0000014	C00881	13711	Neg
100000250	209	15830	212649	Carbohydrate	Pentose Phosphate Pathway	1259	NAMED	NGHMDNPXVRFFGS-UHFFFAOYSA-N	O=P(OCC(C(C=O)O)O)(O)O	erythrose 4-phosphate	erythrose 4-phosphate	103302-15-4	677	HMDB0001321	C00279	122357	Neg
100000251	209	15797	127541	Cofactors and Vitamins	Riboflavin Metabolism	4335	NAMED	FVTCRASFADXXNN-UHFFFAOYSA-N	CC1=C(C)C=C(N(CC(O)C(C(COP(O)(O)=O)O)O)C(C2=N3)=NC(NC2=O)=O)C3=C1	flavin mononucleotide (FMN)	FMN	130-40-5	690	HMDB0001520	C00061	643976	Neg
100000257	305	15443	146478	Carbohydrate	Aminosugar Metabolism	1407	NAMED	AEMOLEFTQBMNLQ-QIUUJYRFSA-N	O[C@@H]1O[C@H]([C@](O)=O)[C@@H](O)[C@H](O)[C@H]1O	glucuronate	glucuronate	207300-70-7	58552	HMDB0000127	C16245	441478,23677976,94715,65041,444791	Polar
100000258	305	43847	146556	Lipid	Glycerolipid Metabolism	2843	NAMED	AWUCVROLDVIAJX-UHFFFAOYSA-N	O=P(O)(OCC(CO)O)O	glycerol 3-phosphate	glycerol 3-phosphate	29849-82-9	734	HMDB0000126	C0093	754	Polar
100000263	400	15716	155583	Amino Acid	Histidine Metabolism	83	NAMED	ACZFBYCNAVEFLC-UHFFFAOYSA-N	OC(C(O)=O)CC1=CN=CN1	imidazole lactate	imidazole lactate	14403-45-3	389128	HMDB0002320	C05568	793	Pos Early
100000265	400	15140	155539	Amino Acid	Tryptophan Metabolism	267	NAMED	YGPSJZOEDVAXAB-QMMMGPOBSA-N	N[C@H](C(O)=O)CC(C1=CC=CC=C1N)=O	kynurenine	kynurenine	2922-83-0	141580	HMDB0000684	C00328	161166	Pos Early
100000269	400	15990	155613	Lipid	Phospholipid Metabolism	2237	NAMED	SUHOQUVVVLNYQR-MRVPVSSYSA-N	O=P(OCC[N+](C)(C)C)([O-])OC[C@H](O)CO	glycerophosphorylcholine (GPC)	glycerophosphorylcholine (GPC)	28319-77-9	571409	HMDB0000086	C00670	71920	Pos Early
100000276	305	44688	147873	Carbohydrate	Glycogen Metabolism	1297	NAMED	FYGDTMLNYKFZSV-DZOUCCHMSA-N	O[C@H]1[C@H](O)[C@@H](CO)O[C@H](O[C@@H]2[C@@H](CO)O[C@H](O[C@@H]3[C@@H](CO)OC(O)[C@H](O)[C@H]3O)[C@H](O)[C@H]2O)[C@@H]1O	maltotriose	maltotriose	1109-28-0	388669	HMDB0001262	C01835	439586	Polar
100000282	305	15720	164302	Amino Acid	Glutamate Metabolism	47	NAMED	RFMMMVDNIPUKGG-YFKPBYRVSA-N	O=C(O)CC[C@@H](C(O)=O)NC(C)=O	N-acetylglutamate	N-acetylglutamate	5817-08-3	1266066	HMDB0001138	C00624	70914	Polar
100000299	209	15136	124851	Nucleotide	Purine Metabolism, (Hypo)Xanthine/Inosine containing	4124	NAMED	UBORTCNDUKBEOP-UUOKFMHZSA-N	OC1=C(N=CN2[C@@]3([H])[C@@](O)([H])[C@@](O)([H])[C@](CO)([H])O3)C2=NC(O)=N1	xanthosine	xanthosine	146-80-5	58484	HMDB0000299	C01762	64959	Neg
100000341	209	15442	123253	Carbohydrate	Pentose Phosphate Pathway	1246	NAMED	BIRSGZKFKXLSJQ-SQOUGZDYSA-N	O=P(OC[C@H]([C@@H](O)[C@H](O)[C@@H](O)C(O)=O)O)(O)O	6-phosphogluconate	6-phosphogluconate	921-62-0,53411-70-4	82615	HMDB0001316	C00345	91493	Neg
100000406	305	15772	146492	Carbohydrate	Pentose Metabolism	1262	NAMED	HEBKCHPVOIAQTA-ZXFHETKHSA-N	OC[C@@H](O)[C@@H](O)[C@@H](O)CO	ribitol	ribitol	488-81-3	10254628	HMDB0002917,HMDB0001851,HMDB0000568,HMDB0000508	C00379,C01904,C00474,C00532	6912	Polar
100000442	305	18335	146498	Xenobiotics	Food Component/Plant	4906	NAMED	AAWZDTNXLSGCEK-WYWMIBKRSA-N	O[C@@]1([C@](O)(C[C@@](C(O)=O)(C[C@]1(O)[H])O)[H])[H]	quinate	quinate	77-95-2	10246715	HMDB0003072	C00296	6508	Polar
100000454	400	18319	155648	Amino Acid	Lysine Metabolism	136	NAMED	JJMDCOVWQOJGCB-UHFFFAOYSA-N	OC(CCCCN)=O	5-aminovalerate	5-aminovalerate	660-88-8	135	HMDB0003355	C00431	138	Pos Early
100000463	209	18349	124659	Amino Acid	Tryptophan Metabolism	298	NAMED	XGILAAMKEQUXLS-UHFFFAOYSA-N	OC(C(O)=O)CC1=CNC2=C1C=CC=C2	indolelactate	indolelactate	832-97-3	83867	HMDB0000671	C02043	92904	Neg
100000467	209	27672	123315	Amino Acid	Tryptophan Metabolism	322	NAMED	BXFFHSIDQOFMLE-UHFFFAOYSA-N	O=S(OC2=CNC1=CC=CC=C12)(O)=O	3-indoxyl sulfate	3-indoxyl sulfate	2642-37-7	9840	HMDB0000682		10258	Neg
100000487	400	18357	155655	Peptide	Dipeptide	829	NAMED	STKYPAFSDFAEPH-LURJTMIESA-N	CC(C)[C@@H](C(O)=O)NC(CN)=O	glycylvaline	glycylvaline	1963-21-9	2006926	HMDB0028854		2724807	Pos Early
100000551	209	22116	124905	Amino Acid	Leucine, Isoleucine and Valine Metabolism	343	NAMED	BKAJNAXTPSGJCU-UHFFFAOYSA-N	CC(C)CC(C(O)=O)=O	4-methyl-2-oxopentanoate	4-methyl-2-oxopentanoate	816-66-0	69	HMDB0000695	C00233	70	Neg
100000580	209	20675	123293	Carbohydrate	Glycolysis, Gluconeogenesis, and Pyruvate Metabolism	1220	NAMED	MPCAJMNYNOGXPB-SLPGGIOYSA-N	O[C@@H]1[C@@H](CO)OC[C@H](O)[C@H]1O	1,5-anhydroglucitol (1,5-AG)	1,5-anhydroglucitol (1,5-AG)	154-58-5		HMDB0002712	C07326	64960	Neg
100000630	209	19260	126848	Lipid	Lysophospholipid	2704	NAMED	JZWNYZVVZXZRRH-YFKVPUFHSA-N	CCCCCCCC\C=C/CCCCCCCC(OC[C@]([H])(COP(O)(OC[C@]([NH3+])(C([O-])=O)[H])=O)O)=O	1-oleoyl-GPS (18:1)	1-oleoyl-GPS (18:1)	326589-90-6	7826049	HMDB0061694		85036846	Neg
100000639	402	19265	180966	Lipid	Phosphatidylserine (PS)	2506	NAMED	AJFWREUFUPEYII-PAHWMLEVSA-N	CCCCCCCCCCCCCCCCCC(OC[C@]([H])(COP(O)(OC[C@]([NH3+])(C([O-])=O)[H])=O)OC(CCCCCCC/C=C\CCCCCCCC)=O)=O	1-stearoyl-2-oleoyl-GPS (18:0/18:1)	1-stearoyl-2-oleoyl-GPS (18:0/18:1)		7826037	HMDB0010163		9547087	Pos Late
100000642	402	53009	166338	Lipid	Phosphatidylserine (PS)	2507	NAMED	AGTPCXBHIGMTEU-NREGDSCDSA-N	CCCCC\C=C/C\C=C/CCCCCCCC(O[C@](COC(CCCCCCCCCCCCCCCCC)=O)(COP(O)(OC[C@]([NH3+])(C([O-])=O)[H])=O)[H])=O	1-stearoyl-2-linoleoyl-GPS (18:0/18:2)	1-stearoyl-2-linoleoyl-GPS (18:0/18:2)	322647-11-0	7826041			9547091	Pos Late
100000665	209	44675	126139	Lipid	Long Chain Polyunsaturated Fatty Acid (n3 and n6)	1564	NAMED	MBMBGCFOFBJSGT-KUBAVDMBSA-N	CC\C=C/C\C=C/C\C=C/C/C=C\C/C=C\C/C=C\CCC(O)=O	docosahexaenoate (DHA; 22:6n3)	docosahexaenoate (DHA; 22:6n3)	6217-54-5	393183	HMDB0002183	C06429	445580	Neg
100000706	209	22132	124683	Amino Acid	Leucine, Isoleucine and Valine Metabolism	347	NAMED	LVRFTAZAXQPQHI-UHFFFAOYSA-N	OC(C(CC(C)C)O)=O	alpha-hydroxyisocaproate	alpha-hydroxyisocaproate	10303-64-7	75520	HMDB0000665,HMDB00746,HMDB0000624	C03264	83697,92779,439960	Neg
100000707	305	20676	147767	Lipid	Fatty Acid, Dicarboxylate	1672	NAMED	VZCYOOQTPOCHFL-UHFFFAOYSA-N	O=C(C=CC(O)=O)O	maleate	maleate	110-16-7	392248	HMDB0000176	C01384	444266	Polar
100000715	400	48114	157704	Amino Acid	Guanidino and Acetamido Metabolism	562	NAMED	CHJJGSNFBQVOTG-UHFFFAOYSA-N	N=C(N)NC	1-methylguanidine	1-methylguanidine	22661-87-6	28576	HMDB0001522	C02294	10111	Pos Early
100000743	209	22036	126061	Lipid	Fatty Acid, Monohydroxy	1961	NAMED	JKRDADVRIYVCCY-UHFFFAOYSA-N	O=C(C(CCCCCC)O)O	2-hydroxyoctanoate	2-hydroxyoctanoate	617-73-2	84994	HMDB0002264		94180,6995013,5312860	Neg
100000773	209	22001	126860	Lipid	Fatty Acid, Monohydroxy	1981	NAMED	NDPLAKGOSZHTPH-UHFFFAOYSA-N	OC(CC(O)=O)CCCCC	3-hydroxyoctanoate	3-hydroxyoctanoate	88930-08-9	24791	HMDB0001954	C20793	26613	Neg
100000774	305	22130	147783	Amino Acid	Phenylalanine Metabolism	151	NAMED	VOXXWSYKYCBWHO-UHFFFAOYSA-N	OC(C(O)=O)CC1=CC=CC=C1	phenyllactate (PLA)	phenyllactate (PLA)	828-01-3	3715	HMDB0000779,HMDB0000563	C05607	3848	Polar
100000776	402	44681	159624	Lipid	Fatty Acid Metabolism (Acyl Carnitine, Long Chain Saturated)	1865	NAMED	XOMRRQXKHMYMOC-UHFFFAOYSA-N	[O-]C(CC(OC(CCCCCCCCCCCCCCC)=O)C[N+](C)(C)C)=O	palmitoylcarnitine (C16)	palmitoylcarnitine (C16)	6865-14-1	448	HMDB0000222	C02990	461	Pos Late
100000781	400	32328	155906	Lipid	Fatty Acid Metabolism (Acyl Carnitine, Medium Chain)	1845	NAMED	VVPRQWTYSNDTEA-UHFFFAOYSA-N	O=C(CCCCC)OC(CC([O-])=O)C[N+](C)(C)C	hexanoylcarnitine (C6)	hexanoylcarnitine (C6)	6920-35-0	4932273	HMDB0000756		6426853	Pos Early
100000787	400	22185	155806	Amino Acid	Alanine and Aspartate Metabolism	37	NAMED	OTCCIMWXFLJLIA-BYPYZUCNSA-N	OC([C@@H](NC(C)=O)CC(O)=O)=O	N-acetylaspartate (NAA)	N-acetylaspartate (NAA)	997-55-7,997-55-7	58576	HMDB0000812	C01042	65065	Pos Early
100000802	400	32198	155890	Lipid	Fatty Acid Metabolism (Acyl Carnitine, Short Chain)	1841	NAMED	RDHQFKQIGNGIED-MRVPVSSYSA-N	C[N+](C)(C)C[C@H](OC(C)=O)CC([O-])=O	acetylcarnitine (C2)	acetylcarnitine (C2)	5080-50-2	5406074	HMDB0000201	C02571	7045767	Pos Early
100000841	209	20694	143843	Cofactors and Vitamins	Ascorbate and Aldarate Metabolism	4357	NAMED	MUBZPKHOEPUJKR-UHFFFAOYSA-N	O=C(O)C(O)=O	oxalate (ethanedioate)	oxalate (ethanedioate)	144-62-7	946	HMDB0002329	C00209	971	Neg
100000854	400	20708	155712	Xenobiotics	Chemical	6146	NAMED	FSVCELGFZIQNCK-UHFFFAOYSA-N	O=C(O)CN(CCO)CCO	bicine	bicine	150-25-4	8431	HMDB0011727		8761	Pos Early
100000961	400	22137	155792	Amino Acid	Urea cycle; Arginine and Proline Metabolism	493	NAMED	QUOGESRFPZDMMT-YFKPBYRVSA-N	N[C@H](C(O)=O)CCCCNC(N)=N	homoarginine	homoarginine	156-86-5	8732	HMDB0000670	C01924	9085	Pos Early
100000963	400	22138	155793	Amino Acid	Urea cycle; Arginine and Proline Metabolism	494	NAMED	XIGSAGMEBXLVJJ-YFKPBYRVSA-N	N[C@H](C(O)=O)CCCCNC(N)=O	homocitrulline	homocitrulline	1190-49-4	58582	HMDB0000679	C02427	65072	Pos Early
100001006	400	27710	155837	Amino Acid	Glycine, Serine and Threonine Metabolism	2	NAMED	OKJIRPAQVSHGFK-UHFFFAOYSA-N	O=C(O)C(NC(C)=O)[H]	N-acetylglycine	N-acetylglycine	543-24-8	10507	HMDB0000532		10972	Pos Early
100001007	305	27731	147186	Carbohydrate	Pentose Metabolism	1263	NAMED	QXKAIJAYHKCRRA-BXXZVTAOSA-N	OC([C@H](O)[C@H](O)[C@H](O)CO)=O	ribonate	ribonate	5336-08-3	4574162	HMDB0000867	C01685	5460677	Polar
100001022	305	27738	146524	Cofactors and Vitamins	Ascorbate and Aldarate Metabolism	4354	NAMED	JPIJQSOTBSSVTP-UHFFFAOYSA-N	O=C(O)C(O)([H])C([H])(O)CO	threonate	threonate	70753-61-6	133224	HMDB0062620,HMDB0000943	C01620	151152,5460407	Polar
100001026	305	27719	152158	Carbohydrate	Fructose, Mannose and Galactose Metabolism	1373	NAMED	RGHNJXZEOKUKBD-MGCNEYSASA-N	O[C@H]([C@H]([C@H]([C@@H](CO)O)O)O)C(O)=O	galactonate	galactonate	299-28-5	114198	HMDB0000565	C00880,C15930	12310779,128869	Polar
100001051	400	30460	155848	Amino Acid	Histidine Metabolism	71	NAMED	BRMWTNUJHUMWMS-LURJTMIESA-N	N[C@H](C(O)=O)CC1=CN(C)C=N1	1-methylhistidine	1-methylhistidine	332-80-9	83153	HMDB0000001	C01152	92105	Pos Early
100001054	400	32412	155935	Lipid	Fatty Acid Metabolism (also BCAA Metabolism)	1769	NAMED	QWYFHHGCZUCMBN-SECBINFHSA-N	CCCC(O[C@H](CC([O-])=O)C[N+](C)(C)C)=O	butyrylcarnitine (C4)	butyrylcarnitine (C4)	25576-40-3	184820	HMDB0002013	C02862	439829	Pos Early
100001055	209	33441	126079	Amino Acid	Leucine, Isoleucine and Valine Metabolism	426	NAMED	LRCNOZRCYBNMEP-VIFPVBQESA-N	CC(C)C(O[C@@H](CC([O-])=O)C[N+](C)(C)C)=O	isobutyrylcarnitine (C4)	isobutyrylcarnitine (C4)	25518-49-4		HMDB0000736		168379	Neg
100001092	400	32401	155930	Cofactors and Vitamins	Nicotinate and Nicotinamide Metabolism	4323	NAMED	WWNNZCOKKKDOPX-UHFFFAOYSA-N	C[N+]1=CC(C([O-])=O)=CC=C1	trigonelline (N'-methylnicotinate)	trigonelline (N'-methylnicotinate)	535-83-1	5369	HMDB0000875	C01004	5570	Pos Early
100001103	400	33487	156024	Amino Acid	Glutamate Metabolism	54	NAMED	ZGEYCCHDTIDZAE-UHFFFAOYSA-N	O=C(CCC(C(O)=O)N)OC	glutamate, gamma-methyl ester	glutamate, gamma-methyl ester	1499-55-4,1499-55-4	66546	HMDB0061715		68662	Pos Early
100001121	209	31555	124697	Cofactors and Vitamins	Vitamin B6 Metabolism	4452	NAMED	HXACOUQIXZGNBF-UHFFFAOYSA-N	OC1=C(C(O)=O)C(CO)=CN=C1C	pyridoxate	pyridoxate	82-82-6	6467	HMDB0000017	C00847	6723	Neg
100001124	400	32493	161419	Amino Acid	Histidine Metabolism	102	NAMED	BXRMEWOQUXOLDH-LURJTMIESA-N	N[C@@H](CC1=CNC=N1)C(OC)=O	histidine methyl ester	histidine methyl ester	1499-46-3	83857			92893	Pos Early
100001125	209	31530	125772	Peptide	Dipeptide	986	NAMED	IQHUITKNHOKGFC-CSUXEGHOSA-N	N[C@@H](C(C)O)C(N[C@@H](CC1=CC=CC=C1)C(O)=O)=O	threonylphenylalanine	threonylphenylalanine	16875-27-7	3313819	HMDB0029068		7010580	Neg
100001126	400	43829	157051	Peptide	Gamma-glutamyl Amino Acid	647	NAMED	AQAKHZVPOOGUCK-XPUUQOCRSA-N	O=C(N[C@H]([C@@](O)=O)C(C)C)CC[C@@H]([C@](O)=O)N	gamma-glutamylvaline	gamma-glutamylvaline	2746-34-1		HMDB0011172		7015683	Pos Early
100001153	305	31934	145806	Lipid	Fatty Acid, Dicarboxylate	1668	NAMED	OTTXIFWBPRRYOG-UHFFFAOYSA-N	O=C(O)C(O)CCCC(O)=O	2-hydroxyadipate	2-hydroxyadipate	18294-85-4	167943	HMDB0000321	C02360	193530	Polar
100001162	400	32452	155955	Lipid	Fatty Acid Metabolism (also BCAA Metabolism)	1772	NAMED	UFAHZIUFPNSHSL-UHFFFAOYSA-N	[O-]C(CC(OC(CC)=O)C[N+](C)(C)C)=O	propionylcarnitine (C3)	propionylcarnitine (C3)	17298-37-2	96904	HMDB0000824	C03017	107738	Pos Early
100001167	400	35127	156146	Amino Acid	Urea cycle; Arginine and Proline Metabolism	515	NAMED	ONPXCLZMBSJLSP-ALKRTJFJSA-N	OC([C@H]1N(C([C@H]2NCCC2)=O)CC(O)C1)=O	pro-hydroxy-pro	prolylhydroxyproline	18684-24-7	9847785	HMDB0006695		11902893	Pos Early
100001170	305	32397	146534	Amino Acid	Leucine, Isoleucine and Valine Metabolism	405	NAMED	ZMZQVAUJTDKQGE-UHFFFAOYSA-N	O=C(O)C(CC)CO	3-hydroxy-2-ethylpropionate	3-hydroxy-2-ethylpropionate	4374-62-3	164207	HMDB0000396		188979	Polar
100001181	209	32504	125862	Lipid	Long Chain Polyunsaturated Fatty Acid (n3 and n6)	1563	NAMED	YUFFSWGQGVEMMI-JLNKQSITSA-N	O=C(O)CCCCC/C=C\C/C=C\C/C=C\C/C=C\C/C=C\CC	docosapentaenoate (n3 DPA; 22:5n3)	docosapentaenoate (DPA; 22:5n3)	2234-74-4		HMDB0006528,HMDB0001976	C16513	6441454	Neg
100001182	209	32415	125824	Lipid	Long Chain Polyunsaturated Fatty Acid (n3 and n6)	1578	NAMED	HVGRZDASOHMCSK-AVQMFFATSA-N	CCCCC/C=C/C/C=C/CCCCCCCCCCCC(O)=O	docosadienoate (22:2n6)	docosadienoate (22:2n6)	7370-49-2	4445934	HMDB0061714	C16533	5282807	Neg
100001193	209	32980	125866	Lipid	Long Chain Polyunsaturated Fatty Acid (n3 and n6)	1576	NAMED	TWSWSIQAPQLDBP-CGRWFSSPSA-N	O=C(CCCCC/C=C/C/C=C/C/C=C/C/C=C/CCCCC)O	adrenate (22:4n6)	adrenate (22:4n6)	2091-25-0	4445971	HMDB0002226	C16527	5282844,5497181	Neg
100001195	209	32417	125826	Lipid	Long Chain Polyunsaturated Fatty Acid (n3 and n6)	1565	NAMED	WBBQTNCISCKUMU-IUQGRGSQSA-N	CC/C=C/C/C=C/C/C=C/CCCCCCCCCCCC(O)=O	docosatrienoate (22:3n3)	docosatrienoate (22:3n3)	59708-86-0	4471981	HMDB0002823	C16534	5312556	Neg
100001204	400	43831	157053	Amino Acid	Histidine Metabolism	90	NAMED	FHQDWPCFSJMNCT-UHFFFAOYSA-N	CN1C=C(CCN)N=C1	1-methylhistamine	1-methylhistamine	501-75-7	3488	HMDB0000898	C05127	3614	Pos Early
100001208	400	32350	155911	Amino Acid	Histidine Metabolism	91	NAMED	ZHCKPJGJQOPTLB-UHFFFAOYSA-N	O=C(O)CC1=CN(C)C=N1	1-methyl-4-imidazoleacetate	1-methyl-4-imidazoleacetate	2625-49-2	68319	HMDB0002820	C05828	75810	Pos Early
100001211	209	32398	125812	Lipid	Fatty Acid, Dicarboxylate	1682	NAMED	CXMXRPHRNRROMY-UHFFFAOYSA-N	OC(CCCCCCCCC(O)=O)=O	sebacate (C10-DC)	sebacate (C10-DC)	111-20-6	5004	HMDB0000792	C08277	5192	Neg
100001229	209	33969	126890	Lipid	Long Chain Polyunsaturated Fatty Acid (n3 and n6)	1558	NAMED	JIWBIWFOSCKQMA-LTKCOYKYSA-N	CC\C=C/C\C=C/C\C=C/C\C=C/CCCCC(O)=O	stearidonate (18:4n3)	stearidonate (18:4n3)	111174-40-4	4471933	HMDB0006547	C16300	5312508	Neg
100001247	402	33936	158581	Lipid	Fatty Acid Metabolism (Acyl Carnitine, Medium Chain)	1853	NAMED	CXTATJFJDMJMIY-UHFFFAOYSA-N	[O-]C(CC(C[N+](C)(C)C)OC(CCCCCCC)=O)=O	octanoylcarnitine (C8)	octanoylcarnitine (C8)	3671-77-0	110274	HMDB0000791	C02838	123701,11953814	Pos Late
100001251	402	33941	158585	Lipid	Fatty Acid Metabolism (Acyl Carnitine, Medium Chain)	1861	NAMED	LZOSYCMHQXPBFU-UHFFFAOYSA-N	[O-]C(CC(C[N+](C)(C)C)OC(CCCCCCCCC)=O)=O	decanoylcarnitine (C10)	decanoylcarnitine (C10)	1492-27-9	8420677	HMDB0000651		10245190	Pos Late
100001253	400	33943	156041	Amino Acid	Glutamate Metabolism	48	NAMED	KSMRODHGGIIXDV-YFKPBYRVSA-N	OC([C@H](CCC(N)=O)NC(C)=O)=O	N-acetylglutamine	N-acetylglutamine	2490-97-3	158492	HMDB0006029	C02716	182230	Pos Early
100001256	209	33950	126109	Amino Acid	Phenylalanine Metabolism	141	NAMED	CBQJSKKFNMDLON-JTQLQIEISA-N	O=C(O)[C@@H](NC(C)=O)CC1=CC=CC=C1	N-acetylphenylalanine	N-acetylphenylalanine	2018-61-3	67404	HMDB0000512	C03519	74839	Neg
100001257	400	33942	156040	Amino Acid	Alanine and Aspartate Metabolism	42	NAMED	HXFOXFJUNFFYMO-BYPYZUCNSA-N	OC([C@@H](NC(C)=O)CC(N)=O)=O	N-acetylasparagine	N-acetylasparagine	4033-40-3	90090	HMDB0006028		99715	Pos Early
100001258	400	34398	156101	Peptide	Dipeptide	819	NAMED	DKEXFJVMVGETOO-LURJTMIESA-N	OC([C@@H](NC(CN)=O)CC(C)C)=O	glycylleucine	glycylleucine	869-19-2	83812	HMDB0000759	C02155	92843	Pos Early
100001266	400	33953	156051	Amino Acid	Urea cycle; Arginine and Proline Metabolism	499	NAMED	SNEIUMQYRCDYCH-LURJTMIESA-N	O=C(O)[C@@H](NC(C)=O)CCCNC(N)=N	N-acetylarginine	N-acetylarginine	155-84-0	60752	HMDB0004620	C02562	67427	Pos Early
100001270	402	33952	158596	Lipid	Fatty Acid Metabolism (Acyl Carnitine, Long Chain Saturated)	1863	NAMED	PSHXNVGSVNEJBD-UHFFFAOYSA-N	O=C(CCCCCCCCCCCCC)OC(CC([O-])=O)C[N+](C)(C)C	myristoylcarnitine (C14)	myristoylcarnitine (C14)	18822-89-4	4932274	HMDB0005066		6426854	Pos Late
100001274	209	33939	126095	Amino Acid	Glycine, Serine and Threonine Metabolism	18	NAMED	PEDXUVCGOLSNLQ-UHFFFAOYSA-N	CC(O)C(C(O)=O)NC(C)=O	N-acetylthreonine	N-acetylthreonine	17093-74-2	3841173	HMDB0062557		152204	Neg
100001275	209	33945	126103	Peptide	Acetylated Peptides	1190	NAMED	UTYVDVLMYQPLQB-UHFFFAOYSA-N	OC(CNC(CC1=CC=CC=C1)=O)=O	phenylacetylglycine	phenylacetylglycine	500-98-1	61452	HMDB0000821	C05598	68144	Neg
100001277	209	33972	126131	Lipid	Long Chain Monounsaturated Fatty Acid	1541	NAMED	BBOWBNGUEWHNQZ-KTKRTIGZSA-N	O=C(O)CCCCCCCC/C=C\CCCCCCCC	10-nonadecenoate (19:1n9)	10-nonadecenoate (19:1n9)	73033-09-7	4471938	HMDB0013622		5312513	Neg
100001278	209	33971	126129	Lipid	Long Chain Monounsaturated Fatty Acid	1532	NAMED	GDTXICBNEOEPAZ-FPLPWBNLSA-N	O=C(O)CCCCCCCC/C=C\CCCCCC	10-heptadecenoate (17:1n7)	10-heptadecenoate (17:1n7)	29743-97-3	4471860	HMDB0060038		5312435	Neg
100001294	400	33949	156047	Peptide	Gamma-glutamyl Amino Acid	636	NAMED	ACIJGUBIMXQCMF-BYPYZUCNSA-N	O=C(O)[C@@H](N)CCC(NCC(O)=O)=O	gamma-glutamylglycine	gamma-glutamylglycine	1948-29-4	145071	HMDB0011667		100099	Pos Early
100001296	400	34384	156088	Xenobiotics	Food Component/Plant	5065	NAMED	CMUNUTVVOOHQPW-LURJTMIESA-N	C[N+]1(C)[C@H]([C@@]([O-])=O)CCC1	stachydrine	stachydrine	4136-37-2	103115	HMDB0004827	C10172	115244	Pos Early
100001300	305	46537	146562	Amino Acid	Leucine, Isoleucine and Valine Metabolism	424	NAMED	NGEWQZIDQIYUNV-UHFFFAOYSA-N	OC(C(O)=O)C(C)C	alpha-hydroxyisovalerate	alpha-hydroxyisovalerate	600-37-3	90190	HMDB0000407		99823	Polar
100001310	400	33013	155997	Cofactors and Vitamins	Nicotinate and Nicotinamide Metabolism	4308	NAMED	BUCXGWMZJBKEMD-UHFFFAOYSA-N	NC(C1=C[N+](C2C(C(C(C[O-])O2)O)O)=CC=C1)=O	nicotinamide riboside	nicotinamide riboside	1341-23-7		HMDB0000855	C03150	439924	Pos Early
100001311	400	34592	156127	Amino Acid	Glutathione Metabolism	584	NAMED	JCMUOFQHZLPHQP-UHFFFAOYSA-N	O=C(NC(CC)C(NCC(O)=O)=O)CCC(C(O)=O)N	ophthalmate	ophthalmate	495-27-2	7993181	HMDB0005765		7018721	Pos Early
100001313	400	44872	157084	Peptide	Gamma-glutamyl Amino Acid	642	NAMED	RQNSKRXMANOPQY-BQBZGAKWSA-N	O=C(O)[C@H](CCSC)NC(CC[C@@H](C(O)=O)N)=O	gamma-glutamylmethionine	gamma-glutamylmethionine	17663-87-5	5373147	HMDB0029155		7009567	Pos Early
100001314	400	33364	156009	Peptide	Gamma-glutamyl Amino Acid	644	NAMED	GWNXFCYUJXASDX-JUZNGCLZSA-N	CC(O)[C@@H](C(O)=O)NC(CC[C@@H](C(O)=O)N)=O	gamma-glutamylthreonine	gamma-glutamylthreonine	5652-48-2	21403107	HMDB0029159		76078708	Pos Early
100001315	209	36103	143727	Xenobiotics	Benzoate Metabolism	4553	NAMED	WGNAKZGUSRVWRH-UHFFFAOYSA-N	O=S(OC1=CC=C(C)C=C1)(O)=O	p-cresol sulfate	p-cresol sulfate	3233-57-7	3806480	HMDB0011635		4615423	Neg
100001320	305	42420	148204	Carbohydrate	Aminosugar Metabolism	1432	NAMED	JPIJQSOTBSSVTP-PWNYCUMCSA-N	OC[C@@H](O)[C@@H](O)C(O)=O	erythronate*	erythronate*	88759-55-1	2061231	HMDB0000613		2781043	Polar
100001335	209	33587	143715	Lipid	Long Chain Monounsaturated Fatty Acid	1544	NAMED	BITHHVVYSMSWAG-KTKRTIGZSA-N	O=C(O)CCCCCCCCC/C=C\CCCCCCCC	eicosenoate (20:1)	eicosenoate (20:1n9 or 1n11)		4445895	HMDB0002231,HMDB0062436	C16526	5282768,5282769,94159	Neg
100001337	209	34035	143703	Lipid	Long Chain Polyunsaturated Fatty Acid (n3 and n6)	1570	NAMED	DTOSIQBPPRVQHS-PDBXOOCHSA-N	O=C(O)CCCCCCC/C=C\C/C=C\C/C=C\CC	linolenate [alpha or gamma; (18:3n3 or 6)]	linolenate (18:3n3 or 3n6)		4444437	HMDB0003073,HMDB0001388	C06426,C06427	5280933,5280934	Neg
100001359	209	46173	144239	Energy	TCA Cycle	1442	NAMED			aconitate [cis or trans]	aconitate [cis or trans]			HMDB0000958,HMDB000072	C004174,C02341	444212,643757	Neg
100001386	402	41754	159409	Cofactors and Vitamins	Hemoglobin and Porphyrin Metabolism	4408	NAMED	GGIDWJQWCUJYRY-UHFFFAOYSA-K	CC1=C(CCC(O)=O)C(/C=C(C(CCC([O-])=O)=C/2C)\[N-]C2=C/C3=N/C(C(C=C)=C3C)=C\4)=N/C1=C\C(N([Fe+2])C4=C5C)=C5C=C	heme	heme	14875-96-8		HMDB0003178	C00032	26945	Pos Late
100001391	402	34409	158657	Lipid	Fatty Acid Metabolism (Acyl Carnitine, Long Chain Saturated)	1867	NAMED	FNPHNLNTJNMAEE-HSZRJFAPSA-N	[O-]C(C[C@@H](OC(CCCCCCCCCCCCCCCCC)=O)C[N+](C)(C)C)=O	stearoylcarnitine (C18)	stearoylcarnitine (C18)	18822-91-8	21233653	HMDB0000848		3006797	Pos Late
100001392	402	34534	158670	Lipid	Fatty Acid Metabolism (Acyl Carnitine, Medium Chain)	1862	NAMED	FUJLYHJROOYKRA-UHFFFAOYSA-N	[O-]C(CC(C[N+](C)(C)C)OC(CCCCCCCCCCC)=O)=O	laurylcarnitine (C12)	laurylcarnitine (C12)	25518-54-1	8602997	HMDB000225		168381	Pos Late
100001393	400	34407	156109	Amino Acid	Leucine, Isoleucine and Valine Metabolism	354	NAMED	IGQBPDJNUXPEMT-UHFFFAOYSA-N	[O-]C(CC(C[N+](C)(C)C)OC(CC(C)C)=O)=O	isovalerylcarnitine (C5)	isovalerylcarnitine (C5)	31023-24-2	4932271	HMDB0000688	C20826	169235	Pos Early
100001394	400	34406	156108	Lipid	Fatty Acid Metabolism (Acyl Carnitine, Short Chain)	1842	NAMED	VSNFQQXVMPSASB-UHFFFAOYSA-N	[O-]C(CC(C[N+](C)(C)C)OC(CCCC)=O)=O	valerylcarnitine (C5)	valerylcarnitine (C5)	40225-14-7	4932322	HMDB0013128		6426903	Pos Early
100001409	400	48351	179271	Nucleotide	Purine Metabolism, (Hypo)Xanthine/Inosine containing	4127	NAMED	WJNGQIYEQLPJMN-UHFFFAOYSA-N	OC(C1O)C(OC1CO)N(C=N2)C(N=CN3C)=C2C3=O	N1-methylinosine	N1-methylinosine	20245-33-4	513976	HMDB0002721		650095	Pos Early
100001412	400	35137	156155	Nucleotide	Purine Metabolism, Guanine containing	4193	NAMED	RSPURTUNRHNVGF-IOSLPCCCSA-N	O=C1C(N=CN2[C@@]3([H])[C@@](O)([H])[C@@](O)([H])[C@](CO)([H])O3)=C2N=C(N(C)C)N1	N2,N2-dimethylguanosine	N2,N2-dimethylguanosine	2140-67-2	83878	HMDB0004824		135501639	Pos Early
100001413	400	35130	156149	Nucleotide	Pyrimidine Metabolism, Cytidine containing	4257	NAMED	NIDVTARKFBZMOT-PEBGCTIMSA-N	O[C@]1([H])[C@@](O)([H])[C@](CO)([H])O[C@]1(N2C(N=C(NC(C)=O)C=C2)=O)[H]	N4-acetylcytidine	N4-acetylcytidine	3768-18-1	96702	HMDB0005923		107461	Pos Early
100001418	400	35117	156141	Amino Acid	Methionine, Cysteine, SAM and Taurine Metabolism	479	NAMED	JKLRIMRKZBSSED-UHFFFAOYSA-N	N=C(NCCS(O)(=O)=O)N	taurocyamine	taurocyamine	543-18-0	61635	HMDB0003584	C01959	68340	Pos Early
100001425	209	61833	218435	Nucleotide	Pyrimidine Metabolism, Uracil containing	4223	NAMED	ZPTBLXKRQACLCR-XVFCMESISA-N	OC[C@H]1O[C@@H](N2CCC(NC2=O)=O)[C@@H]([C@@H]1O)O	5,6-dihydrouridine	5,6-dihydrouridine	5627-05-4	85115	HMDB0000497		94312	Neg
100001437	400	35159	161190	Amino Acid	Glutathione Metabolism	573	NAMED	BNRXZEPOHPEEAS-UHFFFAOYSA-N	NC(C(O)=O)CCC(NC(CSSCC(N)C(O)=O)C(NCC(O)=O)=O)=O	cysteine-glutathione disulfide	cysteine-glutathione disulfide	13081-14-6	3455404	HMDB0000656	R00900	3080690	Pos Early
100001452	209	35107	126956	Amino Acid	Leucine, Isoleucine and Valine Metabolism	353	NAMED	ZRQXMKMBBMNNQC-UHFFFAOYSA-N	O=C(O)CNC(CC(C)C)=O	isovalerylglycine	isovalerylglycine	16284-60-9	475516	HMDB00678		546304	Neg
100001456	400	35114	156140	Nucleotide	Purine Metabolism, Guanine containing	4187	NAMED	FZWGECJQACGGTI-UHFFFAOYSA-N	O=C1C(N2C)=C(N=C2)N=C(N)N1	7-methylguanine	7-methylguanine	578-76-7	10883	HMDB0000897	C02242	135398679	Pos Early
100001462	209	34437	126952	Lipid	Lysophospholipid	2712	NAMED	HFJVKBVEKQHVTO-OZAIVSQSSA-N	O=P(OCC(O)CO)(O)OC[C@H](O)COC(CCCCCCCCCCCCCCCCC)=O	1-stearoyl-GPG (18:0)	1-stearoyl-GPG (18:0)		21403138				Neg
100001472	209	35174	126980	Lipid	Long Chain Polyunsaturated Fatty Acid (n3 and n6)	1580	NAMED	UNSRRHDPHVZAHH-YOILPLPUSA-N	O=C(O)CCC\C=C/C/C=C\C/C=C\CCCCCCCC	mead acid (20:3n9)	mead acid (20:3n9)	20590-32-3	4471956	HMDB0010378		5312531	Neg
100001485	209	34457	144316	Peptide	Gamma-glutamyl Amino Acid	638	NAMED	SNCKGJWJABDZHI-SIPWABPFSA-N	CCC(C)[C@@H](C(O)=O)NC(CC[C@@H](C(O)=O)N)=O	gamma-glutamylisoleucine*	gamma-glutamylisoleucine*		21403145	HMDB0011170		22885096	Neg
100001491	400	37123	156335	Carbohydrate	Aminosugar Metabolism	1435	NAMED	FDJKUWYYUZCUJX-UHFFFAOYSA-N	OC(C1(O)OC(C(NC(CO)=O)C(C1)O)C(C(CO)O)O)=O	N-glycolylneuraminate	N-glycolylneuraminate	1113-83-3	3794850	HMDB0000833	C03410	123802	Pos Early
100001501	402	35160	158710	Lipid	Fatty Acid Metabolism (Acyl Carnitine, Monounsaturated)	1887	NAMED	IPOLTUVFXFHAHI-WHIOSMTNSA-N	[O-]C(C[C@@H](OC(CCCCCCC/C=C\CCCCCCCC)=O)C[N+](C)(C)C)=O	oleoylcarnitine (C18:1)	oleoylcarnitine (C18:1)	38677-66-6	21403150	HMDB0005065		6441392	Pos Late
100001507	305	34585	152174	Lipid	Fatty Acid, Monohydroxy	1958	NAMED	SJZRECIVHVDYJC-UHFFFAOYSA-N	OC(CCCO)=O	4-hydroxybutyrate (GHB)	4-hydroxybutyrate (GHB)	502-85-2	9984	HMDB0000710	C00989	10413	Polar
100001509	400	45095	157090	Amino Acid	Leucine, Isoleucine and Valine Metabolism	397	NAMED	IHCPDBBYTYJYIL-UHFFFAOYSA-N	CCC(C)C(OC(CC([O-])=O)C[N+](C)(C)C)=O	2-methylbutyrylcarnitine (C5)	2-methylbutyrylcarnitine (C5)	31023-25-3	4932320	HMDB0000378		6426901	Pos Early
100001510	209	32553	143728	Amino Acid	Tyrosine Metabolism	190	NAMED	CTYRPMDGLDAWRQ-UHFFFAOYSA-N	OS(OC1=CC=CC=C1)(=O)=O	phenol sulfate	phenol sulfate	937-34-8	67018	HMDB0060015	C02180	74426	Neg
100001526	400	37059	156288	Lipid	Fatty Acid Synthesis	1472	NAMED	ZGNBLKBZJBJFDG-UHFFFAOYSA-N	O=C(CC(O)=O)OC(CC([O-])=O)C[N+](C)(C)C	malonylcarnitine	malonylcarnitine	853728-01-5	21403153	HMDB0002095		22833583	Pos Early
100001540	400	46225	157124	Partially Characterized Molecules	Partially Characterized Molecules	6454	NAMED	NPWMTBZSRRLQNJ-UHFFFAOYSA-N	O=C(CCC1N)NC1=O	glutamine_degradant*	glutamine_degradant*	2353-44-8					Pos Early
100001541	209	36746	128281	Amino Acid	Leucine, Isoleucine and Valine Metabolism	395	NAMED	RILPIWOPNGRASR-UHFFFAOYSA-N	O=C(C(C(CC)C)O)O	2-hydroxy-3-methylvalerate	2-hydroxy-3-methylvalerate	488-15-3	144317	HMDB0000317		164623	Neg
100001550	400	33009	155996	Xenobiotics	Food Component/Plant	4934	NAMED	XULZWQRXYTVUTE-ZETCQYMHSA-N	C[N+]1(C)[C@@H](CCCC1)[C@]([O-])=O	homostachydrine*	homostachydrine*	1195-94-4	390180	HMDB0033433	C08283	441447	Pos Early
100001579	209	35675	128275	Lipid	Fatty Acid, Monohydroxy	1969	NAMED	JGHSBPIZNUXPLA-UHFFFAOYSA-N	O=C(O)C(O)CCCCCCCCCCCCCC	2-hydroxypalmitate	2-hydroxypalmitate	764-67-0	83805	HMDB0031057		12575964,92836,11065598	Neg
100001586	305	46957	148205	Cofactors and Vitamins	Ascorbate and Aldarate Metabolism	4358	NAMED	RGHNJXZEOKUKBD-NRXMZTRTSA-N	OC([C@H](O)[C@H](O)[C@H](O)[C@@H](O)CO)=O	gulonate*	gulonate*	20246-53-1	7969943	HMDB0003290	C00800	152304	Polar
100001593	400	44664	157075	Amino Acid	Lysine Metabolism	127	NAMED	NXJAXUYOQLTISD-UHFFFAOYSA-N	[O-]C(CC(C[N+](C)(C)C)OC(CCCC(O)=O)=O)=O	glutarylcarnitine (C5-DC)	glutarylcarnitine (C5-DC)	102636-82-8	21403175	HMDB0013130		71317118	Pos Early
100001594	400	35433	156184	Amino Acid	Leucine, Isoleucine and Valine Metabolism	364	NAMED	IGLHHSKNBDXCEY-UHFFFAOYSA-N	[O-]C(CC(C[N+](C)(C)C)OC(CC(O)(C)C)=O)=O	beta-hydroxyisovaleroylcarnitine	beta-hydroxyisovaleroylcarnitine	99159-87-2	21403176				Pos Early
100001596	400	35482	156193	Lipid	Fatty Acid Metabolism (also BCAA Metabolism)	1776	NAMED	XROYFEWIXXCPAW-UHFFFAOYSA-N	[O-]C(CC(C[N+](C)(C)C)OC(C(C)C(O)=O)=O)=O	2-methylmalonylcarnitine (C4-DC)	2-methylmalonylcarnitine (C4-DC)	149181-64-6	21403178	HMDB0013133		53481628	Pos Early
100001597	400	35428	156182	Amino Acid	Leucine, Isoleucine and Valine Metabolism	400	NAMED	WURBQCVBQNMUQT-RMKNXTFCSA-N	[O-]C(CC(C[N+](C)(C)C)OC(/C(C)=C/C)=O)=O	tiglylcarnitine (C5:1-DC)	tiglyl carnitine (C5)	64191-86-2	17216200	HMDB0002366		22833596	Pos Early
100001605	209	35320	143730	Xenobiotics	Benzoate Metabolism	4499	NAMED	MZPWKJZDOCIALD-UHFFFAOYSA-N	O=S(OC1=C(O)C=CC=C1)(O)=O	catechol sulfate	catechol sulfate	4918-96-1	2341024	HMDB0059724		3083879	Neg
100001606	305	35324	238705	Lipid	Sterol	3194	NAMED	BHYOQNUELFTYRT-UHFFFAOYSA-N	CC1(C2C(C)CCCC(C)C)C(CC2)C(CC=C3C4(CCC(OS(=O)(O)=O)C3)C)C4CC1	cholesterol sulfate	cholesterol sulfate	2864-50-8	4371550	HMDB00653	C18043	65076	Polar
100001612	400	35665	156223	Amino Acid	Glutamate Metabolism	55	NAMED	OPVPGKGADVGKTG-UHFFFAOYSA-N	CC(NC(C(NC(CCC(O)=O)C(O)=O)=O)CC(O)=O)=O	N-acetyl-aspartyl-glutamate (NAAG)	N-acetyl-aspartyl-glutamate (NAAG)	3106-85-2	5065	HMDB0001067	C12270	188803	Pos Early
100001619	305	48857	160476	Lipid	Glycerolipid Metabolism	2848	NAMED	LLCSXHMJULHSJN-UHFFFAOYSA-N	OC(CO)COP(O)(OCC(CO)O)=O	glycerophosphoglycerol	glycerophosphoglycerol		388990	HMDB0240316	C03274	54575349	Polar
100001620	305	37455	146982	Lipid	Phospholipid Metabolism	2241	NAMED	JZNWSCPGTDBMEW-UHFFFAOYSA-N	O=P(OCCN)(O)OCC(CO)O	glycerophosphoethanolamine	glycerophosphoethanolamine	33049-08-0	110410	HMDB0000114	C01233	123874	Polar
100001621	209	52307	164335	Lipid	Phospholipid Metabolism	2243	NAMED	BMVUIWJCUQSHLZ-GFSNQTMESA-N	[H]C(C(O)(C(O)([C@](O)1[H])[H])[H])([C@@](OP(O)(OC[C@@]([H])(CO)O)=O)([C@]1(O)[H])[H])O	glycerophosphoinositol*	glycerophosphoinositol*	16824-65-0				167572	Neg
100001628	209	35649	128257	Carbohydrate	Pentose Phosphate Pathway	1257	NAMED	JDTUMPKOJBQPKX-UHFFFAOYSA-N	OP(OCC(C(C(C(C(CO)=O)O)O)O)O)(O)=O	sedoheptulose-7-phosphate	sedoheptulose-7-phosphate	2646-35-7	596	HMDB0001068	C05382	616	Neg
100001662	400	36747	156251	Lipid	Carnitine Metabolism	1932	NAMED	JHPNVNIEXXLNTR-UHFFFAOYSA-N	C[N+](C)(C)CCCC([O-])=O	deoxycarnitine	deoxycarnitine	6249-56-5	705	HMDB0001161	C01181	22620	Pos Early
100001694	209	36815	128305	Nucleotide	Purine Metabolism, Adenine containing	4142	NAMED	QDFHPFSBQFLLSW-KQYNXXCUSA-N	NC1=NC=NC2=C1N=CN2[C@@]3([H])[C@@](OP(O)(O)=O)([H])[C@@](O)([H])[C@](CO)([H])O3	adenosine 2'-monophosphate (2'-AMP)	2'-AMP	130-49-4		HMDB0011617	C00946	94136	Neg
100001734	209	36752	128287	Amino Acid	Lysine Metabolism	107	NAMED	DTERQYGMUDWYAZ-ZETCQYMHSA-N	N[C@@H](CCCCNC(C)=O)C(O)=O	N6-acetyllysine	N6-acetyllysine	692-04-6	83801	HMDB0000206	C02727	92832	Neg
100001739	209	35718	143707	Lipid	Long Chain Polyunsaturated Fatty Acid (n3 and n6)	1573	NAMED	AHANXAKGNAKFSK-PDBXOOCHSA-N	CC\C=C/C\C=C/C\C=C/CCCCCCCCCC(O)=O	dihomo-linolenate (20:3n3 or n6)	dihomolinolenate (20:3n3 or 3n6)	17046-59-2	4471954	HMDB0002925	C03242	5280581	Neg
100001740	305	46142	146560	Carbohydrate	Fructose, Mannose and Galactose Metabolism	1352	NAMED	FBPFZTCFMRRESA-UHFFFAOYSA-N	OCC(O)C(O)C(O)C(O)CO	mannitol/sorbitol	mannitol/sorbitol		440	HMDB0000247,HMDB0000765	C00392,C00794	5780,6251	Polar
100001743	400	37097	156317	Amino Acid	Tryptophan Metabolism	264	NAMED	AOHCBEAZXHZMOR-ZDUSSCGKSA-N	O=C([O-])[C@@H]([N@+](C)(C)C)CC1=CNC2=C1C=CC=C2	tryptophan betaine	tryptophan betaine	20671-76-5	390633	HMDB0061115	C09213	442106	Pos Early
100001756	209	36099	144224	Xenobiotics	Benzoate Metabolism	4524	NAMED	DWZGLEPNCRFCEP-UHFFFAOYSA-N	O=S(OC1=CC=C(CC)C=C1)(O)=O	4-ethylphenylsulfate	4-ethylphenyl sulfate	123-07-9		HMDB0062551	C13637	20822574	Neg
100001767	400	48428	157775	Xenobiotics	Food Component/Plant	5119	NAMED	VTYFITADLSVOAS-UHFFFAOYSA-N	NC(C(O)=O)CCCCN1C(C=O)=CC=C1CO	pyrraline	pyrraline	74509-14-1	19980286	HMDB0033143	C21013	14274616	Pos Early
100001768	400	36713	156246	Carbohydrate	Advanced Glycation End-product	1436	NAMED	NUXSIDPKKIEIMI-UHFFFAOYSA-N	OC(CNCCCCC(C(O)=O)N)=O	N6-carboxymethyllysine	N6-carboxymethyllysine	5746-04-3	11217184	HMDB0240347		123800	Pos Early
100001790	400	36659	156245	Peptide	Dipeptide	818	NAMED	KGVHCTWYMPWEGN-MSZQBOFLSA-N	OC([C@@H](NC(CN)=O)C(C)CC)=O	glycylisoleucine	glycylisoleucine	19461-38-2	19972556	HMDB0028844		259613	Pos Early
100001805	400	37070	156293	Nucleotide	Purine and Pyrimidine Metabolism	4285	NAMED	CAAULPUQFIIOTL-UHFFFAOYSA-N	O=P(O)(O)OC	methylphosphate	methylphosphate	7023-27-0	12578	HMDB61711		13130	Pos Early
100001810	400	36808	156271	Amino Acid	Urea cycle; Arginine and Proline Metabolism	498	NAMED	YDGMGEXADBMOMJ-LURJTMIESA-N	N[C@@H](CCCNC(N(C)C)=N)C(O)=O	dimethylarginine (SDMA + ADMA)	dimethylarginine (ADMA + SDMA)	102783-24-4	110375	HMDB0003334,HMDB0001539	C21189,C03626	123831,169148	Pos Early
100001823	400	37069	164214	Amino Acid	Alanine and Aspartate Metabolism	32	NAMED	GDFAOVXKHJXLEI-VKHMYHEASA-N	C[C@H](NC)C(O)=O	N-methylalanine	N-methylalanine	600-21-5	4450824	HMDB0094692	C02721	4377	Pos Early
100001851	400	37076	156298	Amino Acid	Glycine, Serine and Threonine Metabolism	11	NAMED	JJIHLJJYMXLCOY-BYPYZUCNSA-N	OC[C@@H](C(O)=O)NC(C)=O	N-acetylserine	N-acetylserine	97-14-3	58744	HMDB0002931		65249	Pos Early
100001866	305	52623	165367	Lipid	Phosphatidylglycerol (PG)	2528	NAMED	ZEFGRNLJASLRBZ-GXFQOPFSSA-N	O=P(OCC(O)CO)(O)OC[C@H](OC(CCCCCCC/C=C\CCCCCCCC)=O)COC(CCCCCCCCCCCCCCCCC)=O	1-stearoyl-2-oleoyl-GPG (18:0/18:1)	1-stearoyl-2-oleoyl-GPG (18:0/18:1)	322647-48-3		HMDB0010604		24779551	Polar
100001872	402	52235	164206	Lipid	Phosphatidylserine (PS)	2509	NAMED	SVOUGFFDROZBJI-DNALCEECSA-N	O=C(CCCCCCCCCCCCCCCCC)OC[C@]([H])(COP(O)(OC[C@]([NH3+])(C([O-])=O)[H])=O)OC(CCC/C=C\C/C=C\C/C=C\C/C=C\CCCCC)=O	1-stearoyl-2-arachidonoyl-GPS (18:0/20:4)	1-stearoyl-2-arachidonoyl-GPS (18:0/20:4)			HMDB0012383		24779545	Pos Late
100001890	400	37093	156315	Peptide	Dipeptide	663	NAMED	RDIKFPRVLJLMER-UHFFFAOYSA-N	NC(C)C(NC(CC(C)C)C(O)=O)=O	alanylleucine	alanylleucine	1638-60-4	227831	HMDB0028691		259583	Pos Early
100001948	400	37058	156287	Energy	TCA Cycle	1448	NAMED	HAEVNYBCYZZDFL-UHFFFAOYSA-N	[O-]C(CC(C[N+](C)(C)C)OC(CCC(O)=O)=O)=O	succinylcarnitine (C4-DC)	succinylcarnitine (C4-DC)	256928-74-2	28639166	HMDB0061717		71464481	Pos Early
100001956	400	37431	156358	Amino Acid	Urea cycle; Arginine and Proline Metabolism	518	NAMED	CWLQUGTUXBXTLF-UHFFFAOYSA-N	O=C(O)C1N(C)CCC1	N-methylproline	N-methylproline	475-11-6	541	HMDB0094696		643474	Pos Early
100002070	305	37253	147606	Lipid	Fatty Acid, Dicarboxylate	1664	NAMED	HWXBTNAVRSUOJR-UHFFFAOYSA-N	O=C(O)CCC(O)C(O)=O	2-hydroxyglutarate	2-hydroxyglutarate	40951-21-1	42	HMDB0059655	C02630	43	Polar
100002078	400	37451	156376	Amino Acid	Tyrosine Metabolism	217	NAMED	MWZPENIJLUWBSY-UHFFFAOYSA-N	OC1=CC=C(CC(C(OC)=O)N)C=C1	O-methyltyrosine	O-methyltyrosine	1080-06-4	69406	HMDB0014903	D00762	441350,2723935	Pos Early
100002103	400	62100	218945	Amino Acid	Methionine, Cysteine, SAM and Taurine Metabolism	447	NAMED	OLVVOVIFTBSBBH-UHFFFAOYSA-N	OC1C(O)C(O)C(CSC)O1	5-methylthioribose**	5-methylthioribose**	23656-67-9	480	HMDB0001087		6419710	Pos Early
100002113	400	37443	156369	Amino Acid	Methionine, Cysteine, SAM and Taurine Metabolism	468	NAMED	ADVPTQAUNPRNPO-UHFFFAOYSA-N	O=C(C(CS(O)=O)N)O	cysteine sulfinic acid	cysteine sulfinic acid	207121-48-0	107	HMDB0000996	C00606	109	Pos Early
100002122	209	39600	141918	Xenobiotics	Benzoate Metabolism	4469	NAMED	XDOFWFNMYJRHEW-UHFFFAOYSA-N	O=C(C1=CC=CC(O)=C1)NCC(O)=O	3-hydroxyhippurate	3-hydroxyhippurate	1637-75-8	396603	HMDB0006116		450268	Neg
100002154	400	37459	156384	Xenobiotics	Food Component/Plant	4894	NAMED	SSISHJJTAXXQAX-UHFFFAOYSA-N	S=C1NC(CC(C([O-])=O)[N+](C)(C)C)=CN1	ergothioneine	ergothioneine	58511-63-0	2297320	HMDB0003045	C05570	5351619	Pos Early
100002179	305	37288	153228	Carbohydrate	Pentose Phosphate Pathway	1250	NAMED	FNZLKVNUWIIPSJ-UHFFFAOYSA-N	O=C(CO)C(O)C(O)COP(O)(O)=O	ribulose/xylulose 5-phosphate	ribulose/xylulose 5-phosphate			HMDB0000618,HMDB0000868	C00231,C00199	439184,439190	Polar
100002180	209	46896	148134	Carbohydrate	Glycolysis, Gluconeogenesis, and Pyruvate Metabolism	1230	NAMED	RNBGYGVWRKECFJ-UHFFFAOYSA-N	[H]C1(C([H])(C([H])(OC1(COP(O)(O)=O)O)COP(O)(O)=O)O)O	fructose 1,6-diphosphate/glucose 1,6-diphosphate/myo-inositol diphosphates	Isobar: hexose diphosphates			HMDB0001058,HMDB0003514	C01231,C00354,C05378	3934,124383956,10404962,718,4453,90658350,445557,82400	Neg
100002183	400	38127	156445	Amino Acid	Methionine, Cysteine, SAM and Taurine Metabolism	438	NAMED	YDBYJHTYSHBBAU-UHFFFAOYSA-N	NC(CC[S+](C)C)C([O-])=O	S-methylmethionine	S-methylmethionine	3493-12-7	8351775	HMDB0038670	C05319	458	Pos Early
100002196	209	37752	145686	Lipid	Fatty Acid, Monohydroxy	2015	NAMED	HNICUWMFWZBIFP-IRQZEAMPSA-N	OC(CCCCCCC/C=C\C=C\[C@H](CCCCC)O)=O	13-HODE + 9-HODE	13-HODE + 9-HODE			HMDB0004670,HMDB0004667	C14767,C14762	5312830,5282945,1424,5282947,5282944	Neg
100002227	402	38125	164218	Lipid	Sterol	3220	NAMED	NYOXRYYXRWJDKP-UHFFFAOYSA-N	CC12C(CCC3C2CCC4(C)C3CCC4C(CCCC(C)C)C)=CC(CC1)=O	4-cholesten-3-one	4-cholesten-3-one	601-57-0	427	HMDB0000921	C00599	91477	Pos Late
100002253	209	38637	141886	Xenobiotics	Food Component/Plant	4854	NAMED	YAADMLWHGMUGQL-VOTSOKGWSA-N	O=C(NCC(O)=O)/C=C/C1=CC=CC=C1	cinnamoylglycine	cinnamoylglycine	16534-24-0	618829	HMDB0011621		709625	Neg
100002254	402	38625	159084	Lipid	Endocannabinoid	2164	NAMED	OTGQIQQTPXJQRG-UHFFFAOYSA-N	OCCNC(CCCCCCCCCCCCCCCCC)=O	stearoyl ethanolamide	stearoyl ethanolamide	111-57-9	25958	HMDB0013078		27902	Pos Late
100002284	305	62950	220825	Lipid	Fatty Acid, Dihydroxy	2034	NAMED	LOUGYXZSURQALL-GBXIJSLDSA-N	C[C@@H](O)[C@H](O)C(O)=O	2S,3R-dihydroxybutyrate	2S,3R-dihydroxybutyrate	5057-93-2	9139682	HMDB0002453		10964471	Polar
100002285	305	62951	220826	Lipid	Fatty Acid, Dihydroxy	2037	NAMED	UFYGCFHQAXXBCF-UHFFFAOYSA-N	OCCC(O)C(O)=O	2,4-dihydroxybutyrate	2,4-dihydroxybutyrate	1518-62-3	167259	HMDB0000360		192742	Polar
100002344	209	38293	141840	Lipid	Fatty Acid, Branched	1638	NAMED	ZOCYQVNGROEVLU-UHFFFAOYSA-N	CC(C)CCCCCCCCCCCC(O)=O	(12 or 13)-methylmyristate (a15:0 or i15:0)	(12 or 13)-methylmyristate (a15:0 or i15:0)	2485-71-4	133106	HMDB0061707		151014	Neg
100002356	209	38296	141846	Lipid	Fatty Acid, Branched	1649	NAMED	YETXGSGCWODRAA-UHFFFAOYSA-N	OC(CCCCCCCCCCCCCCCC(C)C)=O	(16 or 17)-methylstearate (a19:0 or i19:0)	(16 or 17)-methylstearate (a19:0 or i19:0)	2724-59-6	2340933	HMDB0037397		3083779	Neg
100002367	305	63109	221751	Lipid	Fatty Acid, Dihydroxy	2035	NAMED	LOUGYXZSURQALL-PWNYCUMCSA-N	OC([C@H](O)[C@H](O)C)=O	2R,3R-dihydroxybutyrate	2R,3R-dihydroxybutyrate	759-06-8	17215960	HMDB0000498		13120901	Polar
100002458	305	57747	213342	Amino Acid	Leucine, Isoleucine and Valine Metabolism	367	NAMED	WKRBKYFIJPGYQC-DUXPYHPUSA-N	OC(C/C(C)=C/C(O)=O)=O	3-methylglutaconate	3-methylglutaconate	5746-90-7	1267861	HMDB0000522		1551553	Polar
100002462	400	43582	208402	Amino Acid	Lysine Metabolism	120	NAMED	OWGKYELXGFKIHH-MYLOADSESA-N	O[C@@H]1[C@@H](O)[C@@H](O)[C@@H](CO)OC1OC(CCC(N)C(O)=O)CN	5-(galactosylhydroxy)-L-lysine	5-(galactosylhydroxy)-L-lysine	32448-36-5				66995551	Pos Early
100002500	400	43493	157017	Amino Acid	Histidine Metabolism	81	NAMED	NRXIKWMTVXPVEF-BYPYZUCNSA-N	OC([C@@H](NC=N)CCC(O)=O)=O	formiminoglutamate	formiminoglutamate	816-90-0	388370	HMDB0000854	C00439	439233	Pos Early
100002528	209	46960	148213	Xenobiotics	Chemical	6088	NAMED	QAOWNCQODCNURD-UHFFFAOYSA-N	OS(O)(=O)=O	sulfate*	sulfate*	14808-79-8	1086	HMDB01448	C00059	5152822	Neg
100002544	400	40499	156749	Amino Acid	Glutamate Metabolism	51	NAMED	HBDWQSHEVMSFGY-SCQFTWEKSA-N	OC(C(O)=O)C[C@@H](C(O)=O)N	4-hydroxyglutamate	4-hydroxyglutamate	2485-33-8	388936	HMDB0001344	C03079	439902	Pos Early
100002619	305	53237	179411	Carbohydrate	Pentose Metabolism	1288	NAMED	HSNZZMHEPUFJNZ-SHUUEZRQSA-N	OCC([C@@H](O)[C@H](O)[C@H](O)[C@H](O)CO)=O	sedoheptulose	sedoheptulose	3019-74-7	4573620	HMDB0003219	C02076	5459879	Polar
100002682	209	62102	218948	Nucleotide	Purine Metabolism, (Hypo)Xanthine/Inosine containing	4133	NAMED	MFGPUMDDJCTHOI-UMMCILCDSA-N	O[C@H]1[C@H](N(C(NC2=O)=O)C(N3)=C2NC3=O)O[C@H](CO)[C@H]1O	uric acid ribonucleoside*	uric acid ribonucleoside*	2124-54-1	144595	HMDB0029920	C05513	164933	Neg
100002749	400	39592	156595	Amino Acid	Methionine, Cysteine, SAM and Taurine Metabolism	457	NAMED	IDIDJDIHTAOVLG-VKHMYHEASA-N	OC([C@H](CSC)N)=O	S-methylcysteine	S-methylcysteine	1187-84-4	22826	HMDB0002108		24417,7058174,88180	Pos Early
100002769	400	57461	211115	Amino Acid	Urea cycle; Arginine and Proline Metabolism	522	NAMED	BMFMQGXDDJALKQ-BYPYZUCNSA-N	N=C(N)NCCC[C@H](O)C(O)=O	argininate*	argininate*	157-07-3	140984	HMDB0003148		160437	Pos Early
100002784	400	55072	208196	Amino Acid	Urea cycle; Arginine and Proline Metabolism	491	NAMED	ARBHXJXXVVHMET-UHFFFAOYSA-N	OC(C(CCC/N=C(N)/N)=O)=O	2-oxoarginine*	2-oxoarginine*	3715-10-4	542	HMDB0004225	C03771	558	Pos Early
100002910	400	62946	220814	Amino Acid	Histidine Metabolism	92	NAMED	UJCGYTCAMOHYCG-UHFFFAOYSA-N	O=C(O)CC1=CN=CN1C	1-methyl-5-imidazoleacetate	1-methyl-5-imidazoleacetate	4200-48-0	4954265	HMDB04988		6451814	Pos Early
100002927	400	43378	211502	Amino Acid	Methionine, Cysteine, SAM and Taurine Metabolism	458	NAMED	ZZLHPCSGGOGHFW-UHFFFAOYSA-N	NC(CS(C)=O)C(O)=O	S-methylcysteine sulfoxide	S-methylcysteine sulfoxide	6853-87-8	74136	HMDB0029432		82142	Pos Early
100002945	209	38768	143701	Lipid	Fatty Acid, Branched	1643	NAMED	IIUXHTGBZYEGHI-UHFFFAOYSA-N	CC(CCCCCCCCCCCCCC(O)=O)C	(14 or 15)-methylpalmitate (a17:0 or i17:0)	(14 or 15)-methylpalmitate (a17:0 or i17:0)			HMDB0061859	C16995	8181,17903417	Neg
100002957	305	46148	210928	Carbohydrate	Nucleotide Sugar	1392	NAMED	LFTYTUAZOPRMMI-HEXNZZLISA-N	O[C@]1([H])[C@@](O)([H])[C@](COP(O)(OP(O)(O[C@H]2[C@H](NC(C)=O)[C@@H](O)[C@H](O)C(CO)O2)=O)=O)([H])O[C@]1(N(C=C3)C(NC3=O)=O)[H]	UDP-N-acetylglucosamine/galactosamine	UDP-N-acetylglucosamine/galactosamine			HMDB0000304,HMDB0000290	C00203,C00043	44576,1167	Polar
100003151	402	46223	159669	Lipid	Fatty Acid Metabolism (Acyl Carnitine, Polyunsaturated)	1892	NAMED	MJLXQSQYKZWZCB-DQFWFXSYSA-N	[O-]C(C[C@H](C[N+](C)(C)C)OC(CCCCCCC/C=C\C/C=C\CCCCC)=O)=O	linoleoylcarnitine (C18:2)*	linoleoylcarnitine (C18:2)*	36816-10-1	4952667	HMDB0006469		6450015	Pos Late
100003152	400	39577	156583	Amino Acid	Glutamate Metabolism	59	NAMED	AOKCDAVWJLOAHG-UHFFFAOYSA-N	CNCCCC(O)=O	N-methyl-GABA	N-methyl-GABA	1119-48-8	63869		C15987	70703	Pos Early
100003160	400	42994	156971	Peptide	Dipeptide	794	NAMED	ARPVSMCNIDAQBO-UHFFFAOYSA-N	OC(C(NC(C(N)CCC(N)=O)=O)CC(C)C)=O	glutaminylleucine	glutaminylleucine			HMDB0028801		44232492	Pos Early
100003169	209	40008	141960	Peptide	Dipeptide	853	NAMED	UCGDDTHMMVWVMV-UHFFFAOYSA-N	O=C(C(C(CC)C)N)NCC(O)=O	isoleucylglycine	isoleucylglycine	868-28-0	303621	HMDB0028907		342532	Neg
100003179	400	40010	156665	Peptide	Dipeptide	867	NAMED	HSQGMTRYSIHDAC-UHFFFAOYSA-N	O=C(C(CC(C)C)N)NC(C)C(O)=O	leucylalanine	leucylalanine	7298-84-2	227625	HMDB0028922		81721	Pos Early
100003183	400	48189	157731	Peptide	Dipeptide	1047	NAMED	JYOAXOMPIXKMKK-UHFFFAOYSA-N	O=C(C(CC(C)C)N)NC(CCC(N)=O)C(O)=O	leucylglutamine*	leucylglutamine*		3511125	HMDB0028927		4305457	Pos Early
100003185	400	40045	156684	Peptide	Dipeptide	872	NAMED	LESXFEZIFXFIQR-UHFFFAOYSA-N	O=C(C(CC(C)C)N)NCC(O)=O	leucylglycine	leucylglycine	686-50-0	71402	HMDB0028929		79070	Pos Early
100003210	400	39994	156660	Peptide	Dipeptide	1037	NAMED	XCTHZFGSVQBHBW-UHFFFAOYSA-N	O=C(C(C(C)C)N)NC(CC(C)C)C(O)=O	valylleucine	valylleucine	22906-55-4	312586	HMDB0029131		352039	Pos Early
100003239	209	39835	141954	Lipid	Endocannabinoid	2175	NAMED	LPDJCYFKKSLKRO-UHFFFAOYSA-N	O=C(NCCS(=O)(O)=O)CCCCCCCCCCCCCCC	N-palmitoyltaurine	N-palmitoyltaurine	83982-06-3	14435932			14504290	Neg
100003258	305	63990	232912	Cofactors and Vitamins	Ascorbate and Aldarate Metabolism	4353	NAMED	RMHBODZVODTFAH-UHFFFAOYSA-N	OC1=C(OC)C(C(C(CO)O)O1)=O	2-O-methylascorbic acid	2-O-methylascorbic acid	17860-87-6	90149	HMDB0240294		54726398	Polar
100003260	400	40007	161438	Amino Acid	Glutamate Metabolism	58	NAMED	SRGQUICKDUQCKO-UHFFFAOYSA-N	O=C(CCCNCCC(O)=O)O	carboxyethyl-GABA	carboxyethyl-GABA	4386-03-2	2474	HMDB0002201		2572	Pos Early
100003271	209	54923	208316	Amino Acid	Glutamate Metabolism	56	NAMED	GAQNUGISBQJMKO-UHFFFAOYSA-N	OC(CC(C(NC(CCC(O)=O)C(O)=O)=O)(CC(O)=O)O)=O	beta-citrylglutamate	beta-citrylglutamate	73590-26-8	19992713		C20775	189741	Neg
100003397	400	40406	156717	Lipid	Phospholipid Metabolism	2244	NAMED	UYPYRKYUKCHHIB-UHFFFAOYSA-N	C[N+](C)([O-])C	trimethylamine N-oxide	trimethylamine N-oxide	1184-78-7	1113	HMDB0000925	C01104	1145	Pos Early
100003415	400	62860	220638	Amino Acid	Lysine Metabolism	114	NAMED	PQNASZJZHFPQLE-LURJTMIESA-N	O=C([C@H](CCCCNC)N)O	N6-methyllysine	N6-methyllysine	1188-07-4	144469	HMDB0002038	C02728	164795	Pos Early
100003434	400	40730	156802	Amino Acid	Histidine Metabolism	80	NAMED	ZCKYOWGFRHAZIQ-UHFFFAOYSA-N	OC(CCC1=CN=CN1)=O	imidazole propionate	imidazole propionate	1074-59-5	63798	HMDB0002271		70630	Pos Early
100003588	400	41370	156809	Peptide	Dipeptide	926	NAMED	GLUBLISJVJFHQS-UHFFFAOYSA-N	O=C(CNC(C(CC1=CC=CC=C1)N)=O)O	phenylalanylglycine	phenylalanylglycine	721-90-4	88678	HMDB0028995		6992304	Pos Early
100003589	209	41374	143079	Peptide	Dipeptide	921	NAMED	MIDZLCFIAINOQN-WPRPVWTQSA-N	O=C([C@H](C)NC([C@H](CC1=CC=CC=C1)N)=O)O	phenylalanylalanine	phenylalanylalanine	3918-87-4	4589716	HMDB0028988		5488196	Neg
100003598	400	41375	156812	Peptide	Dipeptide	1016	NAMED	HPYDSVWYXXKHRD-UHFFFAOYSA-N	O=C(CNC(C(CC1=CC=C(C=C1)O)N)=O)O	tyrosylglycine	tyrosylglycine	673-05-5	227627	HMDB0029105		7021854	Pos Early
100003640	400	42079	156902	Peptide	Dipeptide	1033	NAMED	XXDVDTMEVBYRPK-UHFFFAOYSA-N	O=C(C(C(C)C)N)NC(CCC(N)=O)C(O)=O	valylglutamine	valylglutamine	42854-54-6	4419671	HMDB0029125		5253209	Pos Early
100003641	400	40475	156743	Peptide	Dipeptide	1034	NAMED	IOUPEELXVYPCPG-UHFFFAOYSA-N	O=C(C(C(C)C)N)NCC(O)=O	valylglycine	valylglycine	686-43-1	120256	HMDB0029127		136487	Pos Early
100003674	400	40703	156791	Peptide	Dipeptide	947	NAMED	RNKSNIBMTUYWSH-YFKPBYRVSA-N	O=[C@]([C@H]1NCCC1)NCC(O)=O	prolylglycine	prolylglycine	2578-57-6	4932143	HMDB0011178		6426709	Pos Early
100003695	305	62864	220652	Xenobiotics	Food Component/Plant	4960	NAMED	RGHNJXZEOKUKBD-MBMOQRBOSA-N	O=C([C@H]([C@H]([C@@H]([C@@H](CO)O)O)O)O)O	mannonate*	mannonate*	642-99-9	2496757			3246006	Polar
100003926	400	43264	156990	Lipid	Fatty Acid Metabolism (Acyl Carnitine, Hydroxy)	1920	NAMED	UEFRDQSMQXDWTO-UHFFFAOYSA-N	CC(CC(OC(C[N+](C)(C)C)CC([O-])=O)=O)O	(R)-3-hydroxybutyrylcarnitine	(R)-3-hydroxybutyrylcarnitine			HMDB0013127		53481617	Pos Early
100004046	400	43488	157016	Amino Acid	Histidine Metabolism	86	NAMED	BKAYIFDRRZZKNF-VIFPVBQESA-N	OC([C@H](CC1=CN=CN1)NC(CCNC(C)=O)=O)=O	N-acetylcarnosine	N-acetylcarnosine	56353-15-2	8079136	HMDB0012881		9903482	Pos Early
100004054	402	57512	211213	Lipid	Fatty Acid Metabolism (Acyl Carnitine, Long Chain Saturated)	1866	NAMED	DWSFAVOTORHAAL-UHFFFAOYSA-N	[O-]C(CC(C[N+](C)(C)C)OC(CCCCCCCCCCCCCCCC)=O)=O	margaroylcarnitine (C17)*	margaroylcarnitine (C17)*	106182-29-0	35015987	HMDB0006210		53477803	Pos Late
100004059	400	62278	219251	Xenobiotics	Food Component/Plant	4932	NAMED	GPPYTCRVKHULJH-UHFFFAOYSA-N	C[N+](C)(C(C([O-])=O)CC1=CN=CN1)C	histidine betaine (hercynine)*	histidine betaine (hercynine)*	534-30-5	2340795	HMDB0029422		3083620	Pos Early
100004089	209	42489	144357	Lipid	Fatty Acid, Monohydroxy	1963	NAMED	GHPVDCPCKSNJDR-UHFFFAOYSA-N	OC(C(O)=O)CCCCCCCC	2-hydroxydecanoate	2-hydroxydecanoate	5393-81-7	20195	HMDB0094656		21488	Neg
100004111	209	46146	144253	Xenobiotics	Benzoate Metabolism	4506	NAMED	NCOMUGOPQPRVSE-UHFFFAOYSA-N	OC1=CC(C)=CC=C1OS(O)(=O)=O	4-methylcatechol sulfate	4-methylcatechol sulfate			HMDB0240459		54104170	Neg
100004284	400	43424	157011	Xenobiotics	Chemical	6154	NAMED	HHVIBTZHLRERCL-UHFFFAOYSA-N	CS(C)(=O)=O	dimethyl sulfone	dimethyl sulfone	67-71-0	5978	HMDB0004983	C11142	6213	Pos Early
100004290	400	43392	157004	Amino Acid	Tyrosine Metabolism	216	NAMED	WRFPVMFCRNYQNR-UHFFFAOYSA-N	NC(C(O)=O)CC1=CC=CC=C1O	o-Tyrosine	o-Tyrosine	2370-61-8	82607	HMDB0006050		91482	Pos Early
100004327	402	45966	163989	Lipid	Lysophospholipid	2703	NAMED	ZPDQFUYPBVXUKS-KEKNWZKVSA-N	O=P(O)(OCC(O)COC(CCCCCCCCCCCCCCCCC)=O)OC[C@@H](C(O)=O)N	1-stearoyl-GPS (18:0)*	1-stearoyl-GPS (18:0)*		7826051	HMDB0061698		74819135	Pos Late
100004396	305	62069	218878	Lipid	Fatty Acid, Dicarboxylate	1669	NAMED	YVOMYDHIQVMMTA-UHFFFAOYSA-N	OC(CC(O)=O)CCC(O)=O	3-hydroxyadipate	3-hydroxyadipate		133894	HMDB0000345		151913	Polar
100004499	209	43231	143979	Amino Acid	Lysine Metabolism	133	NAMED	FZXCPFJMYOQZCA-UHFFFAOYSA-N	OC(C1CCCC(N1)=O)=O	6-oxopiperidine-2-carboxylate	6-oxopiperidine-2-carboxylate	34622-39-4	2282737	HMDB0061705		3014237	Neg
100004523	209	43249	124707	Amino Acid	Urea cycle; Arginine and Proline Metabolism	508	NAMED	SRXKAYJJGAAOBP-UHFFFAOYSA-N	CC(NCCCC(N)C(O)=O)=O	N-delta-acetylornithine	N-delta-acetylornithine		8096135	HMDB0003357	C00437	9920500	Neg
100004542	400	43761	157045	Lipid	Fatty Acid, Amino	1751	NAMED	RDFMDVXONNIGBC-UHFFFAOYSA-N	OC(C(CCCCC)N([H])[H])=O	2-aminoheptanoate	2-aminoheptanoate	1115-90-8	198338	HMDB0094649		227939	Pos Early
100004555	400	43265	156991	Xenobiotics	Chemical	6191	NAMED	AWUHAZDZHNWQAG-UHFFFAOYSA-N	O=C(C1=CC=CC=C1)OC(C[N+](C)(C)C)CC([O-])=O	benzoylcarnitine*	benzoylcarnitine*	105450-08-6	28689447				Pos Early
100004568	209	44552	144009	Xenobiotics	Chemical	6140	NAMED	FMWPQZPFBAHHMB-UHFFFAOYSA-N	OC(C(CSCCCO)NC(C)=O)=O	S-(3-hydroxypropyl)mercapturic acid (HPMA)	S-(3-hydroxypropyl)mercapturic acid (HPMA)	23127-40-4	2616726			119083	Neg
100004635	400	44878	157087	Amino Acid	Methionine, Cysteine, SAM and Taurine Metabolism	439	NAMED	UCUNFLYVYCGDHP-UHFFFAOYSA-N	O=S(C)(CCC(N)C(O)=O)=O	methionine sulfone	methionine sulfone	820-10-0	63154	HMDB0062174		69961	Pos Early
100005373	400	46227	221883	Amino Acid	Lysine Metabolism	121	NAMED	BFSYFTQDGRDJNV-QCNRFFRDSA-N	OC[C@@H](O)[C@@H](O)[C@H](O)C(CNCCCC[C@@H](N)C(O)=O)=O	fructosyllysine	fructosyllysine	21291-40-7	110281	HMDB0034879		9839580	Pos Early
100005383	400	47101	157354	Xenobiotics	Bacterial/Fungal	5330	NAMED	BPSLZWSRHTULGU-ZCFIWIBFSA-N	CN1[C@@H](C(O)=O)CCCC1	N-methylpipecolate	N-methylpipecolate	41447-17-0	9461516			11286529	Pos Early
100005463	400	45428	157095	Amino Acid	Methionine, Cysteine, SAM and Taurine Metabolism	441	NAMED	NPIMMZJBURSMON-UHFFFAOYSA-N	OC(C(CCS(C)=O)NC(C)=O)=O	N-acetylmethionine sulfoxide	N-acetylmethionine sulfoxide	108646-71-5	167798			11902949	Pos Early
100005466	305	48187	154613	Amino Acid	Methionine, Cysteine, SAM and Taurine Metabolism	473	NAMED	CXJAAWRLVGAKDV-UHFFFAOYSA-N	O=S(CCNC(C)=O)(O)=O	N-acetyltaurine	N-acetyltaurine		140553	HMDB0240253		159864	Polar
100005716	209	45968	144192	Lipid	Lysophospholipid	2714	NAMED	FQQQKGAFQIIGLQ-VYFUBJQISA-N	O[C@H](COC(CCCCCCC/C=C\CCCCCCCC)=O)COP(OCC(O)CO)(O)=O	1-oleoyl-GPG (18:1)*	1-oleoyl-GPG (18:1)*		34999689	HMDB0240602			Neg
100005717	209	45970	144193	Lipid	Lysophospholipid	2709	NAMED	BVJSKAUUFXBDOB-UHFFFAOYSA-N	O=P(OCC(O)CO)(O)OCC(O)COC(CCCCCCCCCCCCCCC)=O	1-palmitoyl-GPG (16:0)*	1-palmitoyl-GPG (16:0)*		2548639	HMDB0240601		3300276	Neg
100005864	400	46144	157118	Xenobiotics	Food Component/Plant	5092	NAMED	HOVAGTYPODGVJG-ZFYZTMLRSA-N	O[C@H]1[C@@H]([C@H]([C@H](O[C@@H]1CO)OC)O)O	methyl glucopyranoside (alpha + beta)	methyl glucopyranoside (alpha + beta)			HMDB0029965		445238,3036743,2108	Pos Early
100006051	402	48182	160274	Lipid	Fatty Acid Metabolism (Acyl Carnitine, Monounsaturated)	1885	NAMED	ABVVZYXTZLEOHP-OLHLWXQYSA-N	O=C(CCCCCCC/C=C\CCCC)O[C@H](CC([O-])=O)C[N+](C)(C)C	myristoleoylcarnitine (C14:1)*	myristoleoylcarnitine (C14:1)*	889848-55-9	34999520	HMDB0240588		129691961	Pos Late
100006056	209	48433	155077	Amino Acid	Tyrosine Metabolism	227	NAMED	NSTPXGARCQOSAU-VIFPVBQESA-N	OC([C@@H](NC=O)CC1=CC=CC=C1)=O	N-formylphenylalanine	N-formylphenylalanine	13200-85-6	663938	HMDB0240317		759256,7064571	Neg
100006108	400	48425	157774	Peptide	Acetylated Peptides	1184	NAMED	DZTZJNGATJMDSH-CYBMUJFWSA-N	O=C(CC1=CC=CC=C1)O[C@H](CC([O-])=O)C[N+](C)(C)C	phenylacetylcarnitine	phenylacetylcarnitine	287108-21-8				101724840	Pos Early
100006115	305	48255	153226	Carbohydrate	Pentose Metabolism	1283	NAMED	QXKAIJAYHKCRRA-JJYYJPOSSA-N	OC([C@H]([C@@H]([C@@H](CO)O)O)O)=O	arabonate/xylonate	arabonate/xylonate			HMDB0000539	C00502,C05411	122045,6602431	Polar
100006122	305	54671	180863	Carbohydrate	Pentose Metabolism	1264	NAMED	LQXVFWRQNMEDEE-UHFFFAOYSA-N	OC1(CO)OCC(O)C1O	ribulose/xylulose	ribulose/xylulose			HMDB0000621,HMDB0000751,HMDB0001644,HMDB0003371		5289590,151261	Polar
100006191	209	48841	155015	Amino Acid	Tyrosine Metabolism	225	NAMED	JPAUCQAJHLSMQW-XPORZQOISA-N	O[C@H]([C@@H](O)[C@@H]1O)[C@@H](O[C@@H]1C(O)=O)OC2=CC=C(C)C=C2	p-cresol glucuronide*	p-cresol glucuronide*	17680-99-8	135751	HMDB0011686		154035	Neg
100006240	209	48504	154464	Amino Acid	Glutathione Metabolism	591	NAMED	ICRIFHIWWXQBPY-MAJRPQAMSA-N	O=C([C@@](CSC1CC(OC1CCCCC)O)(NC(CC[C@](N)(C(O)=O)[H])=O)[H])NCC(O)=O	4-hydroxy-nonenal-glutathione	4-hydroxy-nonenal-glutathione	99927-70-5		HMDB0240578		92970719	Neg
100006367	305	53230	179403	Lipid	Fatty Acid, Monohydroxy	1980	NAMED	HPMGFDVTYHWBAG-UHFFFAOYSA-N	CCCC(O)CC(O)=O	3-hydroxyhexanoate	3-hydroxyhexanoate	10191-24-9	133518	HMDB0061652,HMDB0010718		151492	Polar
100006379	400	48782	157831	Amino Acid	Tryptophan Metabolism	261	NAMED	CPXSBHKDEPPWIX-RAYCSJGISA-N	N[C@H](C(O)=O)CC1=C([C@H]([C@H]([C@@H](O)[C@@H]2O)O)O[C@@H]2CO)NC3=CC=CC=C13	C-glycosyltryptophan	C-glycosyltryptophan	180509-18-6	9157171	HMDB0240296		10981970	Pos Early
100006430	305	48885	160479	Carbohydrate	Pentose Metabolism	1277	NAMED	HEBKCHPVOIAQTA-IMJSIDKUSA-N	OC[C@@H](C([C@H](CO)O)O)O	arabitol/xylitol	arabitol/xylitol			HMDB0001851,HMDB0000568,HMDB0002917	C00379,C00542,C01904	94154,6912	Polar
100006435	400	46539	166536	Carbohydrate	Aminosugar Metabolism	1434	NAMED	OVRNDRQMDRJTHS-FMDGEEDCSA-N	O[C@@H]1[C@H]([C@@H](O[C@@H]([C@H]1O)CO)O)NC(C)=O	N-acetylglucosamine/N-acetylgalactosamine	N-acetylglucosamine/N-acetylgalactosamine			HMDB0000212,HMDB0000215	C01074	439174,84265	Pos Early
100006436	209	64496	238493	Xenobiotics	Chemical	6209	NAMED	UCQFCFPECQILOL-UHFFFAOYSA-N	CCOP(O)(OCC)=O	diethyl phosphate	diethyl phosphate	598-02-7	634	HMDB0012209	C06608	654	Neg
100006438	305	47076	148336	Energy	TCA Cycle	1463	NAMED	HNEGQIOMVPPMNR-IHWYPQMZSA-N	C/C(C(O)=O)=C/C(O)=O	citraconate/glutaconate	citraconate/glutaconate			HMDB0000634,HMDB0000620	C02226,C02214	5280498,643798	Polar
100006620	402	61775	218145	Lipid	Fatty Acid Metabolism (Acyl Carnitine, Medium Chain)	1858	NAMED	MPSPNFAQQQMFLK-UHFFFAOYSA-N	[O-]C(CC(OC(CCCCCCCC)=O)C[N+](C)(C)C)=O	nonanoylcarnitine (C9)	nonanoylcarnitine (C9)		28533402	HMDB0013288		91825642	Pos Late
100006726	209	52608	166573	Lipid	Endocannabinoid	2183	NAMED	KQXDGUVSAAQARU-HZJYTTRNSA-N	CCCCC/C=C\C/C=C\CCCCCCCC(NCCO)=O	linoleoyl ethanolamide	linoleoyl ethanolamide	68171-52-8	4446566	HMDB0012252		5283446	Neg
100008928	305	52281	164309	Amino Acid	Glutathione Metabolism	582	NAMED	AFENDNXGAFYKQO-UHFFFAOYSA-N	CCC(O)C(O)=O	2-hydroxybutyrate/2-hydroxyisobutyrate	2-hydroxybutyrate/2-hydroxyisobutyrate			HMDB0000729,HMDB00008	C21297,C05984	440864,4277439	Polar
100008929	209	52282	164310	Energy	TCA Cycle	1461	NAMED	YNOXCRMFGMSKIJ-UHFFFAOYSA-N	CC(C(O)=O)C(C(O)=O)(O)CC(O)=O	2-methylcitrate/homocitrate	2-methylcitrate/homocitrate			HMDB0003518,HMDB0000379	C01251	439459,515	Neg
100008930	209	52285	164313	Lipid	Long Chain Monounsaturated Fatty Acid	1534	NAMED	ZQPPMHVWECSIRJ-KTKRTIGZSA-N	OC(CCCCCCC/C=C\CCCCCCCC)=O	oleate/vaccenate (18:1)	oleate/vaccenate (18:1)			HMDB0003231,HMDB0000573,HMDB0240219,HMDB0000207	C21944,C08367,C01712,C00712	5282761,637517,5281127,445639	Neg
100008998	402	52473	165151	Cofactors and Vitamins	Tocopherol Metabolism	4383	NAMED	QUEDXNHFTDJVIY-DQCZWYHMSA-N	CC1=C(C(CC2)=CC(O)=C1C)O[C@@]2(CCC[C@@H](CCC[C@@H](CCCC(C)C)C)C)C	gamma-tocopherol/beta-tocopherol	gamma-tocopherol/beta-tocopherol			HMDB0006335,HMDB0001492	C14152,C02483		Pos Late
100009043	209	52915	166014	Amino Acid	Tryptophan Metabolism	321	NAMED	YBMPUGDWCSVZRS-UHFFFAOYSA-N	O=S(OC1=C2C(C=CN2)=CC=C1)(O)=O	7-hydroxyindole sulfate	7-hydroxyindole sulfate						Neg
100009227	209	54885	207774	Lipid	Lysophospholipid	2716	NAMED	VEEHTGYBVMTAAF-RFFZIGDUSA-N	[H][C@@](CO)(O)COP(OC[C@]([H])(O)COC(CCCCCCC/C=C\C/C=C\CCCCC)=O)(O)=O	1-linoleoyl-GPG (18:2)*	1-linoleoyl-GPG (18:2)*			HMDB0240600			Neg
100009232	400	53231	179281	Xenobiotics	Chemical	6241	NAMED	DZLNHFMRPBPULJ-VKHMYHEASA-N	O=C(O)[C@]1(NCSC1)[H]	thioproline	thioproline	34592-47-4	84120	HMDB0062164		93176	Pos Early
100009271	400	52984	166220	Lipid	Fatty Acid Metabolism (Acyl Carnitine, Hydroxy)	1921	NAMED	UEFRDQSMQXDWTO-UHFFFAOYSA-N	CC(O)CC(OC(C[N+](C)(C)C)CC([O-])=O)=O	(S)-3-hydroxybutyrylcarnitine	(S)-3-hydroxybutyrylcarnitine			HMDB0013127		71464477	Pos Early
100009394	209	57652	212703	Lipid	Long Chain Polyunsaturated Fatty Acid (n3 and n6)	1567	NAMED	WPJGPAAPSBVXNU-HZJYTTRNSA-N	CCCCC/C=C\C/C=C\CCCCCC(O)=O	hexadecadienoate (16:2n6)	hexadecadienoate (16:2n6)	28290-73-5	13628094	HMDB0000477		13932172	Neg
100009406	402	53223	178791	Lipid	Fatty Acid Metabolism (Acyl Carnitine, Monounsaturated)	1886	NAMED	JFAGPSOZZSTLRF-KHPPLWFESA-N	O=C(OC(CC([O-])=O)C[N+](C)(C)C)CCCCCCC/C=C\CCCCCC	palmitoleoylcarnitine (C16:1)*	palmitoleoylcarnitine (C16:1)*		28639183	HMDB0013207		71464547	Pos Late
100010869	305	57547	211434	Amino Acid	Leucine, Isoleucine and Valine Metabolism	429	NAMED	AOWPAWLEXIYETE-UHFFFAOYSA-N	OC(C)(C(O)=O)C(C)O	2,3-dihydroxy-2-methylbutyrate	2,3-dihydroxy-2-methylbutyrate	14868-24-7	266858	HMDB0029576		301941	Polar
100010895	400	57554	211532	Nucleotide	Pyrimidine Metabolism, Cytidine containing	4265	NAMED	RFCQJGFZUQFYRF-ZOQUXTDFSA-N	O=C1N(C=CC(N)=N1)[C@@H]([C@H](OC)[C@@H]2O)O[C@@H]2CO	2'-O-methylcytidine	2'-O-methylcytidine	2140-72-9	133067			150971	Pos Early
100015643	402	57426	211079	Lipid	Sphingolipid Synthesis	3003	NAMED	KWDXKYNWAKMLKK-YQMRQDNGSA-N	OC(/C=C/CCCCCCCC/C=C\CCC)C(CO)N([H])[H]	sphingadienine	sphingadienine	25696-03-1	4952479			6449795	Pos Late
100015666	400	57404	211020	Lipid	Phospholipid Metabolism	2242	NAMED	ZWZWYGMENQVNFU-AKGZTFGVSA-N	OC([C@@H](N)COP(OCC(CO)O)(O)=O)=O	glycerophosphoserine*	glycerophosphoserine*		2339060			3081457	Pos Early
100015762	209	57467	211123	Lipid	Long Chain Polyunsaturated Fatty Acid (n3 and n6)	1575	NAMED	RILVNGKQIULBOQ-YHTMAJSVSA-N	CCCCC/C=C/C/C=C/C/C=C/CCCCCCCCC(O)=O	docosatrienoate (22:3n6)*	docosatrienoate (22:3n6)*					75955220	Neg
100015785	209	57810	213739	Lipid	Long Chain Polyunsaturated Fatty Acid (n3 and n6)	1566	NAMED	YHGJECVSSKXFCJ-KUBAVDMBSA-N	OC(CCCC/C=C\C/C=C\C/C=C\C/C=C\C/C=C\C/C=C\CC)=O	nisinate (24:6n3)	nisinate (24:6n3)	68378-49-4	9967286	HMDB0013025		11792612	Neg
100015797	209	57658	212715	Lipid	Long Chain Polyunsaturated Fatty Acid (n3 and n6)	1562	NAMED	OQOCQFSPEWCSDO-JLNKQSITSA-N	OC(CCCC/C=C\C/C=C\C/C=C\C/C=C\C/C=C\CC)=O	heneicosapentaenoate (21:5n3)	heneicosapentaenoate (21:5n3)	24257-10-1	10171040			11998573	Neg
100015831	402	57511	211212	Lipid	Fatty Acid Metabolism (Acyl Carnitine, Polyunsaturated)	1893	NAMED	WJCRATGUUISKDG-QNEBEIHSSA-N	O=C(OC(C[N+](C)(C)C)CC([O-])=O)CCCCCCC/C=C\C/C=C\C/C=C\CC	linolenoylcarnitine (C18:3)*	linolenoylcarnitine (C18:3)*						Pos Late
100015832	402	57514	211215	Lipid	Fatty Acid Metabolism (Acyl Carnitine, Long Chain Saturated)	1869	NAMED	IUMXSSOVGPXXJL-UHFFFAOYSA-N	O=C(OC(C[N+](C)(C)C)CC([O-])=O)CCCCCCCCCCCCCCCCCCCCC	behenoylcarnitine (C22)*	behenoylcarnitine (C22)*		28639204	HMDB0062468		71464577	Pos Late
100015833	402	57513	211214	Lipid	Fatty Acid Metabolism (Acyl Carnitine, Long Chain Saturated)	1868	NAMED	SVJLJQBGUITFLI-UHFFFAOYSA-N	O=C(OC(C[N+](C)(C)C)CC([O-])=O)CCCCCCCCCCCCCCCCCCC	arachidoylcarnitine (C20)*	arachidoylcarnitine (C20)*		28639199	HMDB0006460		53477833	Pos Late
100015835	402	57516	211217	Lipid	Fatty Acid Metabolism (Acyl Carnitine, Long Chain Saturated)	1871	NAMED	KOCKWDDTAHPJSX-UHFFFAOYSA-N	[O-]C(CC(C[N+](C)(C)C)OC(CCCCCCCCCCCCCCCCCCCCCCCCC)=O)=O	cerotoylcarnitine (C26)*	cerotoylcarnitine (C26)*		35015992	HMDB0006347		53477828	Pos Late
100015837	402	57518	211219	Lipid	Fatty Acid Metabolism (Acyl Carnitine, Polyunsaturated)	1895	NAMED	RBFQHRALHSUPIA-SNPVRQPZSA-N	CCCCC/C=C\C/C=C\C/C=C\C/C=C\CCCC(OC(C[N+](C)(C)C)CC([O-])=O)=O	arachidonoylcarnitine (C20:4)	arachidonoylcarnitine (C20:4)			HMDB0006455		136212424	Pos Late
100015838	402	57519	211220	Lipid	Fatty Acid Metabolism (Acyl Carnitine, Monounsaturated)	1888	NAMED	PVOQPLSKYNZHOT-OUKQBFOZSA-N	O=C(OC(CC([O-])=O)C[N+](C)(C)C)CCCCCCCCC/C=C/CCCCCCCC	eicosenoylcarnitine (C20:1)*	eicosenoylcarnitine (C20:1)*						Pos Late
100015839	402	57520	211221	Lipid	Fatty Acid Metabolism (Acyl Carnitine, Polyunsaturated)	1894	NAMED	OLZWDVKTOGTVLC-UTJQPWESSA-N	O=C(CCCCCCCCC/C=C\C/C=C\CCCCC)OC(C[N+](C)(C)C)CC([O-])=O	dihomo-linoleoylcarnitine (C20:2)*	dihomo-linoleoylcarnitine (C20:2)*						Pos Late
100015840	402	57521	211222	Lipid	Fatty Acid Metabolism (Acyl Carnitine, Polyunsaturated)	1896	NAMED	RDIZZXFTCZPSRY-WYTUUNCASA-N	O=C(CCCCCC/C=C/C/C=C/C/C=C/CCCCC)OC(CC([O-])=O)C[N+](C)(C)C	dihomo-linolenoylcarnitine (C20:3n3 or 6)*	dihomo-linolenoylcarnitine (C20:3n3 or 6)*						Pos Late
100015841	402	57525	211226	Lipid	Fatty Acid Metabolism (Acyl Carnitine, Monounsaturated)	1889	NAMED	WDWXOVLPQSTGNY-SEYXRHQNSA-N	O=C(CCCCCCCCCCC/C=C\CCCCCCCC)OC(CC([O-])=O)C[N+](C)(C)C	erucoylcarnitine (C22:1)*	erucoylcarnitine (C22:1)*						Pos Late
100015842	402	57522	211223	Lipid	Fatty Acid Metabolism (Acyl Carnitine, Long Chain Saturated)	1864	NAMED	MDDWQHVKSHTZTD-UHFFFAOYSA-N	O=C(CCCCCCCCCCCCCC)OC(C[N+](C)(C)C)CC([O-])=O	pentadecanoylcarnitine (C15)*	pentadecanoylcarnitine (C15)*			HMDB0062517		123132011	Pos Late
100015845	402	57523	211224	Lipid	Fatty Acid Metabolism (Acyl Carnitine, Polyunsaturated)	1903	NAMED	WLLMYDQRCSWAST-WSDBEMKQSA-N	O=C(CC/C=C\C/C=C\C/C=C\C/C=C\C/C=C\C/C=C\CC)OC(C[N+](C)(C)C)CC([O-])=O	docosahexaenoylcarnitine (C22:6)*	docosahexaenoylcarnitine (C22:6)*						Pos Late
100015846	402	57531	211232	Lipid	Fatty Acid Metabolism (Acyl Carnitine, Monounsaturated)	1890	NAMED	QGIHQXKFCAACHN-SEYXRHQNSA-N	O=C(CCCCCCCCCCCCC/C=C\CCCCCCCC)OC(C[N+](C)(C)C)CC([O-])=O	nervonoylcarnitine (C24:1)*	nervonoylcarnitine (C24:1)*			HMDB0006509			Pos Late
100015848	402	57526	211227	Lipid	Fatty Acid Metabolism (Acyl Carnitine, Polyunsaturated)	1898	NAMED	LDIMXAXYWUCEAM-UTJQPWESSA-N	CCCCC/C=C\C/C=C\CCCCCCCCCCCC(OC(C[N+](C)(C)C)CC([O-])=O)=O	docosadienoylcarnitine (C22:2)*	docosadienoylcarnitine (C22:2)*					71464511	Pos Late
100015849	402	57527	211228	Lipid	Fatty Acid Metabolism (Acyl Carnitine, Polyunsaturated)	1899	NAMED	OCGDLIUNELUBCT-YHTMAJSVSA-N	O=C(OC(CC([O-])=O)C[N+](C)(C)C)CCCCCCCCCCC/C=C/C/C=C/C/C=C/CC	docosatrienoylcarnitine (C22:3)*	docosatrienoylcarnitine (C22:3)*						Pos Late
100015850	402	57528	211229	Lipid	Fatty Acid Metabolism (Acyl Carnitine, Polyunsaturated)	1900	NAMED	OLORTLVEDIELGC-SNPVRQPZSA-N	O=C(OC(CC([O-])=O)C[N+](C)(C)C)CCCCC/C=C\C/C=C\C/C=C\C/C=C\CCCCC	adrenoylcarnitine (C22:4)*	adrenoylcarnitine (C22:4)*						Pos Late
100015851	402	57529	211230	Lipid	Fatty Acid Metabolism (Acyl Carnitine, Polyunsaturated)	1901	NAMED	MJPIXACTUMSGGI-WMPRHZDHSA-N	O=C(OC(CC([O-])=O)C[N+](C)(C)C)CCCCC/C=C\C/C=C\C/C=C\C/C=C\C/C=C\CC	docosapentaenoylcarnitine (C22:5n3)*	docosapentaenoylcarnitine (C22:5n3)*					71464594	Pos Late
100015962	400	57687	213101	Amino Acid	Lysine Metabolism	138	NAMED	CDLVFVFTRQPQFU-UHFFFAOYSA-N	C[N+](C)(C)CCCCC([O-])=O	N,N,N-trimethyl-5-aminovalerate	N,N,N-trimethyl-5-aminovalerate		34236878			14274897	Pos Early
100015966	402	57635	212257	Cofactors and Vitamins	Vitamin A Metabolism	4432	NAMED	JKQXZKUSFCKOGQ-DKLMTRRASA-N	CC1=C(/C=C/C(C)=C/C=C/C(C)=C/C=C/C=C(C)/C=C/C=C(C)/C=C/C2=C(C)CC(O)CC2(C)C)C(C)(C)CC(O)C1	carotene diol (1)	carotene diol (1)						Pos Late
100016038	400	57814	213597	Amino Acid	Polyamine Metabolism	550	NAMED	MQTAVJHICJWXBR-UHFFFAOYSA-N	CC(NCCCNCCCCN)=O	(N(1) + N(8))-acetylspermidine	(N(1) + N(8))-acetylspermidine			HMDB0002189,HMDB0001276	C01029,C00612	496,123689	Pos Early
100016058	400	61778	218150	Lipid	Fatty Acid Metabolism (Acyl Carnitine, Monounsaturated)	1872	NAMED	HQDBMDGXEZLSNK-AATRIKPKSA-N	C/C=C/C(OC(CC([O-])=O)C[N+](C)(C)C)=O	butenoylcarnitine (C4:1)	butenoylcarnitine (C4:1)						Pos Early
100016063	400	61779	218152	Lipid	Fatty Acid Metabolism (Acyl Carnitine, Short Chain)	1843	NAMED	GCKJJXWIYAKHOA-LLVKDONJSA-N	CC(CCC(O[C@@H](C[N+](C)(C)C)CC([O-])=O)=O)C	isocaproylcarnitine	isocaproylcarnitine						Pos Early
100016069	402	61769	218137	Lipid	Fatty Acid Metabolism (Acyl Carnitine, Monounsaturated)	1883	NAMED	PETYOUXDCHQKTQ-QXPKXGMISA-N	CCCCCC/C=C\CCCC(O[C@@H](C[N+](C)(C)C)CC([O-])=O)=O	5-dodecenoylcarnitine (C12:1)	5-dodecenoylcarnitine (C12:1)			HMDB13326		91825571	Pos Late
100019800	402	61839	218537	Lipid	Fatty Acid Metabolism (Acyl Carnitine, Hydroxy)	1929	NAMED	MHJOYNGEDDXLLU-UHFFFAOYSA-N	CCCCCCCCCCCCCC(O)CC(OC([N+](C)(C)C)CCC([O-])=O)=O	3-hydroxypalmitoylcarnitine	3-hydroxypalmitoylcarnitine			HMDB0013336		126456228	Pos Late
100019801	402	61840	218539	Lipid	Fatty Acid Metabolism (Acyl Carnitine, Hydroxy)	1930	NAMED	YBCVTTMMURGSEY-LMLDZDDJSA-N	CCCCCCCC/C=C\CCCCCC(O)CC(O[C@@H](C[N+](C)(C)C)CC([O-])=O)=O	3-hydroxyoleoylcarnitine	3-hydroxyoleoylcarnitine		48061587			129637446	Pos Late
100019915	400	61705	218049	Nucleotide	Pyrimidine Metabolism, Cytidine containing	4250	NAMED	YQUAKORMLHPSLZ-XVFCMESISA-N	NC1=NC(N(C=C1)[C@@H]2O[C@@H]([C@H]([C@H]2OP(O)(O)=O)O)CO)=O	cytidine 2' or 3'-monophosphate (2' or 3'-CMP)	cytidine 2' or 3'-monophosphate (2' or 3'-CMP)			HMDB0240312,HMDB0011692	C03104,C05822	66535,53481031	Pos Early
100019960	305	61827	218249	Lipid	Fatty Acid, Monohydroxy	1960	NAMED	RGMMREBHCYXQMA-UHFFFAOYSA-N	OC(C(O)CCCCC)=O	2-hydroxyheptanoate*	2-hydroxyheptanoate*		2032206			2750949	Polar
100019968	305	61858	218556	Carbohydrate	Pentose Metabolism	1290	NAMED	QXKAIJAYHKCRRA-PZGQECOJSA-N	OC[C@H](O)[C@@H](O)[C@@H](O)C(O)=O	lyxonate	lyxonate			HMDB0060255			Polar
100020205	400	62060	218876	Amino Acid	Alanine and Aspartate Metabolism	43	NAMED	ZBYVTTSIVDYQSO-REOHCLBHSA-N	O=C(O)[C@@H](N)CC(NO)=O	hydroxyasparagine**	hydroxyasparagine**		88149	HMDB32332	C20631	15991574	Pos Early
100020217	400	62947	220818	Amino Acid	Urea cycle; Arginine and Proline Metabolism	519	NAMED	KXONJPJIFNGMCN-UHFFFAOYSA-N	O=C(C([N+](C)(C)C)C)N1CCCC1C([O-])=O	N,N,N-trimethyl-alanylproline betaine (TMAP)	N,N,N-trimethyl-alanylproline betaine (TMAP)			HMDB0240365			Pos Early
100020219	400	62863	220648	Xenobiotics	Food Component/Plant	4786	NAMED	OLNJUISKUQQNIM-UHFFFAOYSA-N	O=CC1=CNC2=CC=CC=C12	3-formylindole	3-formylindole	487-89-8	9838	HMDB29737	C08493	10256	Pos Early
100020343	209	62850	220619	Lipid	Long Chain Polyunsaturated Fatty Acid (n3 and n6)	1551	NAMED	HXHZGHRLVRFQDR-HZJYTTRNSA-N	OC(CCC/C=C\C/C=C\CCCCC)=O	tetradecadienoate (14:2)*	tetradecadienoate (14:2)*	39039-37-7	4471834	HMDB0000560		5312409	Neg
100020361	400	62853	220624	Amino Acid	Urea cycle; Arginine and Proline Metabolism	489	NAMED	YCCMTCQQDULIFE-UHFFFAOYSA-N	NC1CCCNC1=O	3-amino-2-piperidone	3-amino-2-piperidone	1892-22-4	4371576	HMDB0000323		5200225	Pos Early
100020487	305	62309	219288	Amino Acid	Polyamine Metabolism	544	NAMED	YGIAGXACEXFIDU-UHFFFAOYSA-N	O=C(C)NCCCNCCCC(O)=O	N-acetyl-isoputreanine	N-acetyl-isoputreanine					131802901	Polar
100020752	402	62436	219636	Lipid	Fatty Acid Metabolism (Acyl Carnitine, Polyunsaturated)	1897	NAMED	DBCKADUSYJAPII-LJURNQLPSA-N	CCCCCCCC/C=C\C/C=C\C/C=C\CCCC(OC(CC([O-])=O)C[N+](C)(C)C)=O	meadoylcarnitine (C20:3n9)*	meadoylcarnitine (C20:3n9)*						Pos Late
100020825	400	62557	219908	Lipid	Fatty Acid Metabolism (Acyl Carnitine, Hydroxy)	1922	NAMED	VYEONLJQPYRKAN-UHFFFAOYSA-N	C[N+](C)(C)CC(OC(CC(O)CCC)=O)CC([O-])=O	3-hydroxyhexanoylcarnitine (1)	3-hydroxyhexanoylcarnitine (1)						Pos Early
100020826	400	62556	219907	Lipid	Fatty Acid Metabolism (Acyl Carnitine, Hydroxy)	1923	NAMED	VYEONLJQPYRKAN-UHFFFAOYSA-N	C[N+](C)(C)CC(OC(CC(O)CCC)=O)CC([O-])=O	3-hydroxyhexanoylcarnitine (2)	3-hydroxyhexanoylcarnitine (2)						Pos Early
100020837	305	63042	221622	Xenobiotics	Drug - Topical Agents	5963	NAMED	AKEUNCKRJATALU-UHFFFAOYSA-N	OC(C1=C(O)C=CC=C1O)=O	2,6-dihydroxybenzoic acid	2,6-dihydroxybenzoic acid	303-07-1	8974	HMDB0013676		9338	Polar
100020893	209	62805	220431	Amino Acid	Methionine, Cysteine, SAM and Taurine Metabolism	448	NAMED	XMZBEAXQGSBWLG-NSCUHMNNSA-N	OC(C(O)=O)C(O)/C=C/SC	2,3-dihydroxy-5-methylthio-4-pentenoate (DMTPA)*	2,3-dihydroxy-5-methylthio-4-pentenoate (DMTPA)*			HMDB0240388			Neg
100020967	209	63009	221130	Amino Acid	Glutathione Metabolism	590	NAMED	PWCIUOASSAHGHI-WPZUCAASSA-N	O=C(CC[C@@H](C(O)=O)N([H])[H])N([H])[C@H](C(N([H])CC(O)=O)=O)CSC(C(O)=O)CC(O)=O	S-(1,2-dicarboxyethyl)glutathione	S-(1,2-dicarboxyethyl)glutathione	1115-52-2	7978145			9802383	Neg
100021131	402	63613	222938	Lipid	Fatty Acid Metabolism (Acyl Carnitine, Monounsaturated)	1882	NAMED	FVOVZEONZTWNTC-OUKQBFOZSA-N	CCCCCCCC/C=C/C(OC(CC([O-])=O)C[N+](C)(C)C)=O	undecenoylcarnitine (C11:1)	undecenoylcarnitine (C11:1)						Pos Late
100021136	402	63361	222432	Lipid	Fatty Acid Metabolism (Acyl Carnitine, Monounsaturated)	1880	NAMED	YMJNFVUJNDWLND-ZHACJKMWSA-N	O=C(C/C([H])=C(CCCCCC)\[H])OC(CC([O-])=O)C[N+](C)(C)C	3-decenoylcarnitine	3-decenoylcarnitine						Pos Late
100021141	402	63358	222426	Lipid	Fatty Acid Metabolism (Acyl Carnitine, Hydroxy)	1928	NAMED	VCRSQDIROUELAR-UHFFFAOYSA-N	OC(CCCCCCC)CC(OC(CC([O-])=O)C[N+](C)(C)C)=O	3-hydroxydecanoylcarnitine	3-hydroxydecanoylcarnitine		59664325	HMDB0061636		121454166	Pos Late
100021478	400	64596	238817	Amino Acid	Histidine Metabolism	93	NAMED	MXETUSMIYKMMAT-UHFFFAOYSA-N	CN1C=NC=C1CC(O)C(O)=O	1-methyl-5-imidazolelactate	1-methyl-5-imidazolelactate	2022510-60-5	65563369				Pos Early
100021770	209	63700	223166	Cofactors and Vitamins	Nicotinate and Nicotinamide Metabolism	4328	NAMED	IDBZKGQRLBFUFQ-UHFFFAOYSA-N	NC(C1=CN(C2OC(COP(O)(OP(OCC3OC(N4C5=C(C(N)=NC=N5)N=C4)C(O)C3O)(O)=O)=O)C(O)C2O)C(O)CC1)=O	NADHX*	NADHX*		2267	HMDB0059644	C20482,C04856	25203523,56927860,123131986	Neg
100021918	209	64328	237314	Xenobiotics	Chemical	6179	NAMED	ICKWICRCANNIBI-UHFFFAOYSA-N	CC(C)(c1cc(C(C)(C)C)c(O)cc1)C	2,4-di-tert-butylphenol	2,4-di-tert-butylphenol	96-76-4					Neg
100021990	400	64393	237477	Lipid	Fatty Acid Metabolism (Acyl Carnitine, Hydroxy)	1925	NAMED	RCXSFDNDEVSQNG-UHFFFAOYSA-N	[O-]C(CC(OC(C(O)CCCCCC)=O)C[N+](C)(C)C)=O	3-hydroxyoctanoylcarnitine (1)	3-hydroxyoctanoylcarnitine (1)						Pos Early
100021991	400	64394	237478	Lipid	Fatty Acid Metabolism (Acyl Carnitine, Hydroxy)	1926	NAMED	RCXSFDNDEVSQNG-UHFFFAOYSA-N	[O-]C(CC(OC(C(O)CCCCCC)=O)C[N+](C)(C)C)=O	3-hydroxyoctanoylcarnitine (2)	3-hydroxyoctanoylcarnitine (2)						Pos Early
100022041	400	64571	238237	Peptide	Modified Peptides	1219	NAMED	VOWFCBSRZKGKTF-UHFFFAOYSA-N	O=C(N1CCCC1C([O-])=O)C2CCC[N+]2(C)C	N,N-dimethyl-pro-pro	N,N-dimethyl-pro-pro						Pos Early
100022120	400	64568	238235	Amino Acid	Tryptophan Metabolism	263	NAMED	YLEQTOAIAOPFBY-UHFFFAOYSA-N	OC(C(N)(C)N(C1=C(C2)C=CC=C1)C2=O)=O	oxindolylalanine	oxindolylalanine					20977764	Pos Early
999910457	400	47581	157489				UNNAMED			X-10457	X-10457						Pos Early
999911787	400	33132	156002				UNNAMED			X-11787	X-11787						Pos Early
999912015	209	47390	148867				UNNAMED			X-12015	X-12015						Neg
999912100	400	47687	157560				UNNAMED			X-12100	X-12100						Pos Early
999912101	400	47642	157543				UNNAMED			X-12101	X-12101						Pos Early
999912104	209	52597	165325				UNNAMED			X-12104	X-12104						Neg
999912798	400	46624	157263				UNNAMED			X-12798	X-12798						Pos Early
999912906	209	47955	150146				UNNAMED			X-12906	X-12906						Neg
999914056	400	46632	157266				UNNAMED			X-14056	X-14056						Pos Early
999914904	209	47204	148681				UNNAMED			X-14904	X-14904						Neg
999915136	400	47619	157524				UNNAMED			X-15136	X-15136						Pos Early
999915161	400	47620	157525				UNNAMED			X-15161	X-15161						Pos Early
999915220	209	46658	146599				UNNAMED			X-15220	X-15220						Neg
999915461	400	46283	157144				UNNAMED			X-15461	X-15461						Pos Early
999917010	209	47993	150197				UNNAMED			X-17010	X-17010						Neg
999918059	209	48039	150245				UNNAMED			X-18059	X-18059						Neg
999921796	209	46972	148225				UNNAMED			X-21796	X-21796						Neg
999922162	400	47417	157401				UNNAMED			X-22162	X-22162						Pos Early
999922776	209	48081	150295				UNNAMED			X-22776	X-22776						Neg
999922810	209	48127	150610				UNNAMED			X-22810	X-22810						Neg
999923240	209	48936	160531				UNNAMED			X-23240	X-23240						Neg
999923587	400	49463	161125				UNNAMED			X-23587	X-23587						Pos Early
999923593	400	49469	161131				UNNAMED			X-23593	X-23593						Pos Early
999923639	400	49515	161179				UNNAMED			X-23639	X-23639						Pos Early
999923672	400	49549	161240				UNNAMED			X-23672	X-23672						Pos Early
999923739	400	49637	161456				UNNAMED			X-23739	X-23739						Pos Early
999923782	402	49681	161533				UNNAMED			X-23782	X-23782						Pos Late
999924027	402	52056	164000				UNNAMED			X-24027	X-24027						Pos Late
999924241	400	52280	164303				UNNAMED			X-24241	X-24241						Pos Early
999924243	400	52286	164314				UNNAMED			X-24243	X-24243						Pos Early
999924422	400	52636	165389				UNNAMED			X-24422	X-24422						Pos Early
999924425	400	52655	165410				UNNAMED			X-24425	X-24425						Pos Early
999924812	400	54840	207726				UNNAMED			X-24812	X-24812						Pos Early
999925109	400	61682	217977				UNNAMED			X-25109	X-25109						Pos Early
999925793	400	63563	222792				UNNAMED			X-25793	X-25793						Pos Early
999925936	400	63840	223405				UNNAMED			X-25936	X-25936						Pos Early
999925940	209	63891	223698				UNNAMED			X-25940	X-25940						Neg
999925950	400	63901	223727				UNNAMED			X-25950	X-25950						Pos Early
999925953	400	63904	223730				UNNAMED			X-25953	X-25953						Pos Early
999925984	209	63974	224206				UNNAMED			X-25984	X-25984						Neg
999926035	400	64248	235746				UNNAMED			X-26035	X-26035						Pos Early
999926127	209	64650	239306				UNNAMED			X-26127	X-26127						Neg

## Sheet: Sample Meta Data
GROUP_ID	CLIENT_SAMPLE_ID	CLIENT_IDENTIFIER	NEG	POLAR	POS EARLY	POS LATE	BOX_NUMBER	CLIENT_MATRIX	GROUP_NAME	GROUP_NUMBER	MASS_EXTRACTED	SAMPLE_AMOUNT	SAMPLE_AMOUNT_UNITS	SAMPLE_BOX_LOCATION	SAMPLE_DESCRIPTION	TREATMENT
Bi_Pasture	PBI47	4044010216	217716	217720	217712	217708	7000301575	Metabolomics	PBI	1	24	99	mg	A1	Bison_Meat	Grass
Bi_Pen	GBI31	4044009249	217716	217720	217712	217708	7000301575	Metabolomics	GBI	2	24	92	mg	A2	Bison_Meat	Grain
Bi_Pasture	PBI23	4044008179	217716	217720	217712	217708	7000301575	Metabolomics	PBI	1	24	94	mg	A3	Bison_Meat	Grass
Bi_Pen	GBI04	4044009248	217716	217720	217712	217708	7000301575	Metabolomics	GBI	2	24	91	mg	A4	Bison_Meat	Grain
Bi_Pen	GBI36	4044008574	217716	217720	217712	217708	7000301575	Metabolomics	GBI	2	24	101	mg	A5	Bison_Meat	Grain
Bi_Pen	GBI12	4044008803	217716	217720	217712	217708	7000301575	Metabolomics	GBI	2	24	95	mg	A6	Bison_Meat	Grain
Bi_Pasture	PBI22	4044014714	217716	217720	217712	217708	7000301575	Metabolomics	PBI	1	24	99	mg	B1	Bison_Meat	Grass
Bi_Pasture	PBI46	4044015780	217716	217720	217712	217708	7000301575	Metabolomics	PBI	1	24	95	mg	B2	Bison_Meat	Grass
Bi_Pasture	PBI16	4044015699	217716	217720	217712	217708	7000301575	Metabolomics	PBI	1	24	101	mg	B3	Bison_Meat	Grass
Bi_Pen	GBI43	4044015672	217716	217720	217712	217708	7000301575	Metabolomics	GBI	2	24	100	mg	B4	Bison_Meat	Grain
Bi_Pasture	PBI27	4044014854	217716	217720	217712	217708	7000301575	Metabolomics	PBI	1	24	99	mg	B5	Bison_Meat	Grass
Bi_Pen	GBI09	4044008131	217716	217720	217712	217708	7000301575	Metabolomics	GBI	2	24	93	mg	B6	Bison_Meat	Grain
Bi_Pen	GBI05	4044009300	217716	217720	217712	217708	7000301575	Metabolomics	GBI	2	8.57	104	mg	C1	Bison_Meat	Grain
Bi_Pasture	PBI53	4044009789	217716	217720	217712	217708	7000301575	Metabolomics	PBI	1	24	97	mg	C2	Bison_Meat	Grass
Bi_Pen	GBI11	4044014698	217716	217720	217712	217708	7000301575	Metabolomics	GBI	2	24	98	mg	C3	Bison_Meat	Grain
Bi_Pasture	PBI24	4044009283	217716	217720	217712	217708	7000301575	Metabolomics	PBI	1	24	91	mg	C4	Bison_Meat	Grass
Bi_Pasture	PBI57	4044014708	217716	217720	217712	217708	7000301575	Metabolomics	PBI	1	24	93	mg	C5	Bison_Meat	Grass
Bi_Pen	GBI35	4044008646	217716	217720	217712	217708	7000301575	Metabolomics	GBI	2	24	96	mg	C6	Bison_Meat	Grain
Bi_Pasture	PBI48	4044009949	217716	217720	217712	217708	7000301575	Metabolomics	PBI	1	24	98	mg	D1	Bison_Meat	Grass
Bi_Pen	GBI03	4044009402	217716	217720	217712	217708	7000301575	Metabolomics	GBI	2	24	98	mg	D2	Bison_Meat	Grain
Bi_Pasture	PBI26	4044009302	217716	217720	217712	217708	7000301575	Metabolomics	PBI	1	24	94	mg	D3	Bison_Meat	Grass
Bi_Pen	GBI06	4044009255	217716	217720	217712	217708	7000301575	Metabolomics	GBI	2	24	94	mg	D4	Bison_Meat	Grain
Bi_Pasture	PBI50	4044009354	217716	217720	217712	217708	7000301575	Metabolomics	PBI	1	24	96	mg	D5	Bison_Meat	Grass
Bi_Pen	GBI41	4044008145	217716	217720	217712	217708	7000301575	Metabolomics	GBI	2	24	98	mg	D6	Bison_Meat	Grain
Bi_Pen	GBI34	4044051904	217716	217720	217712	217708	7000301751	Metabolomics	GBI	2	24	90	mg	A1	Bison_Meat	Grain
Bi_Pasture	PBI55	4044009196	217716	217720	217712	217708	7000301751	Metabolomics	PBI	1	24	96	mg	A2	Bison_Meat	Grass
Bi_Pen	GBI07	4044070661	217716	217720	217712	217708	7000301751	Metabolomics	GBI	2	24	97	mg	A3	Bison_Meat	Grain
Bi_Pasture	PBI29	4044015442	217716	217720	217712	217708	7000301751	Metabolomics	PBI	1	24	87	mg	A4	Bison_Meat	Grass
Bi_Pen	GBI13	4044049194	217716	217720	217712	217708	7000301751	Metabolomics	GBI	2	24	82	mg	A5	Bison_Meat	Grain
Bi_Pasture	PBI20	4044051491	217716	217720	217712	217708	7000301751	Metabolomics	PBI	1	24	87	mg	A6	Bison_Meat	Grass
Bi_Pen	GBI33	4044010084	217716	217720	217712	217708	7000301751	Metabolomics	GBI	2	24	96	mg	B1	Bison_Meat	Grain
Bi_Pasture	PBI19	4044049177	217716	217720	217712	217708	7000301751	Metabolomics	PBI	1	24	91	mg	B2	Bison_Meat	Grass
Bi_Pen	GBI32	4044068452	217716	217720	217712	217708	7000301751	Metabolomics	GBI	2	24	104	mg	B3	Bison_Meat	Grain
Bi_Pasture	PBI58	4044070465	217716	217720	217712	217708	7000301751	Metabolomics	PBI	1	24	86	mg	B4	Bison_Meat	Grass
Bi_Pen	GBI08	4044068483	217716	217720	217712	217708	7000301751	Metabolomics	GBI	2	24	94	mg	B5	Bison_Meat	Grain
Bi_Pasture	PBI30	4044049670	217716	217720	217712	217708	7000301751	Metabolomics	PBI	1	24	97	mg	B6	Bison_Meat	Grass
Bi_Pen	GBI02	4044051517	217716	217720	217712	217708	7000301751	Metabolomics	GBI	2	24	96	mg	C1	Bison_Meat	Grain
Bi_Pasture	PBI21	4044070062	217716	217720	217712	217708	7000301751	Metabolomics	PBI	1	24	88	mg	C2	Bison_Meat	Grass
Bi_Pen	GBI42	4044068900	217716	217720	217712	217708	7000301751	Metabolomics	GBI	2	24	96	mg	C3	Bison_Meat	Grain
Bi_Pasture	PBI28	4044009610	217716	217720	217712	217708	7000301751	Metabolomics	PBI	1	24	96	mg	C4	Bison_Meat	Grass

## Sheet: Peak Area Data
GROUP_ID	CLIENT_SAMPLE_ID	19	41	49	50	93	98	111	112	132	136	171	172	180	189	192	194	197	208	209	212	216	218	219	229	231	232	233	234	240	241	249	252	254	266	267	275	278	282	290	291	297	301	310	311	313	314	327	330
Bi_Pasture	PBI47	5726465	24924418	3349332	14396260	8316488		2115157	5189230	45148	153236	153632390	4815115	262790115	192314167	817753	190021	2947962	9688133	6127104	2978329	1688163	869889	10991962	1062955	1812224996	4276504	69151	55748634	933369	148626	12556614591	677937833	5923073	58263014	42157904	2761624820	6162319	2407694	100205346	135989449	13182336	79021	3512522	1356041	1463865	268256	30820	242068101
Bi_Pen	GBI31	4395415	16670515	2324132	11173671	10609118		2074477	4970065	51321	109232	196774783	6503983	172651703	223494509	552993	224630	2586696	8360146	4579404	2172896	2408687	1039324	5366909	1377833	1277769968	3555073	270520	20079952	2420290	63011	11890810361	173983225	9073208	60032037	76343416	2962196590	8562220	2566103	116544196	156030481	12589173	91358	1322604	943333	1230509	99532	37212	188391860
Bi_Pasture	PBI23		16099543	2708935	13939993	6944680	38751	3227680	5734691	75756	395874	170772547	5719902	213393458	229280902	1113962	230282	2886061	7782641	7299208	5247148	2257160	911479	9019843	1447678	1874072625	4526136	36326	52997903	1873969	119288	13279274607	568649762	12883826	73357740	33082427	3317547470	7219049	3251946	79111130	86840708	18979105		3315825	1847451	1469519	427930	37428	177003833
Bi_Pen	GBI04	5121991	23318005	3044090	17815528	14795887	37604	1819856	5166587		284901	203468661	7538187	342077475	294906582	521483	200830	2987787	7652340	33748238	2887946	2486899	1073378	11273708	1040332	1633850775	2102018	558177	31453542	2539862	228649	12292464381	635955892	8821369	59199105	55638678	2724563736	12422989	3548902	95224459	126376540	20876896		1920425	2067279	1070768	986476	33099	159910588
Bi_Pen	GBI36	5407450	13651471	2571318	17936742	11344655	27198	1673359	5830136	47027	333147	195950176	9625263	280422455	251062042	587440	349483	3188185	8572759	5055722	2827868	4050081	1377401	6674832	1103595	1797834809	3254512	320488	45246644	2190046	212573	13077424687	437410942	7263097	70545387	64007841	3248790589	10745385	3103905	130263206	155668705	18135052	150728	2880864	1506904	1391597	152536	40246	214046116
Bi_Pen	GBI12	3943078	14314539	3150260	13121947	10818974	62546	2753400	4514999	29198	91171	178285801	6936427	196924779	206837572	655805	164513	2944904	8950782	89633733	3691580	3433259	1441445	10707539	919985	1561671568	1493800	574136	27516235	2898158	102004	12347621648	671760158	6860292	59955010	48942589	3070802589	9432735	3238887	99339385	117663096	19094638	83450	2124659	2720329	1725636	1019249	36620	127860636
Bi_Pasture	PBI22	5091833	15234853	3200118	18068402	14761343	35727	2721678	6009628	51609	271154	147227629	3225294	162279410	208830344	653927	177598	3002091	6280124	12673923	2913144	3336431	1218860	6734603	1058779	1740243852	2709666		49550655	1094084	202411	12195471240	643488076	6389687	58944554	41776722	3125081129	8593126	2500256	152023654	183189751	10720895	118204	3638372	1316223	1051571	963882	34185	206112090
Bi_Pasture	PBI46	6909631	14437187	3815816	11030810	10666875	29743	2352568	4261717	23494	332009	174175705	6791243	97863624	228677588	720364	276790	2958584	8876235	10004201	2262163	2592246	1006489	7934671	1087062	1803121480	4098776	82931	45520727	940529	183013	11972401136	821542983	7342107	62361307	54863343	2612595404	5768433	2586320	134804828	173927686	13106954	85817	2592581	988386	1070642	643264	39059	220149243
Bi_Pasture	PBI16	4753053	13733192	1709343	10102044	11818561	28273	1829164	4338953	34617	332146	166332552	8783567	164761757	208803805	478269	209388	3100453	7018196	10837372	2934429	2285789	855586	7994648	1405920	1673542283	3293113	75134	29908441	1163020	212907	13605010478	847971531	10247772	60827156	44466485	3048081170	8862329	2640863	137553297	162689411	9697270	81855	3156543	1430991	1059253	1059101	32636	247230334
Bi_Pen	GBI43	3049235	23093741	4499589	20673201	9138603		1554557	5242136	26326	177009	229684430	10512735	258774472	236281321	615304	202909	3185310	7711922	82205937	2363936	4568670	1290774	5579239	1471641	2137756473	2593941	208685	52599911	2076138	176069	12559301636	579370883	4887339	59933419	79635963	3879278970	11460253	3132335	119133481	134858325	16408347	128276	3570354	1784031	1643286	1113683	31102	149389811
Bi_Pasture	PBI27	4989286	24140181	1337471	11243118	18178038		3407882	5025579	37974	126262	161478917	4785081	217746764	187666875	303679	418591	2387049	6911624	51887036	2260047	2826790	775480	14787415	1845874	1724860493	4256293	133635	33508083	1482503	231795	12603310623	500031047	5520378	56860555	27523356	3461363377	7949984	2633974	88305056	106868960	17280486	104803	2765096	1777146	1369848	191508	35826	143116520
Bi_Pen	GBI09	4598314	17846223	3536567	16393468	10448220		1473439	5080259	43365	149638	222749298	6721999	232308215	270288732	378172	232646	2862648	7257857	22660406	3360742	2709626	839759	4770787	1416974	1641832054	4772832	259505	37482238	2275084	158357	12152368367	385629042	7432654	60647598	50540332	2981795111	10396555	2979582	128907957	156771299	20483652	99895	2017631	1309989	1273051	254417	36100	184633420
Bi_Pen	GBI05	7317347	5656241	1221290	3247629	2747679		474925	2676552	68445	61516	88634836	4587783	55849712	69219129	523966	73202	1172616	2752656	3943375	712949	961355	354647	4441661	499471	1016697500	1137081	95867	19862346	1054693	48068	8675778456	220227345	2571088	23812136	34220902	1700132360	4163310	1288053	79865332	143055584	7839203		1133135	368851	791330	686517		94339474
Bi_Pasture	PBI53	6218770	20397098	1429541	14656440	11896287		3049586	4634454	44789	344094	188019790	7885594	161006206	204060788	802143	219884	2890885	7853410	24947183	2941958	2662907	1144306	5114630	1081039	1666459030	2916516	123614	51568401	1697396	250850	13515336501	625238417	9090111	60832242	44197283	3661003431	8236924	2937038	132430227	145343168	15620765		3239418	1288100	1107992	307816	48565	201676185
Bi_Pen	GBI11	4114683	19721064	2482116	17005073	9726788	38851	1763255	5857911	52964	273194	192461555	9049731	210757613	223463580	845310	218047	3521374	7976428	33800227	3881261	2799624	1429316	8528805	1356180	1691458930	1565986	265154	33998033	2235730	240181	12867123558	392646992	5276839	63600194	71110474	3123159324	8562710	3189877	130537836	170271008	20290767	110075	2713982	1560140	1672840	975038	34138	169432191
Bi_Pasture	PBI24	3930303	11654141	1496069	17978087	12368518	54061	3094238	4089284	34329	263924	149582440	4103857	161390111	180551969	510861	133650	2324786	6314732	79566612	1657238	2954131	980462	9709553	1141257	1437951114	1651122	105564	27708022	1312369	150934	12089657630	836048707	9333511	70507188	54170015	4043174972	7915818	2433021	90389951	107172544	19520998		2297121	1440085	1288405	576700	23772	154052299
Bi_Pasture	PBI57	6158398	14602551	1414199	13363976	5548569	23246	2090951	3753412	48561	164183	185924346	7512555	56622232	157569834	568289	146955	2544066	5867084	6979244	1479973	1890885	759770	5957385	291259	1603474063	1026465	207297	33446044	1218881	48360	11516198426	784681310	3897138	45436484	33106147	2688579048	6001988	1599737	112046183	151485497	9031705	132344	2182678	1015604	1027805	708943		138299375
Bi_Pen	GBI35	5176228	15892322	2414538	16622590	8041804	26868	1648519	5274130	35942	152842	189383734	8249636	292297289	248183775	422224	184925	2784335	8760252	7451609	2654036	2264882	838914	6834314	1308736	1714377968	3653288	218546	41448135	2242760	120117	12843453593	438769467	5415326	53021201	62933386	3264523188	12010637	2652963	122391053	145226377	16663661	97781	2772153	1958846	1665342	210385	35690	205155289
Bi_Pasture	PBI48	4499038	16300526	1582746	11837710	15984250	29879	2379236	4988584	62693	160849	222717979	6227936	463338676	219668313	962909	246555	2803477	7879088	17524644	3322705	2500954	1022578	5654871	2345761	1751966342	5825135	108065	42458548	1562393	283557	12255478875	562157366	8815012	68032965	80240100	3305786054	8477163	3243293	96657758	116317786	19350362	85888	2574185	1463013	1278513	592461	39270	223947532
Bi_Pen	GBI03	3245621	13131949	3151072	13456409	7053250	72130	1686619	5547018	69040	54566	252654337	9870530	423577401	277406009	506243	296251	3728532	10212070	28373697	8013791	3177997	1206563	4960855	2264057	1466218027	3863380	157707	18636396	3537991	156369	12144253202	690653941	11045217	64814989	105676814	2963829789	8757945	2999421	130251076	144066254	21782733	99407	726832	1242047	1308080	1383376	54668	190519839
Bi_Pasture	PBI26	6016183	15512143	2332440	27637278	10252199	34597	2212596	5537888		261923	195253918	5846625	235840117	255577545	423652	240276	3196043	8197103	7169982	2357766	3165657	904235	3825070	1479198	1843253415	5079954	244898	50626024	1407817	99680	12584718421	388077323	5694965	81975266	53994668	2854038736	10431108	2731919	147444960	176010539	13906408	112381	3372127	1410213	1472340	475803	44304	229374504
Bi_Pen	GBI06	3425925	14745849	2371299	22192011	11246901	42430	2447745	5349307	43486	115522	226244348	12267461	476992034	256558245	449255	236643	3420658	7517091	34495506	3402159	3739729	1306374	6122286	2251687	1923635304	1980046	209521	50939495	2593452	190028	13327838367	461983995	6069183	78033340	61761916	3758168948	10008711	2732907	124090309	134963183	17263905	81773	3961185	2175838	2036719	330635	35345	176790220
Bi_Pasture	PBI50	2918624	16165308	2404942	9371769	8006214	36984	2074145	3364617	104244	149450	150619562	3325210	137339738	192703728	460086	136343	2620979	9361517	10396453	5703354	2718776	911211	7736530	1055565	1625365965	5184419	104710	25142831	1198413	157368	12278615499	467802709	11410459	48689307	34682888	3298986708	6075481	2604259	106060735	119820702	13871119		1991497	1419421	1178154	456270	34000	182724230
Bi_Pen	GBI41	3193432	11663538	2336403	11832073	9130992		2053717	4724821	38637	337598	210770490	7814450	196796847	280800522	688856	196526	2805629	8106608	4850194	2837507	2223449	1333199	3446626	1343877	1766763172	7511357	294875	34571770	2322197	213268	12906797027	226498734	8615628	65201236	59118806	3473800907	12242716	2893878	116733538	130795439	16732519	98821	2411015	1804339	1110881	498862	43359	176334245
Bi_Pen	GBI34	2613016	12687331	3799823	22342699	11980172	32043	3649407	7166406	90949	34699	193412521	10904081	112597167	343710602	688944	171320	3106271	6042407	7222308	6638973	2797487	1573149	6599896	910161	1934984543	2461273	315064	29560124	2017740	87717	13702905358	448250088	9094147	36057522	55444226	3552191064	12112358	2971769	101739821	115312665	6728895	93511	3667831	1891265	847116	601019	40426	196942454
Bi_Pasture	PBI55	4682064	17568751	897041	16865995	11300900	27176	2621573	3876465	58161	77937	160742604	7863433	141045211	203083964	356540	123951	3125419	12716552	35774332	3461742	1824946	949281	12807637	877045	1767032372	2350832	255634	27269389	1343106	280299	12986348126	495987048	8382348	65644127	36053807	3187134734	6530767	2412336	113966790	132210225	15060845	86203	2684187	1706420	1219424	1164309	42015	181543832
Bi_Pen	GBI07	4795849	18512177	3266486	13240799	11231820	35784	1813835	7140171	126127	124041	242210286	5009443	226922845	286979867	669561	239819	3317855	9121885	6373310	4809048	3585712	948386	4586232	1074345	1531333841	2809350	147737	29831685	3151701	202673	11986000834	725380498	7693079	69056839	61183774	3114700511	11649636	3502108	102773110	128488793	23502731		2086720	1732529	1572671	882975	62350	177051626
Bi_Pasture	PBI29	5281748	21736867	2115009	11289014	16727146		2890260	5800778	68751	260627	179921750	2876685	150777936	238316535	378794	167961	2315008	7320479	44594383	3682748	3057783	832822	12881791	1037011	1864105220	3315606	388139	38378866	1345908	237367	13064734178	772669332	6217220	65048152	43376226	3653410341	10046979	3146295	86396315	97446948	21762067		2668858	3035133	1496376	603297	45868	88397890
Bi_Pen	GBI13	5686527	9765625	2462254	15507744	10932506	21922	2670585	4113996	28140	44177	173343159	12390016	110624218	206874726	288208	176546	2400003	2837430	16104309	1537625	2992963	963645	6970170	804976	1459016816	1198728	454818	20725783	3029283	100399	12614624659	471615022	4670084	22047069	74398738	3053498343	12104193	1730579	124388078	158078507	10785190	122438	2002308	1380753	903090	679977		111768994
Bi_Pasture	PBI20	5446011	16625413	2805469	14674863	15168155	32572	2205631	6160747	27508	238845	170612179	3983131	101293480	211107495	544581	160962	3019234	7373695	115078158	3776065	2969539	1121036	14584256	873017	1749667608	2927448	219161	35287781	930794	191123	13102863005	825679630	6129970	65645551	44911635	3196682490	6613302	2771099	114900942	134980055	11193479	97766	2803287	2133821	991478	675730	47364	181827015
Bi_Pen	GBI33	5351340	18117252	3606025	22644951	15276781	47591	1932288	6649274	69063	457946	212920416	6803476	182354132	286776339	660250	223686	3346987	6465906	8655043	5106148	2686850	1318986	4544943	1078141	1674620156	3497564	236658	27415996	2499483	329056	13527954848	707330509	7081642	61551771	47802018	3610952667	13058911	3581846	125234317	143282328	14301385		2760075	2335269	1102223	260374	49526	193221716
Bi_Pasture	PBI19	5034461	19460138	2459398	18375631	10319429		2663373	6204923	42386	83702	194995156	5095275	148971031	232321663	346263	161556	2872815	8863270	6927422	1749361	2647990	1399195	5988920	1451650	1570758177	4133416		35210199	1143828	209635	12864799129	846691870	8703079	74649131	40429871	3043960160	8315702	2211114	112380877	154120822	19807604		2843585	2187560	1477363	100285	46703	234925217
Bi_Pen	GBI32	4338428	19397285	3335196	21081878	7755726	24884	2249555	6377524	55998	670239	191186353	13290948	288777823	266375582	623211	247584	3723998	8599902	13896370	6822051	2559125	1034930	9412146	1127802	1594088387	1620469		40438477	2186649	87872	13216877773	626485654	8617486	66496831	56505031	3843956056	11005537	3738989	133019033	161376229	12528037	104763	2335189	1351640	886567	272548	51145	188370689
Bi_Pasture	PBI58	4834310	34268374	2732525	13789009	11580874		1856000	4433562	89047	123778	164943797	10137896	173771683	214199121	465121	170434	3486779	10093010	65914836	5209068	2584383	1121646	12113710	919794	1697663355	1762050	234430	34238592	1636494	221919	12051809323	414407001	6210393	61728160	57268608	3199885872	8905919	3171691	119926253	137943452	16750882		3273730	1971165	1317273	1594493	38359	205673814
Bi_Pen	GBI08	5835915	22148341	3746828	29267306	14869708	47201	2476710	6096967	316292	102708	241873877	5100808	146648735	333589257	552932	204197	3315776	7337029	35052644	2649718	3015019	1245425	5351588	1212623	1998276233	4130748	561829	68789616	1706876	155524	12725680684	845910816	5285754	50396000	98127739	3730083831	13560946	4175891	128430136	163038616	20610345	114538	3511151	2497151	1517309	1248293	57430	190278691
Bi_Pasture	PBI30	5418755	15374360	1018904	23175388	11055617	34392	3336154	6617122	81543	88654	186401429	6359850	134488550	226723999	268163	229478	3529752	7268965	11853365	3234699	2871034	1448653	6588861	978325	1742794772	2922673	298891	48430634	1846668	276281	12667020556	604486566	11124506	68458400	46246347	3236738751	7812439	3189098	121738938	163176956	14873311		3129533	1892888	1098714	791634	41649	197663979
Bi_Pen	GBI02	4950957	14122248	2526365	20309471	15280391	22276	2480709	5666486	61649	189303	200098742	7475757	254267625	292859085	667394	268071	3300292	6542626	7175355	7040774	2521027	1038191	6401100	1418464	1586791588	3908926	343166	37087234	2527646	115820	12608403360	555835029	13871394	41167600	41956264	3032907368	14844056	3101985	120922866	138586244	11902974	102989	2624708	1849264	828944	279395	61468	257252347
Bi_Pasture	PBI21	931083	16416589	2030625	9074370	6839903		2987009	5394974	92604	129605	217443401	2774608	107798880	208312347	406357	116250	1800580	5923095	22263415	8527870	2753021	1125960	8471151	963696	1746646879	4554838	158738	39302543	1127797	72113	13277657478	783629900	19288464	53378288	38174720	2555437634	5782386	4288803	18067124	24820430	9596109		1453748	2241694	1593573	685734	59047	121065433
Bi_Pen	GBI42	3816293	12387559	2787297	14298950	9148513		3212420	5559122	78457	152544	175019088	11527445	145445071	223833074	419119	312965	3504658	8696304	6224494	5842703	3670590	1116055	6820389	1129663	1304916518	1179380	179757	19352091	2955833	162521	13903959953	597567967	8877814	44276330	62881223	3934505417	12079902	3175674	133644779	140575304	19972942	62438	1513113	2030504	1228325	350084	51278	176843429
Bi_Pasture	PBI28	4056313	26356566	2582969	21703560	8840364	27159	2787593	5399953	49484	61276	179556188	4179744	200561129	218918834	330660	175415	3083424	8261860	37840728	3607124	3273526	969182	9077184	1466916	1959522541	3558213		44821498	1288921	141843	13080742114	808759971	7361776	65556074	33996035	3188184888	8518858	3728595	90337592	110457484	22210093		2798062	2038940	1757955	1334671	41673	164800167
[truncated: 490 more columns]

## Sheet: Batch-normalized Data
GROUP_ID	CLIENT_SAMPLE_ID	19	41	49	50	93	98	111	112	132	136	171	172	180	189	192	194	197	208	209	212	216	218	219	229	231	232	233	234	240	241	249	252	254	266	267	275	278	282	290	291	297	301	310	311	313	314	327	330
Bi_Pasture	PBI47	1.18455	1.53542	1.33746	0.953944	0.764682		0.919209	0.97694	0.877256	1.00129	0.814155	0.70838	1.47583	0.853673	1.53059	0.933521	0.984315	1.2392	0.4612	0.908387	0.617042	0.837432	1.62183	0.952726	1.06225	1.30628	0.315969	1.58157	0.525317	0.877911	0.993338	1.12797	0.800717	0.952134	0.80658	0.865053	0.699458	0.809125	0.849677	0.974271	0.79719	0.797274	1.30138	0.772744	1.14743	0.445491	0.76579	1.31789
Bi_Pen	GBI31	0.909212	1.02696	0.928079	0.740405	0.975485		0.90153	0.935679	0.997202	0.713753	1.04278	0.95684	0.969611	0.992081	1.03504	1.10355	0.863689	1.06934	0.344701	0.662731	0.880401	1.00055	0.791872	1.23495	0.748977	1.08591	1.23608	0.56966	1.36218	0.372196	0.940667	0.289476	1.22657	0.981044	1.46063	0.92788	0.97186	0.86236	0.98822	1.11785	0.761319	0.921747	0.490019	0.537561	0.964514	0.165292	0.924614	1.02566
Bi_Pasture	PBI23		0.991784	1.08174	0.92371	0.638548	1.12674	1.40269	1.07963	1.47199	2.58675	0.904986	0.841489	1.19842	1.01777	2.085	1.13131	0.963646	0.995474	0.549426	1.60037	0.825016	0.87747	1.33085	1.29755	1.09851	1.38253	0.165983	1.50353	1.0547	0.704616	1.05051	0.94613	1.74171	1.19881	0.632945	1.03919	0.819403	1.09284	0.670811	0.622154	1.14774		1.2285	1.05278	1.15186	0.710661	0.929981	0.963659
Bi_Pen	GBI04	1.05951	1.43646	1.21557	1.18052	1.36045	1.09339	0.790877	0.972677		1.86162	1.07826	1.10899	1.9211	1.30908	0.97606	0.986623	0.997612	0.978807	2.5403	0.88082	0.908988	1.03333	1.6634	0.932449	0.957697	0.64207	2.55046	0.892325	1.42948	1.3506	0.972442	1.05811	1.19253	0.967432	1.0645	0.853444	1.41008	1.19264	0.807442	0.905401	1.26251		0.71151	1.17805	0.839303	1.63823	0.822417	0.870599
Bi_Pen	GBI36	1.11856	0.840975	1.02679	1.18855	1.04312	0.790823	0.727212	1.0976	0.913767	2.17688	1.03841	1.41603	1.57485	1.11445	1.09951	1.71691	1.06452	1.09654	0.380554	0.862496	1.48035	1.32601	0.984852	0.989152	1.05382	0.994105	1.4644	1.28363	1.2326	1.25564	1.03454	0.727772	0.981869	1.15285	1.22462	1.01765	1.21966	1.04309	1.10455	1.11526	1.0967	1.52075	1.06735	0.858714	1.09078	0.253316	1	1.16533
Bi_Pen	GBI12	0.815644	0.881822	1.25797	0.869504	0.99478	1.81862	1.19658	0.850007	0.567337	0.595737	0.944802	1.02046	1.10593	0.918141	1.22747	0.808207	0.983293	1.14489	6.74691	1.12593	1.25489	1.38766	1.57987	0.824582	0.915388	0.456288	2.62338	0.780625	1.63114	0.602522	0.976805	1.11769	0.927416	0.979785	0.936387	0.9619	1.07067	1.08845	0.842334	0.842975	1.15473	0.84196	0.787178	1.55019	1.35261	1.69266	0.909904	0.69611
Bi_Pasture	PBI22	1.05327	0.938516	1.27788	1.19727	1.35727	1.03882	1.18279	1.13139	1.0028	1.7718	0.780213	0.474492	0.91136	0.926987	1.22396	0.87249	1.00239	0.803288	0.953992	0.888505	1.2195	1.17338	0.993671	0.948983	1.02006	0.827679		1.40573	0.615771	1.19561	0.964769	1.07065	0.863796	0.963272	0.799287	0.978902	0.975368	0.840231	1.28906	1.31243	0.648337	1.19261	1.348	0.750054	0.824256	1.60071	0.849401	1.12213
Bi_Pasture	PBI46	1.42929	0.889377	1.52374	0.730938	0.980795	0.864823	1.02238	0.802324	0.456504	2.16944	0.923021	0.9991	0.549601	1.01509	1.34831	1.35979	0.987861	1.13536	0.753037	0.689957	0.947493	0.968935	1.17074	0.974333	1.05692	1.25199	0.378934	1.29141	0.529347	1.08103	0.947122	1.3669	0.99255	1.01911	1.04966	0.818371	0.65475	0.869154	1.14306	1.24607	0.792631	0.865841	0.960541	0.563235	0.839205	1.06826	0.970506	1.19856
Bi_Pasture	PBI16	0.983192	0.846009	0.682579	0.669395	1.08669	0.822081	0.794922	0.816864	0.672632	2.17034	0.881457	1.2922	0.925301	0.92687	0.895176	1.02867	1.03523	0.897694	0.815751	0.894997	0.83548	0.823663	1.17959	1.26013	0.980962	1.0059	0.343307	0.848491	0.654569	1.25761	1.07628	1.41087	1.38536	0.994038	0.850748	0.954783	1.00592	0.887484	1.16636	1.16556	0.586434	0.825867	1.16949	0.815455	0.830277	1.75884	0.810913	1.34599
Bi_Pen	GBI43	0.630749	1.42265	1.79679	1.36988	0.840274		0.675583	0.9869	0.511532	1.15663	1.21718	1.54659	1.45328	1.04884	1.15166	0.996836	1.06356	0.986428	6.18781	0.720998	1.6699	1.24261	0.823201	1.31903	1.25307	0.79233	0.953537	1.49224	1.16849	1.04001	0.993551	0.963968	0.6607	0.979432	1.52362	1.21515	1.3008	1.05265	1.01017	0.966167	0.99228	1.29423	1.3228	1.01664	1.28806	1.84949	0.772797	0.813321
Bi_Pasture	PBI27	1.03206	1.48711	0.534082	0.745006	1.67143		1.481	0.946131	0.737861	0.825032	0.855736	0.703962	1.22286	0.833044	0.568396	2.05642	0.797028	0.884063	3.90564	0.689312	1.03322	0.746546	2.18184	1.65446	1.01104	1.3001	0.610614	0.950611	0.83438	1.36918	0.997032	0.831961	0.746278	0.929215	0.526586	1.08424	0.902368	0.885168	0.74877	0.765642	1.04502	1.0574	1.02446	1.01271	1.07373	0.318036	0.890175	0.779167
Bi_Pen	GBI09	0.951183	1.09938	1.41223	1.08629	0.96069		0.64033	0.956425	0.842611	0.977777	1.18043	0.988913	1.30464	1.1998	0.707825	1.14293	0.955828	0.928349	1.70569	1.02502	0.990397	0.808426	0.703916	1.27003	0.962375	1.45788	1.18575	1.06336	1.28046	0.935391	0.961359	0.641617	1.00479	0.991103	0.966955	0.934019	1.18007	1.00131	1.09306	1.12316	1.23873	1.00788	0.747524	0.746502	0.997859	0.422509	0.896984	1.0052
Bi_Pen	GBI05	1.51363	0.348443	0.487689	0.215199	0.252643		0.206394	0.503896	1.32993	0.401963	0.469709	0.674936	0.313652	0.30726	0.980707	0.359621	0.391533	0.352091	0.296826	0.217449	0.351385	0.341415	0.655354	0.447676	0.595947	0.347326	0.438042	0.563487	0.593601	0.28393	0.68633	0.366418	0.347575	0.389138	0.654726	0.532551	0.472559	0.432861	0.677206	1.02489	0.474069		0.419822	0.210191	0.620271	1.14009		0.513611
Bi_Pasture	PBI53	1.28638	1.25653	0.570848	0.971184	1.09384		1.3253	0.872496	0.870281	2.24841	0.996386	1.1601	0.90421	0.905815	1.50137	1.08023	0.965257	1.00453	1.87783	0.897294	0.973321	1.10161	0.754649	0.968935	0.976811	0.890862	0.564825	1.46298	0.955326	1.48173	1.06918	1.04028	1.22886	0.994121	0.845598	1.14678	0.934937	0.987016	1.12292	1.04128	0.944652		1.20019	0.734028	0.868481	0.511188	1.2067	1.09798
Bi_Pen	GBI11	0.851142	1.21488	0.991165	1.12681	0.894356	1.12965	0.766279	1.10283	1.02913	1.78513	1.01992	1.33136	1.18361	0.991944	1.58217	1.07121	1.17577	1.02026	2.54421	1.18378	1.02329	1.37599	1.2584	1.21554	0.991465	0.478337	1.21156	0.964511	1.25831	1.41871	1.0179	0.653293	0.713355	1.03935	1.36051	0.9783	0.971916	1.07198	1.10688	1.21987	1.22707	1.11059	1.00552	0.889051	1.31123	1.61924	0.848233	0.922437
Bi_Pasture	PBI24	0.813002	0.717933	0.597414	1.19129	1.13726	1.57191	1.3447	0.769861	0.667036	1.72455	0.792692	0.603743	0.906366	0.801461	0.956179	0.656586	0.776238	0.807714	5.98914	0.505456	1.07977	0.94388	1.43262	1.02291	0.842869	0.504342	0.48235	0.786066	0.738625	0.891544	0.956398	1.39103	1.26176	1.15223	1.0364	1.26649	0.89849	0.817637	0.766448	0.767817	1.18051		0.851074	0.820637	1.00989	0.957722	0.590667	0.838705
Bi_Pasture	PBI57	1.27389	0.899564	0.564722	0.885542	0.510179	0.675913	0.90869	0.706629	0.943573	1.07282	0.985281	1.10522	0.31799	0.699445	1.06367	0.72195	0.849455	0.750456	0.525342	0.45139	0.691139	0.731422	0.878995	0.261055	0.939891	0.313538	0.947195	0.948851	0.686009	0.285655	0.911032	1.30557	0.526839	0.742523	0.633398	0.842172	0.681259	0.537605	0.950079	1.08529	0.546184	1.33527	0.808673	0.578745	0.805627	1.17734		0.752941
Bi_Pen	GBI35	1.07073	0.979018	0.96418	1.10147	0.739426	0.781228	0.716417	0.992923	0.698378	0.998713	1.00361	1.21365	1.64154	1.10168	0.790277	0.908486	0.92968	1.12052	0.560898	0.809478	0.827838	0.807613	1.00838	1.17302	1.0049	1.11591	0.998595	1.17587	1.26227	0.709513	1.01603	0.730033	0.732076	0.866473	1.20406	1.02258	1.36327	0.89155	1.0378	1.04045	1.00772	0.986551	1.02707	1.11625	1.30535	0.349385	0.886796	1.11692
Bi_Pasture	PBI48	0.930647	1.00416	0.632026	0.784406	1.46972	0.868778	1.03397	0.939166	1.21817	1.05103	1.18026	0.916229	2.60211	0.975097	1.80228	1.21126	0.936071	1.00781	1.31912	1.01342	0.914125	0.984424	0.83436	2.1025	1.02693	1.77931	0.493778	1.20453	0.879344	1.67493	0.969516	0.935328	1.19167	1.11179	1.53518	1.03551	0.962206	1.08994	0.819595	0.833337	1.1702	0.866558	0.953725	0.833703	1.00214	0.983896	0.975749	1.21923
Bi_Pen	GBI03	0.671372	0.80897	1.25829	0.891666	0.648531	2.09729	0.732974	1.0443	1.34149	0.35655	1.33891	1.45211	2.37881	1.23139	0.947535	1.4554	1.24494	1.30622	2.13575	2.4442	1.16159	1.16154	0.73196	2.02927	0.859437	1.18009	0.720605	0.528707	1.99125	0.923648	0.960717	1.14912	1.49316	1.05921	2.02185	0.928392	0.994076	1.00798	1.10445	1.03214	1.31729	1.00296	0.269288	0.707785	1.02532	2.29736	1.35835	1.03724
Bi_Pasture	PBI26	1.24448	0.955598	0.931396	1.83134	0.942667	1.00596	0.961554	1.04258		1.71148	1.03472	0.860132	1.32448	1.1345	0.79295	1.18041	1.06715	1.04849	0.539699	0.719116	1.15708	0.870497	0.564378	1.3258	1.08044	1.55169	1.119	1.43624	0.792345	0.588795	0.995562	0.64569	0.76988	1.33964	1.03304	0.894001	1.18399	0.918084	1.25024	1.26099	0.840978	1.13386	1.24936	0.803615	1.15407	0.790163	1.10083	1.24878
Bi_Pen	GBI06	0.708669	0.908392	0.946913	1.47052	1.03413	1.23372	1.06375	1.00708	0.844963	0.754853	1.19895	1.80474	2.67878	1.13885	0.840871	1.16256	1.14215	0.961508	2.59655	1.03765	1.36691	1.25763	0.903326	2.01819	1.12756	0.604814	0.957357	1.44513	1.45964	1.12247	1.05435	0.768657	0.820469	1.27522	1.18165	1.17721	1.13604	0.918416	1.05221	0.966918	1.04402	0.82504	1.4676	1.23991	1.59645	0.549083	0.878224	0.962496
Bi_Pasture	PBI50	0.603731	0.995835	0.960348	0.621005	0.736153	1.07537	0.901386	0.633433	2.02553	0.976548	0.798188	0.489191	0.771299	0.855402	0.861143	0.669816	0.875136	1.19743	0.782562	1.73952	0.993742	0.877212	1.1415	0.946102	0.952723	1.5836	0.478448	0.713292	0.674489	0.929549	0.971346	0.778339	1.54253	0.795681	0.663565	1.03338	0.689601	0.875182	0.899327	0.858433	0.838843		0.737842	0.808862	0.923476	0.757725	0.844804	0.994803
Bi_Pen	GBI41	0.660577	0.718512	0.932979	0.784033	0.839574		0.892509	0.889509	0.750743	2.20596	1.11695	1.14963	1.10521	1.24646	1.28933	0.965478	0.93679	1.03691	0.365084	0.865436	0.812694	1.28346	0.50854	1.20452	1.0356	2.29438	1.34736	0.980788	1.30698	1.25974	1.02104	0.376853	1.16471	1.06552	1.13108	1.08814	1.38962	0.972511	0.989825	0.937059	1.01188	0.997044	0.893271	1.02821	0.870745	0.828457	1.07735	0.960014
Bi_Pen	GBI34	0.540515	0.78158	1.51736	1.4805	1.10155	0.931699	1.58597	1.34917	1.7672	0.226733	1.02496	1.60416	0.632345	1.52571	1.2895	0.841648	1.03717	0.772881	0.543638	2.02488	1.02251	1.51445	0.973796	0.815777	1.13421	0.751806	1.43961	0.838609	1.13562	0.518131	1.08402	0.745807	1.2294	0.589252	1.06078	1.11269	1.37482	0.998687	0.862688	0.826136	0.406924	0.943469	1.35892	1.07774	0.663997	0.998108	1.00447	1.07221
Bi_Pasture	PBI55	0.968507	1.08229	0.358209	1.1176	1.03909	0.790184	1.13929	0.729795	1.13011	0.509262	0.851834	1.15684	0.792109	0.901479	0.667336	0.608937	1.04357	1.62657	2.69281	1.05583	0.667037	0.913862	1.88973	0.786095	1.03576	0.718072	1.16806	0.773622	0.755925	1.65568	1.02733	0.825232	1.13318	1.07276	0.689794	0.99834	0.741279	0.810685	0.966365	0.947195	0.910791	0.869736	0.994481	0.972409	0.955825	1.93356	1.04395	0.988376
Bi_Pen	GBI07	0.992044	1.14041	1.30438	0.877379	1.03274	1.04047	0.78826	1.34423	2.45073	0.810519	1.28356	0.736969	1.2744	1.27389	1.25322	1.17816	1.10782	1.16678	0.479732	1.46675	1.31062	0.913	0.676685	0.962935	0.897606	0.858128	0.67505	0.846313	1.77384	1.19716	0.948198	1.2069	1.04	1.12853	1.17059	0.975651	1.3223	1.17691	0.87145	0.920534	1.42131		0.773121	0.987287	1.23271	1.46635	1.54922	0.96392
Bi_Pasture	PBI29	1.09255	1.33906	0.844571	0.748048	1.53802		1.25606	1.09207	1.33588	1.70301	0.953471	0.423206	0.846768	1.05788	0.708989	0.825146	0.772973	0.936359	3.35671	1.12323	1.11765	0.801748	1.90067	0.929472	1.09266	1.01277	1.77351	1.08879	0.757502	1.40209	1.03354	1.28558	0.840481	1.06302	0.829889	1.1444	1.14039	1.05734	0.732585	0.69814	1.31604		0.988801	1.72958	1.17291	1.00189	1.13969	0.481263
Bi_Pen	GBI13	1.17629	0.601594	0.983234	1.02759	1.00522	0.637416	1.16059	0.774513	0.546779	0.288665	0.918609	1.82277	0.621265	0.918306	0.539439	0.867322	0.801353	0.362934	1.2122	0.468974	1.09396	0.92769	1.02843	0.7215	0.855216	0.366157	2.07818	0.587982	1.70494	0.593042	0.997928	0.784682	0.63133	0.360293	1.42342	0.95648	1.37389	0.581575	1.05473	1.13252	0.652225	1.23532	0.741847	0.786827	0.707872	1.12923		0.608502
Bi_Pasture	PBI20	1.12653	1.02418	1.12029	0.972405	1.39468	0.947081	0.958528	1.15984	0.534499	1.56068	0.904137	0.585982	0.568863	0.937095	1.01929	0.790762	1.00811	0.943166	8.66217	1.1517	1.0854	1.07921	2.15186	0.782485	1.02558	0.894201	1.00141	1.0011	0.523868	1.12893	1.03655	1.37378	0.828686	1.07278	0.859265	1.00133	0.750647	0.93125	0.974286	0.967039	0.676916	0.986399	1.03861	1.21597	0.777153	1.12218	1.17686	0.989918
Bi_Pen	GBI33	1.10695	1.11608	1.43997	1.50053	1.40467	1.38378	0.839738	1.25181	1.34194	2.99235	1.12834	1.0009	1.0241	1.27299	1.23579	1.09891	1.11755	0.827051	0.651483	1.55737	0.982072	1.26977	0.670593	0.966337	0.981594	1.06835	1.08135	0.777781	1.40676	1.94368	1.07018	1.17687	0.957339	1.00588	0.914565	1.1311	1.48226	1.20371	1.06191	1.02652	0.864863		1.0226	1.33076	0.863959	0.432401	1.23058	1.05195
Bi_Pasture	PBI19	1.0414	1.19881	0.982093	1.21763	0.948848		1.15745	1.16816	0.823589	0.546932	1.03335	0.749596	0.83662	1.03126	0.648101	0.79368	0.959223	1.1337	0.521441	0.533553	0.967869	1.34699	0.883648	1.30111	0.920715	1.26257		0.9989	0.643767	1.23828	1.01772	1.40874	1.17653	1.21992	0.773518	0.953492	0.943879	0.743063	0.952917	1.10417	1.19785		1.05354	1.24659	1.15801	0.166543	1.16044	1.279
Bi_Pen	GBI32	0.897424	1.19494	1.33182	1.39696	0.713122	0.72354	0.977616	1.20065	1.08808	4.37953	1.01317	1.95531	1.62177	1.18243	1.16646	1.21631	1.24343	1.10001	1.04601	2.08072	0.935387	0.996315	1.38874	1.01085	0.93439	0.494979		1.14722	1.23069	0.519047	1.04557	1.04236	1.16496	1.08669	1.08107	1.20408	1.24919	1.25652	1.12792	1.15615	0.757622	1.05699	0.865178	0.770237	0.69492	0.452619	1.27081	1.02554
Bi_Pasture	PBI58	1	2.11104	1.09116	0.913706	1.06484		0.806584	0.834676	1.73024	0.8088	0.874098	1.49145	0.975901	0.950819	0.870567	0.837295	1.16422	1.29099	4.96154	1.58876	0.944619	1.0798	1.78734	0.824411	0.995101	0.538226	1.07117	0.971335	0.921049	1.31084	0.953404	0.689498	0.839558	1.00876	1.09568	1.00233	1.01087	1.06587	1.0169	0.98827	1.01299		1.2129	1.12327	1.03252	2.64796	0.953113	1.11975
Bi_Pen	GBI08	1.20719	1.36441	1.49619	1.93935	1.36724	1.37244	1.07633	1.14783	6.14577	0.671123	1.28178	0.75041	0.823578	1.48079	1.03492	1.00316	1.10713	0.938476	2.63848	0.808161	1.10202	1.19896	0.789611	1.08687	1.17131	1.26175	2.56715	1.95153	0.960661	0.918657	1.00671	1.40744	0.71456	0.823572	1.87741	1.16841	1.53924	1.40334	1.089	1.16806	1.24639	1.15562	1.30087	1.42301	1.18932	2.07303	1.42697	1.03593
Bi_Pasture	PBI30	1.1209	0.94711	0.406871	1.53568	1.01654	1	1.44983	1.24576	1.58444	0.57929	0.98781	0.935635	0.755287	1.00642	0.501921	1.12736	1.17857	0.92977	0.892227	0.986579	1.04939	1.3946	0.972167	0.876872	1.02156	0.892743	1.36571	1.37396	1.03934	1.63195	1.00207	1.00576	1.50388	1.11875	0.884801	1.01388	0.886756	1.07172	1.03227	1.16905	0.89945		1.15948	1.07867	0.861208	1.31466	1.03486	1.07614
Bi_Pen	GBI02	1.02413	0.869976	1.00883	1.34577	1.405	0.647709	1.07807	1.06679	1.19788	1.23696	1.0604	1.0998	1.42797	1.29999	1.24916	1.31696	1.10196	0.836864	0.540104	2.14743	0.921462	0.999455	0.944464	1.27137	0.930113	1.194	1.56802	1.05215	1.42261	0.684131	0.997435	0.924808	1.87522	0.672761	0.802722	0.95003	1.68488	1.04245	1.02535	0.992875	0.719822	1.0391	0.972444	1.05381	0.649754	0.46399	1.52731	1.40056
Bi_Pasture	PBI21	0.192599	1.01131	0.810875	0.601298	0.628914		1.2981	1.01567	1.79936	0.846876	1.15231	0.408189	0.605398	0.924688	0.760579	0.571104	0.601208	0.75762	1.67581	2.60099	1.00626	1.08395	1.24989	0.86376	1.02381	1.39129	0.725316	1.115	0.634745	0.425961	1.05038	1.30382	2.60753	0.872308	0.730372	0.800467	0.656333	1.44129	0.153198	0.177821	0.580316		0.538608	1.27744	1.2491	1.13879	1.46715	0.659115
Bi_Pen	GBI42	0.789418	0.763114	1.11303	0.947496	0.841185		1.39606	1.04658	1.52447	0.996766	0.92749	1.69587	0.816818	0.993584	0.784465	1.53751	1.17019	1.11234	0.46853	1.78202	1.34164	1.07441	1.00633	1.01252	0.764889	0.360247	0.821358	0.549011	1.6636	0.959987	1.09993	0.994244	1.20016	0.723564	1.20307	1.23245	1.37114	1.06721	1.13322	1.00713	1.20785	0.629961	0.560602	1.15709	0.962802	0.581382	1.27411	0.962786
Bi_Pasture	PBI28	0.839068	1.62365	1.03144	1.43815	0.812852	0.789689	1.21144	1.01661	0.961508	0.400395	0.951534	0.614907	1.12635	0.97177	0.618897	0.861766	1.02954	1.05677	2.84835	1.10017	1.19651	0.93302	1.33931	1.3148	1.14859	1.08687		1.27157	0.725428	0.837845	1.0348	1.34563	0.995209	1.07132	0.650424	0.998669	0.966938	1.25302	0.766004	0.791352	1.34314		1.03667	1.1619	1.37794	2.21648	1.03546	0.897219
[truncated: 490 more columns]

## Sheet: Batch-norm Imputed Data
GROUP_ID	CLIENT_SAMPLE_ID	19	41	49	50	93	98	111	112	132	136	171	172	180	189	192	194	197	208	209	212	216	218	219	229	231	232	233	234	240	241	249	252	254	266	267	275	278	282	290	291	297	301	310	311	313	314	327	330
Bi_Pasture	PBI47	1.18455	1.53542	1.33746	0.953944	0.764682	0.637416	0.919209	0.97694	0.877256	1.00129	0.814155	0.70838	1.47583	0.853673	1.53059	0.933521	0.984315	1.2392	0.4612	0.908387	0.617042	0.837432	1.62183	0.952726	1.06225	1.30628	0.315969	1.58157	0.525317	0.877911	0.993338	1.12797	0.800717	0.952134	0.80658	0.865053	0.699458	0.809125	0.849677	0.974271	0.79719	0.797274	1.30138	0.772744	1.14743	0.445491	0.76579	1.31789
Bi_Pen	GBI31	0.909212	1.02696	0.928079	0.740405	0.975485	0.637416	0.90153	0.935679	0.997202	0.713753	1.04278	0.95684	0.969611	0.992081	1.03504	1.10355	0.863689	1.06934	0.344701	0.662731	0.880401	1.00055	0.791872	1.23495	0.748977	1.08591	1.23608	0.56966	1.36218	0.372196	0.940667	0.289476	1.22657	0.981044	1.46063	0.92788	0.97186	0.86236	0.98822	1.11785	0.761319	0.921747	0.490019	0.537561	0.964514	0.165292	0.924614	1.02566
Bi_Pasture	PBI23	0.192599	0.991784	1.08174	0.92371	0.638548	1.12674	1.40269	1.07963	1.47199	2.58675	0.904986	0.841489	1.19842	1.01777	2.085	1.13131	0.963646	0.995474	0.549426	1.60037	0.825016	0.87747	1.33085	1.29755	1.09851	1.38253	0.165983	1.50353	1.0547	0.704616	1.05051	0.94613	1.74171	1.19881	0.632945	1.03919	0.819403	1.09284	0.670811	0.622154	1.14774	0.629961	1.2285	1.05278	1.15186	0.710661	0.929981	0.963659
Bi_Pen	GBI04	1.05951	1.43646	1.21557	1.18052	1.36045	1.09339	0.790877	0.972677	0.456504	1.86162	1.07826	1.10899	1.9211	1.30908	0.97606	0.986623	0.997612	0.978807	2.5403	0.88082	0.908988	1.03333	1.6634	0.932449	0.957697	0.64207	2.55046	0.892325	1.42948	1.3506	0.972442	1.05811	1.19253	0.967432	1.0645	0.853444	1.41008	1.19264	0.807442	0.905401	1.26251	0.629961	0.71151	1.17805	0.839303	1.63823	0.822417	0.870599
Bi_Pen	GBI36	1.11856	0.840975	1.02679	1.18855	1.04312	0.790823	0.727212	1.0976	0.913767	2.17688	1.03841	1.41603	1.57485	1.11445	1.09951	1.71691	1.06452	1.09654	0.380554	0.862496	1.48035	1.32601	0.984852	0.989152	1.05382	0.994105	1.4644	1.28363	1.2326	1.25564	1.03454	0.727772	0.981869	1.15285	1.22462	1.01765	1.21966	1.04309	1.10455	1.11526	1.0967	1.52075	1.06735	0.858714	1.09078	0.253316	1	1.16533
Bi_Pen	GBI12	0.815644	0.881822	1.25797	0.869504	0.99478	1.81862	1.19658	0.850007	0.567337	0.595737	0.944802	1.02046	1.10593	0.918141	1.22747	0.808207	0.983293	1.14489	6.74691	1.12593	1.25489	1.38766	1.57987	0.824582	0.915388	0.456288	2.62338	0.780625	1.63114	0.602522	0.976805	1.11769	0.927416	0.979785	0.936387	0.9619	1.07067	1.08845	0.842334	0.842975	1.15473	0.84196	0.787178	1.55019	1.35261	1.69266	0.909904	0.69611
Bi_Pasture	PBI22	1.05327	0.938516	1.27788	1.19727	1.35727	1.03882	1.18279	1.13139	1.0028	1.7718	0.780213	0.474492	0.91136	0.926987	1.22396	0.87249	1.00239	0.803288	0.953992	0.888505	1.2195	1.17338	0.993671	0.948983	1.02006	0.827679	0.165983	1.40573	0.615771	1.19561	0.964769	1.07065	0.863796	0.963272	0.799287	0.978902	0.975368	0.840231	1.28906	1.31243	0.648337	1.19261	1.348	0.750054	0.824256	1.60071	0.849401	1.12213
Bi_Pasture	PBI46	1.42929	0.889377	1.52374	0.730938	0.980795	0.864823	1.02238	0.802324	0.456504	2.16944	0.923021	0.9991	0.549601	1.01509	1.34831	1.35979	0.987861	1.13536	0.753037	0.689957	0.947493	0.968935	1.17074	0.974333	1.05692	1.25199	0.378934	1.29141	0.529347	1.08103	0.947122	1.3669	0.99255	1.01911	1.04966	0.818371	0.65475	0.869154	1.14306	1.24607	0.792631	0.865841	0.960541	0.563235	0.839205	1.06826	0.970506	1.19856
Bi_Pasture	PBI16	0.983192	0.846009	0.682579	0.669395	1.08669	0.822081	0.794922	0.816864	0.672632	2.17034	0.881457	1.2922	0.925301	0.92687	0.895176	1.02867	1.03523	0.897694	0.815751	0.894997	0.83548	0.823663	1.17959	1.26013	0.980962	1.0059	0.343307	0.848491	0.654569	1.25761	1.07628	1.41087	1.38536	0.994038	0.850748	0.954783	1.00592	0.887484	1.16636	1.16556	0.586434	0.825867	1.16949	0.815455	0.830277	1.75884	0.810913	1.34599
Bi_Pen	GBI43	0.630749	1.42265	1.79679	1.36988	0.840274	0.637416	0.675583	0.9869	0.511532	1.15663	1.21718	1.54659	1.45328	1.04884	1.15166	0.996836	1.06356	0.986428	6.18781	0.720998	1.6699	1.24261	0.823201	1.31903	1.25307	0.79233	0.953537	1.49224	1.16849	1.04001	0.993551	0.963968	0.6607	0.979432	1.52362	1.21515	1.3008	1.05265	1.01017	0.966167	0.99228	1.29423	1.3228	1.01664	1.28806	1.84949	0.772797	0.813321
Bi_Pasture	PBI27	1.03206	1.48711	0.534082	0.745006	1.67143	0.637416	1.481	0.946131	0.737861	0.825032	0.855736	0.703962	1.22286	0.833044	0.568396	2.05642	0.797028	0.884063	3.90564	0.689312	1.03322	0.746546	2.18184	1.65446	1.01104	1.3001	0.610614	0.950611	0.83438	1.36918	0.997032	0.831961	0.746278	0.929215	0.526586	1.08424	0.902368	0.885168	0.74877	0.765642	1.04502	1.0574	1.02446	1.01271	1.07373	0.318036	0.890175	0.779167
Bi_Pen	GBI09	0.951183	1.09938	1.41223	1.08629	0.96069	0.637416	0.64033	0.956425	0.842611	0.977777	1.18043	0.988913	1.30464	1.1998	0.707825	1.14293	0.955828	0.928349	1.70569	1.02502	0.990397	0.808426	0.703916	1.27003	0.962375	1.45788	1.18575	1.06336	1.28046	0.935391	0.961359	0.641617	1.00479	0.991103	0.966955	0.934019	1.18007	1.00131	1.09306	1.12316	1.23873	1.00788	0.747524	0.746502	0.997859	0.422509	0.896984	1.0052
Bi_Pen	GBI05	1.51363	0.348443	0.487689	0.215199	0.252643	0.637416	0.206394	0.503896	1.32993	0.401963	0.469709	0.674936	0.313652	0.30726	0.980707	0.359621	0.391533	0.352091	0.296826	0.217449	0.351385	0.341415	0.655354	0.447676	0.595947	0.347326	0.438042	0.563487	0.593601	0.28393	0.68633	0.366418	0.347575	0.389138	0.654726	0.532551	0.472559	0.432861	0.677206	1.02489	0.474069	0.629961	0.419822	0.210191	0.620271	1.14009	0.590667	0.513611
Bi_Pasture	PBI53	1.28638	1.25653	0.570848	0.971184	1.09384	0.637416	1.3253	0.872496	0.870281	2.24841	0.996386	1.1601	0.90421	0.905815	1.50137	1.08023	0.965257	1.00453	1.87783	0.897294	0.973321	1.10161	0.754649	0.968935	0.976811	0.890862	0.564825	1.46298	0.955326	1.48173	1.06918	1.04028	1.22886	0.994121	0.845598	1.14678	0.934937	0.987016	1.12292	1.04128	0.944652	0.629961	1.20019	0.734028	0.868481	0.511188	1.2067	1.09798
Bi_Pen	GBI11	0.851142	1.21488	0.991165	1.12681	0.894356	1.12965	0.766279	1.10283	1.02913	1.78513	1.01992	1.33136	1.18361	0.991944	1.58217	1.07121	1.17577	1.02026	2.54421	1.18378	1.02329	1.37599	1.2584	1.21554	0.991465	0.478337	1.21156	0.964511	1.25831	1.41871	1.0179	0.653293	0.713355	1.03935	1.36051	0.9783	0.971916	1.07198	1.10688	1.21987	1.22707	1.11059	1.00552	0.889051	1.31123	1.61924	0.848233	0.922437
Bi_Pasture	PBI24	0.813002	0.717933	0.597414	1.19129	1.13726	1.57191	1.3447	0.769861	0.667036	1.72455	0.792692	0.603743	0.906366	0.801461	0.956179	0.656586	0.776238	0.807714	5.98914	0.505456	1.07977	0.94388	1.43262	1.02291	0.842869	0.504342	0.48235	0.786066	0.738625	0.891544	0.956398	1.39103	1.26176	1.15223	1.0364	1.26649	0.89849	0.817637	0.766448	0.767817	1.18051	0.629961	0.851074	0.820637	1.00989	0.957722	0.590667	0.838705
Bi_Pasture	PBI57	1.27389	0.899564	0.564722	0.885542	0.510179	0.675913	0.90869	0.706629	0.943573	1.07282	0.985281	1.10522	0.31799	0.699445	1.06367	0.72195	0.849455	0.750456	0.525342	0.45139	0.691139	0.731422	0.878995	0.261055	0.939891	0.313538	0.947195	0.948851	0.686009	0.285655	0.911032	1.30557	0.526839	0.742523	0.633398	0.842172	0.681259	0.537605	0.950079	1.08529	0.546184	1.33527	0.808673	0.578745	0.805627	1.17734	0.590667	0.752941
Bi_Pen	GBI35	1.07073	0.979018	0.96418	1.10147	0.739426	0.781228	0.716417	0.992923	0.698378	0.998713	1.00361	1.21365	1.64154	1.10168	0.790277	0.908486	0.92968	1.12052	0.560898	0.809478	0.827838	0.807613	1.00838	1.17302	1.0049	1.11591	0.998595	1.17587	1.26227	0.709513	1.01603	0.730033	0.732076	0.866473	1.20406	1.02258	1.36327	0.89155	1.0378	1.04045	1.00772	0.986551	1.02707	1.11625	1.30535	0.349385	0.886796	1.11692
Bi_Pasture	PBI48	0.930647	1.00416	0.632026	0.784406	1.46972	0.868778	1.03397	0.939166	1.21817	1.05103	1.18026	0.916229	2.60211	0.975097	1.80228	1.21126	0.936071	1.00781	1.31912	1.01342	0.914125	0.984424	0.83436	2.1025	1.02693	1.77931	0.493778	1.20453	0.879344	1.67493	0.969516	0.935328	1.19167	1.11179	1.53518	1.03551	0.962206	1.08994	0.819595	0.833337	1.1702	0.866558	0.953725	0.833703	1.00214	0.983896	0.975749	1.21923
Bi_Pen	GBI03	0.671372	0.80897	1.25829	0.891666	0.648531	2.09729	0.732974	1.0443	1.34149	0.35655	1.33891	1.45211	2.37881	1.23139	0.947535	1.4554	1.24494	1.30622	2.13575	2.4442	1.16159	1.16154	0.73196	2.02927	0.859437	1.18009	0.720605	0.528707	1.99125	0.923648	0.960717	1.14912	1.49316	1.05921	2.02185	0.928392	0.994076	1.00798	1.10445	1.03214	1.31729	1.00296	0.269288	0.707785	1.02532	2.29736	1.35835	1.03724
Bi_Pasture	PBI26	1.24448	0.955598	0.931396	1.83134	0.942667	1.00596	0.961554	1.04258	0.456504	1.71148	1.03472	0.860132	1.32448	1.1345	0.79295	1.18041	1.06715	1.04849	0.539699	0.719116	1.15708	0.870497	0.564378	1.3258	1.08044	1.55169	1.119	1.43624	0.792345	0.588795	0.995562	0.64569	0.76988	1.33964	1.03304	0.894001	1.18399	0.918084	1.25024	1.26099	0.840978	1.13386	1.24936	0.803615	1.15407	0.790163	1.10083	1.24878
Bi_Pen	GBI06	0.708669	0.908392	0.946913	1.47052	1.03413	1.23372	1.06375	1.00708	0.844963	0.754853	1.19895	1.80474	2.67878	1.13885	0.840871	1.16256	1.14215	0.961508	2.59655	1.03765	1.36691	1.25763	0.903326	2.01819	1.12756	0.604814	0.957357	1.44513	1.45964	1.12247	1.05435	0.768657	0.820469	1.27522	1.18165	1.17721	1.13604	0.918416	1.05221	0.966918	1.04402	0.82504	1.4676	1.23991	1.59645	0.549083	0.878224	0.962496
Bi_Pasture	PBI50	0.603731	0.995835	0.960348	0.621005	0.736153	1.07537	0.901386	0.633433	2.02553	0.976548	0.798188	0.489191	0.771299	0.855402	0.861143	0.669816	0.875136	1.19743	0.782562	1.73952	0.993742	0.877212	1.1415	0.946102	0.952723	1.5836	0.478448	0.713292	0.674489	0.929549	0.971346	0.778339	1.54253	0.795681	0.663565	1.03338	0.689601	0.875182	0.899327	0.858433	0.838843	0.629961	0.737842	0.808862	0.923476	0.757725	0.844804	0.994803
Bi_Pen	GBI41	0.660577	0.718512	0.932979	0.784033	0.839574	0.637416	0.892509	0.889509	0.750743	2.20596	1.11695	1.14963	1.10521	1.24646	1.28933	0.965478	0.93679	1.03691	0.365084	0.865436	0.812694	1.28346	0.50854	1.20452	1.0356	2.29438	1.34736	0.980788	1.30698	1.25974	1.02104	0.376853	1.16471	1.06552	1.13108	1.08814	1.38962	0.972511	0.989825	0.937059	1.01188	0.997044	0.893271	1.02821	0.870745	0.828457	1.07735	0.960014
Bi_Pen	GBI34	0.540515	0.78158	1.51736	1.4805	1.10155	0.931699	1.58597	1.34917	1.7672	0.226733	1.02496	1.60416	0.632345	1.52571	1.2895	0.841648	1.03717	0.772881	0.543638	2.02488	1.02251	1.51445	0.973796	0.815777	1.13421	0.751806	1.43961	0.838609	1.13562	0.518131	1.08402	0.745807	1.2294	0.589252	1.06078	1.11269	1.37482	0.998687	0.862688	0.826136	0.406924	0.943469	1.35892	1.07774	0.663997	0.998108	1.00447	1.07221
Bi_Pasture	PBI55	0.968507	1.08229	0.358209	1.1176	1.03909	0.790184	1.13929	0.729795	1.13011	0.509262	0.851834	1.15684	0.792109	0.901479	0.667336	0.608937	1.04357	1.62657	2.69281	1.05583	0.667037	0.913862	1.88973	0.786095	1.03576	0.718072	1.16806	0.773622	0.755925	1.65568	1.02733	0.825232	1.13318	1.07276	0.689794	0.99834	0.741279	0.810685	0.966365	0.947195	0.910791	0.869736	0.994481	0.972409	0.955825	1.93356	1.04395	0.988376
Bi_Pen	GBI07	0.992044	1.14041	1.30438	0.877379	1.03274	1.04047	0.78826	1.34423	2.45073	0.810519	1.28356	0.736969	1.2744	1.27389	1.25322	1.17816	1.10782	1.16678	0.479732	1.46675	1.31062	0.913	0.676685	0.962935	0.897606	0.858128	0.67505	0.846313	1.77384	1.19716	0.948198	1.2069	1.04	1.12853	1.17059	0.975651	1.3223	1.17691	0.87145	0.920534	1.42131	0.629961	0.773121	0.987287	1.23271	1.46635	1.54922	0.96392
Bi_Pasture	PBI29	1.09255	1.33906	0.844571	0.748048	1.53802	0.637416	1.25606	1.09207	1.33588	1.70301	0.953471	0.423206	0.846768	1.05788	0.708989	0.825146	0.772973	0.936359	3.35671	1.12323	1.11765	0.801748	1.90067	0.929472	1.09266	1.01277	1.77351	1.08879	0.757502	1.40209	1.03354	1.28558	0.840481	1.06302	0.829889	1.1444	1.14039	1.05734	0.732585	0.69814	1.31604	0.629961	0.988801	1.72958	1.17291	1.00189	1.13969	0.481263
Bi_Pen	GBI13	1.17629	0.601594	0.983234	1.02759	1.00522	0.637416	1.16059	0.774513	0.546779	0.288665	0.918609	1.82277	0.621265	0.918306	0.539439	0.867322	0.801353	0.362934	1.2122	0.468974	1.09396	0.92769	1.02843	0.7215	0.855216	0.366157	2.07818	0.587982	1.70494	0.593042	0.997928	0.784682	0.63133	0.360293	1.42342	0.95648	1.37389	0.581575	1.05473	1.13252	0.652225	1.23532	0.741847	0.786827	0.707872	1.12923	0.590667	0.608502
Bi_Pasture	PBI20	1.12653	1.02418	1.12029	0.972405	1.39468	0.947081	0.958528	1.15984	0.534499	1.56068	0.904137	0.585982	0.568863	0.937095	1.01929	0.790762	1.00811	0.943166	8.66217	1.1517	1.0854	1.07921	2.15186	0.782485	1.02558	0.894201	1.00141	1.0011	0.523868	1.12893	1.03655	1.37378	0.828686	1.07278	0.859265	1.00133	0.750647	0.93125	0.974286	0.967039	0.676916	0.986399	1.03861	1.21597	0.777153	1.12218	1.17686	0.989918
Bi_Pen	GBI33	1.10695	1.11608	1.43997	1.50053	1.40467	1.38378	0.839738	1.25181	1.34194	2.99235	1.12834	1.0009	1.0241	1.27299	1.23579	1.09891	1.11755	0.827051	0.651483	1.55737	0.982072	1.26977	0.670593	0.966337	0.981594	1.06835	1.08135	0.777781	1.40676	1.94368	1.07018	1.17687	0.957339	1.00588	0.914565	1.1311	1.48226	1.20371	1.06191	1.02652	0.864863	0.629961	1.0226	1.33076	0.863959	0.432401	1.23058	1.05195
Bi_Pasture	PBI19	1.0414	1.19881	0.982093	1.21763	0.948848	0.637416	1.15745	1.16816	0.823589	0.546932	1.03335	0.749596	0.83662	1.03126	0.648101	0.79368	0.959223	1.1337	0.521441	0.533553	0.967869	1.34699	0.883648	1.30111	0.920715	1.26257	0.165983	0.9989	0.643767	1.23828	1.01772	1.40874	1.17653	1.21992	0.773518	0.953492	0.943879	0.743063	0.952917	1.10417	1.19785	0.629961	1.05354	1.24659	1.15801	0.166543	1.16044	1.279
Bi_Pen	GBI32	0.897424	1.19494	1.33182	1.39696	0.713122	0.72354	0.977616	1.20065	1.08808	4.37953	1.01317	1.95531	1.62177	1.18243	1.16646	1.21631	1.24343	1.10001	1.04601	2.08072	0.935387	0.996315	1.38874	1.01085	0.93439	0.494979	0.165983	1.14722	1.23069	0.519047	1.04557	1.04236	1.16496	1.08669	1.08107	1.20408	1.24919	1.25652	1.12792	1.15615	0.757622	1.05699	0.865178	0.770237	0.69492	0.452619	1.27081	1.02554
Bi_Pasture	PBI58	1	2.11104	1.09116	0.913706	1.06484	0.637416	0.806584	0.834676	1.73024	0.8088	0.874098	1.49145	0.975901	0.950819	0.870567	0.837295	1.16422	1.29099	4.96154	1.58876	0.944619	1.0798	1.78734	0.824411	0.995101	0.538226	1.07117	0.971335	0.921049	1.31084	0.953404	0.689498	0.839558	1.00876	1.09568	1.00233	1.01087	1.06587	1.0169	0.98827	1.01299	0.629961	1.2129	1.12327	1.03252	2.64796	0.953113	1.11975
Bi_Pen	GBI08	1.20719	1.36441	1.49619	1.93935	1.36724	1.37244	1.07633	1.14783	6.14577	0.671123	1.28178	0.75041	0.823578	1.48079	1.03492	1.00316	1.10713	0.938476	2.63848	0.808161	1.10202	1.19896	0.789611	1.08687	1.17131	1.26175	2.56715	1.95153	0.960661	0.918657	1.00671	1.40744	0.71456	0.823572	1.87741	1.16841	1.53924	1.40334	1.089	1.16806	1.24639	1.15562	1.30087	1.42301	1.18932	2.07303	1.42697	1.03593
Bi_Pasture	PBI30	1.1209	0.94711	0.406871	1.53568	1.01654	1	1.44983	1.24576	1.58444	0.57929	0.98781	0.935635	0.755287	1.00642	0.501921	1.12736	1.17857	0.92977	0.892227	0.986579	1.04939	1.3946	0.972167	0.876872	1.02156	0.892743	1.36571	1.37396	1.03934	1.63195	1.00207	1.00576	1.50388	1.11875	0.884801	1.01388	0.886756	1.07172	1.03227	1.16905	0.89945	0.629961	1.15948	1.07867	0.861208	1.31466	1.03486	1.07614
Bi_Pen	GBI02	1.02413	0.869976	1.00883	1.34577	1.405	0.647709	1.07807	1.06679	1.19788	1.23696	1.0604	1.0998	1.42797	1.29999	1.24916	1.31696	1.10196	0.836864	0.540104	2.14743	0.921462	0.999455	0.944464	1.27137	0.930113	1.194	1.56802	1.05215	1.42261	0.684131	0.997435	0.924808	1.87522	0.672761	0.802722	0.95003	1.68488	1.04245	1.02535	0.992875	0.719822	1.0391	0.972444	1.05381	0.649754	0.46399	1.52731	1.40056
Bi_Pasture	PBI21	0.192599	1.01131	0.810875	0.601298	0.628914	0.637416	1.2981	1.01567	1.79936	0.846876	1.15231	0.408189	0.605398	0.924688	0.760579	0.571104	0.601208	0.75762	1.67581	2.60099	1.00626	1.08395	1.24989	0.86376	1.02381	1.39129	0.725316	1.115	0.634745	0.425961	1.05038	1.30382	2.60753	0.872308	0.730372	0.800467	0.656333	1.44129	0.153198	0.177821	0.580316	0.629961	0.538608	1.27744	1.2491	1.13879	1.46715	0.659115
Bi_Pen	GBI42	0.789418	0.763114	1.11303	0.947496	0.841185	0.637416	1.39606	1.04658	1.52447	0.996766	0.92749	1.69587	0.816818	0.993584	0.784465	1.53751	1.17019	1.11234	0.46853	1.78202	1.34164	1.07441	1.00633	1.01252	0.764889	0.360247	0.821358	0.549011	1.6636	0.959987	1.09993	0.994244	1.20016	0.723564	1.20307	1.23245	1.37114	1.06721	1.13322	1.00713	1.20785	0.629961	0.560602	1.15709	0.962802	0.581382	1.27411	0.962786
Bi_Pasture	PBI28	0.839068	1.62365	1.03144	1.43815	0.812852	0.789689	1.21144	1.01661	0.961508	0.400395	0.951534	0.614907	1.12635	0.97177	0.618897	0.861766	1.02954	1.05677	2.84835	1.10017	1.19651	0.93302	1.33931	1.3148	1.14859	1.08687	0.165983	1.27157	0.725428	0.837845	1.0348	1.34563	0.995209	1.07132	0.650424	0.998669	0.966938	1.25302	0.766004	0.791352	1.34314	0.629961	1.03667	1.1619	1.37794	2.21648	1.03546	0.897219
[truncated: 490 more columns]

## Sheet: Mass_extracted-norm Data
GROUP_ID	CLIENT_SAMPLE_ID	19	41	49	50	93	98	111	112	132	136	171	172	180	189	192	194	197	208	209	212	216	218	219	229	231	232	233	234	240	241	249	252	254	266	267	275	278	282	290	291	297	301	310	311	313	314	327	330
Bi_Pasture	PBI47	1.18455	1.53542	1.31406	0.953944	0.764682	0.637416	0.919209	0.965952	0.877256	0.975761	0.80738	0.700895	1.47583	0.853673	1.49019	0.928751	0.979174	1.2392	0.4612	0.908387	0.617042	0.837432	1.60999	0.941724	1.05385	1.30628	0.304905	1.54055	0.501725	0.877911	0.988994	1.11026	0.800717	0.945215	0.779513	0.863471	0.693633	0.805383	0.838329	0.974271	0.789452	0.797274	1.28333	0.772744	1.14056	0.445491	0.76579	1.29794
Bi_Pen	GBI31	0.909212	1.02696	0.911839	0.740405	0.975485	0.637416	0.90153	0.925155	0.997202	0.695557	1.03411	0.946729	0.969611	0.992081	1.00772	1.09791	0.859178	1.06934	0.344701	0.662731	0.880401	1.00055	0.786089	1.22069	0.743054	1.08591	1.19279	0.554886	1.30101	0.372196	0.936553	0.284932	1.22657	0.973914	1.41161	0.926183	0.963766	0.858372	0.975022	1.11785	0.753929	0.921747	0.483226	0.537561	0.958744	0.165292	0.924614	1.01013
Bi_Pasture	PBI23	0.192599	0.991784	1.06281	0.92371	0.638548	1.12674	1.40269	1.06749	1.47199	2.52081	0.897456	0.832597	1.19842	1.01777	2.02998	1.12553	0.958613	0.995474	0.549426	1.60037	0.825016	0.87747	1.32113	1.28257	1.08982	1.38253	0.160171	1.46454	1.00734	0.704616	1.04591	0.931277	1.74171	1.1901	0.611705	1.03729	0.812579	1.08779	0.661852	0.622154	1.1366	0.629961	1.21147	1.05278	1.14497	0.710661	0.929981	0.949072
Bi_Pen	GBI04	1.05951	1.43646	1.1943	1.18052	1.36045	1.09339	0.790877	0.961737	0.456504	1.81416	1.06928	1.09727	1.9211	1.30908	0.950299	0.981582	0.992402	0.978807	2.5403	0.88082	0.908988	1.03333	1.65126	0.921682	0.950124	0.64207	2.46115	0.869182	1.36528	1.3506	0.968189	1.0415	1.19253	0.960401	1.02878	0.851883	1.39834	1.18712	0.796658	0.905401	1.25026	0.629961	0.701646	1.17805	0.834283	1.63823	0.822417	0.85742
Bi_Pen	GBI36	1.11856	0.840975	1.00882	1.18855	1.04312	0.790823	0.727212	1.08525	0.913767	2.12138	1.02977	1.40107	1.57485	1.11445	1.07049	1.70814	1.05896	1.09654	0.380554	0.862496	1.48035	1.32601	0.977661	0.977729	1.04548	0.994105	1.41311	1.25034	1.17724	1.25564	1.03001	0.716347	0.981869	1.14447	1.18353	1.01579	1.2095	1.03827	1.0898	1.11526	1.08606	1.52075	1.05255	0.858714	1.08426	0.253316	1	1.14769
Bi_Pen	GBI12	0.815644	0.881822	1.23596	0.869504	0.99478	1.81862	1.19658	0.840447	0.567337	0.58055	0.936941	1.00968	1.10593	0.918141	1.19507	0.804078	0.978158	1.14489	6.74691	1.12593	1.25489	1.38766	1.56833	0.81506	0.90815	0.456288	2.53151	0.760379	1.55788	0.602522	0.972533	1.10014	0.927416	0.972665	0.904964	0.960141	1.06175	1.08342	0.831084	0.842975	1.14352	0.84196	0.776265	1.55019	1.34452	1.69266	0.909904	0.685572
Bi_Pasture	PBI22	1.05327	0.938516	1.25552	1.19727	1.35727	1.03882	1.18279	1.11867	1.0028	1.72663	0.773721	0.469478	0.91136	0.926987	1.19165	0.868032	0.997153	0.803288	0.953992	0.888505	1.2195	1.17338	0.986415	0.938025	1.01199	0.827679	0.160171	1.36928	0.588116	1.19561	0.960549	1.05384	0.863796	0.956272	0.772465	0.977112	0.967245	0.836345	1.27185	1.31243	0.642043	1.19261	1.32931	0.750054	0.819326	1.60071	0.849401	1.10515
Bi_Pasture	PBI46	1.42929	0.889377	1.49708	0.730938	0.980795	0.864823	1.02238	0.7933	0.456504	2.11413	0.915341	0.988543	0.549601	1.01509	1.31272	1.35285	0.982702	1.13536	0.753037	0.689957	0.947493	0.968935	1.16219	0.963082	1.04856	1.25199	0.365664	1.25791	0.505574	1.08103	0.94298	1.34544	0.99255	1.0117	1.01444	0.816874	0.649297	0.865134	1.12779	1.24607	0.784937	0.865841	0.947225	0.563235	0.834185	1.06826	0.970506	1.18041
Bi_Pasture	PBI16	0.983192	0.846009	0.670635	0.669395	1.08669	0.822081	0.794922	0.807677	0.672632	2.11501	0.874123	1.27855	0.925301	0.92687	0.87155	1.02341	1.02982	0.897694	0.815751	0.894997	0.83548	0.823663	1.17097	1.24557	0.973205	1.0059	0.331285	0.826485	0.625173	1.25761	1.07157	1.38872	1.38536	0.986814	0.8222	0.953036	0.997547	0.883379	1.15079	1.16556	0.580741	0.825867	1.15327	0.815455	0.825311	1.75884	0.810913	1.32562
Bi_Pen	GBI43	0.630749	1.42265	1.76535	1.36988	0.840274	0.637416	0.675583	0.9758	0.511532	1.12714	1.20705	1.53025	1.45328	1.04884	1.12127	0.991743	1.05801	0.986428	6.18781	0.720998	1.6699	1.24261	0.817189	1.3038	1.24316	0.79233	0.920146	1.45354	1.11601	1.04001	0.989206	0.948835	0.6607	0.972314	1.47249	1.21293	1.28997	1.04778	0.996684	0.966167	0.982648	1.29423	1.30446	1.01664	1.28036	1.84949	0.772797	0.801009
Bi_Pasture	PBI27	1.03206	1.48711	0.524737	0.745006	1.67143	0.637416	1.481	0.935489	0.737861	0.803999	0.848616	0.696523	1.22286	0.833044	0.553395	2.04592	0.792865	0.884063	3.90564	0.689312	1.03322	0.746546	2.16591	1.63535	1.00305	1.3001	0.589231	0.925957	0.796908	1.36918	0.992672	0.8189	0.746278	0.922462	0.508916	1.08226	0.894853	0.881075	0.73877	0.765642	1.03488	1.0574	1.01025	1.01271	1.06731	0.318036	0.890175	0.767372
Bi_Pen	GBI09	0.951183	1.09938	1.38752	1.08629	0.96069	0.637416	0.64033	0.945668	0.842611	0.95285	1.17061	0.978464	1.30464	1.1998	0.689144	1.13709	0.950837	0.928349	1.70569	1.02502	0.990397	0.808426	0.698776	1.25537	0.954765	1.45788	1.14422	1.03578	1.22295	0.935391	0.957154	0.631544	1.00479	0.983901	0.934507	0.932311	1.17024	0.996682	1.07846	1.12316	1.22671	1.00788	0.737161	0.746502	0.991891	0.422509	0.896984	0.989981
Bi_Pen	GBI05	4.23886	0.975802	1.34186	0.602657	0.707518	0.637416	0.577999	1.39527	3.72443	1.09699	1.30446	1.87016	0.878371	0.860472	2.67395	1.00196	1.09075	0.986019	0.831251	0.608957	0.984043	0.95612	1.8219	1.23922	1.65573	0.972676	1.18376	1.5371	1.5877	0.795138	1.91364	1.01003	0.973373	1.08185	1.77201	1.48866	1.31236	1.20661	1.87117	2.87018	1.31473	0.629961	1.1594	0.588633	1.72666	3.1928	0.590667	1.41658
Bi_Pasture	PBI53	1.28638	1.25653	0.560859	0.971184	1.09384	0.637416	1.3253	0.862683	0.870281	2.19109	0.988095	1.14784	0.90421	0.905815	1.46175	1.07471	0.960216	1.00453	1.87783	0.897294	0.973321	1.10161	0.749138	0.957746	0.969086	0.890862	0.545046	1.42503	0.912422	1.48173	1.06451	1.02395	1.22886	0.986896	0.817222	1.14468	0.927151	0.982451	1.10793	1.04128	0.935482	0.629961	1.18355	0.734028	0.863286	0.511188	1.2067	1.08136
Bi_Pen	GBI11	0.851142	1.21488	0.973821	1.12681	0.894356	1.12965	0.766279	1.09042	1.02913	1.73962	1.01144	1.31729	1.18361	0.991944	1.54041	1.06573	1.16963	1.02026	2.54421	1.18378	1.02329	1.37599	1.24921	1.20151	0.983624	0.478337	1.16913	0.939496	1.2018	1.41871	1.01345	0.643037	0.713355	1.0318	1.31486	0.976511	0.963822	1.06703	1.09209	1.21987	1.21515	1.11059	0.99158	0.889051	1.30338	1.61924	0.848233	0.908474
Bi_Pasture	PBI24	0.813002	0.717933	0.58696	1.19129	1.13726	1.57191	1.3447	0.761202	0.667036	1.68059	0.786097	0.597363	0.906366	0.801461	0.930943	0.653231	0.772184	0.807714	5.98914	0.505456	1.07977	0.94388	1.42216	1.0111	0.836203	0.504342	0.465459	0.765679	0.705454	0.891544	0.952215	1.3692	1.26176	1.14386	1.00162	1.26417	0.891007	0.813855	0.756212	0.767817	1.16906	0.629961	0.839276	0.820637	1.00385	0.957722	0.590667	0.826009
Bi_Pasture	PBI57	1.27389	0.899564	0.55484	0.885542	0.510179	0.675913	0.90869	0.698681	0.943573	1.04547	0.977083	1.09354	0.31799	0.699445	1.03559	0.718261	0.845019	0.750456	0.525342	0.45139	0.691139	0.731422	0.872576	0.258041	0.932459	0.313538	0.914026	0.924243	0.6552	0.285655	0.907048	1.28507	0.526839	0.737127	0.612143	0.840632	0.675586	0.535118	0.937391	1.08529	0.540883	1.33527	0.797463	0.578745	0.800809	1.17734	0.590667	0.741543
Bi_Pen	GBI35	1.07073	0.979018	0.947308	1.10147	0.739426	0.781228	0.716417	0.981756	0.698378	0.973252	0.995263	1.20083	1.64154	1.10168	0.76942	0.903844	0.924825	1.12052	0.560898	0.809478	0.827838	0.807613	1.00102	1.15947	0.996952	1.11591	0.963626	1.14537	1.20558	0.709513	1.01159	0.718572	0.732076	0.860176	1.16366	1.02071	1.35192	0.887427	1.02394	1.04045	0.997938	0.986551	1.01283	1.11625	1.29754	0.349385	0.886796	1.10002
Bi_Pasture	PBI48	0.930647	1.00416	0.620967	0.784406	1.46972	0.868778	1.03397	0.928603	1.21817	1.02424	1.17044	0.906547	2.60211	0.975097	1.75471	1.20507	0.931183	1.00781	1.31912	1.01342	0.914125	0.984424	0.828267	2.07823	1.01881	1.77931	0.476487	1.17329	0.839852	1.67493	0.965276	0.920644	1.19167	1.10372	1.48367	1.03361	0.954192	1.08489	0.808649	0.833337	1.15884	0.866558	0.940504	0.833703	0.996146	0.983896	0.975749	1.20078
Bi_Pen	GBI03	0.671372	0.80897	1.23628	0.891666	0.648531	2.09729	0.732974	1.03255	1.34149	0.34746	1.32777	1.43677	2.37881	1.23139	0.922528	1.44796	1.23844	1.30622	2.13575	2.4442	1.16159	1.16154	0.726615	2.00584	0.852641	1.18009	0.695371	0.514995	1.90182	0.923648	0.956515	1.13108	1.49316	1.05151	1.954	0.926694	0.985797	1.00332	1.08969	1.03214	1.3045	1.00296	0.265555	0.707785	1.01918	2.29736	1.35835	1.02154
Bi_Pasture	PBI26	1.24448	0.955598	0.915098	1.83134	0.942667	1.00596	0.961554	1.03085	0.456504	1.66785	1.02611	0.851043	1.32448	1.1345	0.772022	1.17438	1.06157	1.04849	0.539699	0.719116	1.15708	0.870497	0.560257	1.31049	1.0719	1.55169	1.07982	1.39899	0.756761	0.588795	0.991208	0.635554	0.76988	1.3299	0.998379	0.892366	1.17413	0.913838	1.23354	1.26099	0.832814	1.13386	1.23204	0.803615	1.14717	0.790163	1.10083	1.22988
Bi_Pen	GBI06	0.708669	0.908392	0.930344	1.47052	1.03413	1.23372	1.06375	0.99575	0.844963	0.73561	1.18898	1.78567	2.67878	1.13885	0.818678	1.15662	1.13618	0.961508	2.59655	1.03765	1.36691	1.25763	0.896729	1.99488	1.11864	0.604814	0.923832	1.40765	1.39409	1.12247	1.04974	0.756591	0.820469	1.26595	1.142	1.17506	1.12658	0.914168	1.03815	0.966918	1.03389	0.82504	1.44726	1.23991	1.5869	0.549083	0.878224	0.947926
Bi_Pasture	PBI50	0.603731	0.995835	0.943543	0.621005	0.736153	1.07537	0.901386	0.626308	2.02553	0.951653	0.791547	0.484022	0.771299	0.855402	0.838416	0.666393	0.870566	1.19743	0.782562	1.73952	0.993742	0.877212	1.13317	0.935177	0.945189	1.5836	0.461693	0.694793	0.644198	0.929549	0.967098	0.76612	1.54253	0.789898	0.641298	1.03149	0.683858	0.871135	0.887316	0.858433	0.830701	0.629961	0.727613	0.808862	0.917952	0.757725	0.844804	0.979744
Bi_Pen	GBI41	0.660577	0.718512	0.916653	0.784033	0.839574	0.637416	0.892509	0.879504	0.750743	2.14972	1.10766	1.13748	1.10521	1.24646	1.2553	0.960545	0.931898	1.03691	0.365084	0.865436	0.812694	1.28346	0.504826	1.19061	1.02742	2.29438	1.30018	0.955351	1.24828	1.25974	1.01658	0.370937	1.16471	1.05778	1.09313	1.08615	1.37804	0.968014	0.976606	0.937059	1.00206	0.997044	0.880888	1.02821	0.865537	0.828457	1.07735	0.945482
Bi_Pen	GBI34	0.540515	0.78158	1.4908	1.4805	1.10155	0.931699	1.58597	1.33399	1.7672	0.220953	1.01644	1.58721	0.632345	1.52571	1.25546	0.837348	1.03176	0.772881	0.543638	2.02488	1.02251	1.51445	0.966685	0.806357	1.12524	0.751806	1.3892	0.81686	1.08462	0.518131	1.07928	0.734099	1.2294	0.58497	1.02518	1.11066	1.36337	0.994068	0.851167	0.826136	0.402974	0.943469	1.34008	1.07774	0.660026	0.998108	1.00447	1.05598
Bi_Pasture	PBI55	0.968507	1.08229	0.351941	1.1176	1.03909	0.790184	1.13929	0.721587	1.13011	0.49628	0.844746	1.14461	0.792109	0.901479	0.649724	0.605826	1.03812	1.62657	2.69281	1.05583	0.667037	0.913862	1.87593	0.777018	1.02757	0.718072	1.12716	0.753558	0.721976	1.65568	1.02284	0.812277	1.13318	1.06496	0.666647	0.996514	0.735105	0.806936	0.953459	0.947195	0.90195	0.869736	0.980694	0.972409	0.950107	1.93356	1.04395	0.973415
Bi_Pen	GBI07	0.992044	1.14041	1.28156	0.877379	1.03274	1.04047	0.78826	1.32911	2.45073	0.789856	1.27288	0.729182	1.2744	1.27389	1.22014	1.17215	1.10203	1.16678	0.479732	1.46675	1.31062	0.913	0.671744	0.951815	0.890508	0.858128	0.651411	0.824364	1.69417	1.19716	0.944051	1.18795	1.04	1.12033	1.13131	0.973866	1.31129	1.17147	0.859811	0.920534	1.40751	0.629961	0.762403	0.987287	1.22534	1.46635	1.54922	0.949328
Bi_Pasture	PBI29	1.09255	1.33906	0.829792	0.748048	1.53802	0.637416	1.25606	1.07979	1.33588	1.6596	0.945538	0.418734	0.846768	1.05788	0.690277	0.82093	0.768936	0.936359	3.35671	1.12323	1.11765	0.801748	1.88679	0.918739	1.08402	1.01277	1.71141	1.06056	0.723483	1.40209	1.02901	1.2654	0.840481	1.05529	0.80204	1.1423	1.13089	1.05245	0.722801	0.69814	1.30327	0.629961	0.975093	1.72958	1.16589	1.00189	1.13969	0.473978
Bi_Pen	GBI13	1.17629	0.601594	0.966029	1.02759	1.00522	0.637416	1.16059	0.765802	0.546779	0.281306	0.910966	1.80351	0.621265	0.918306	0.525202	0.86289	0.797168	0.362934	1.2122	0.468974	1.09396	0.92769	1.02092	0.713168	0.848453	0.366157	2.00541	0.572733	1.62837	0.593042	0.993563	0.772363	0.63133	0.357675	1.37566	0.95473	1.36245	0.578885	1.04064	1.13252	0.645894	1.23532	0.731563	0.786827	0.703638	1.12923	0.590667	0.599291
Bi_Pasture	PBI20	1.12653	1.02418	1.10068	0.972405	1.39468	0.947081	0.958528	1.1468	0.534499	1.52089	0.896614	0.57979	0.568863	0.937095	0.992391	0.786722	1.00285	0.943166	8.66217	1.1517	1.0854	1.07921	2.13615	0.773449	1.01747	0.894201	0.966338	0.975137	0.500341	1.12893	1.03202	1.35221	0.828686	1.06498	0.830431	0.999499	0.744396	0.926944	0.961274	0.967039	0.670345	0.986399	1.02421	1.21597	0.772505	1.12218	1.17686	0.974933
Bi_Pen	GBI33	1.10695	1.11608	1.41477	1.50053	1.40467	1.38378	0.839738	1.23773	1.34194	2.91606	1.11896	0.990324	1.0241	1.27299	1.20317	1.09329	1.11171	0.827051	0.651483	1.55737	0.982072	1.26977	0.665696	0.955178	0.973832	1.06835	1.04349	0.757609	1.34358	1.94368	1.0655	1.15839	0.957339	0.998569	0.883875	1.12903	1.46992	1.19814	1.04772	1.02652	0.856468	0.629961	1.00842	1.33076	0.858791	0.432401	1.23058	1.03603
Bi_Pasture	PBI19	1.0414	1.19881	0.964908	1.21763	0.948848	0.637416	1.15745	1.15502	0.823589	0.532989	1.02475	0.741676	0.83662	1.03126	0.630996	0.789625	0.954214	1.1337	0.521441	0.533553	0.967869	1.34699	0.877195	1.28609	0.913434	1.26257	0.160171	0.972993	0.614856	1.23828	1.01327	1.38663	1.17653	1.21105	0.747561	0.951748	0.936018	0.739626	0.940191	1.10417	1.18622	0.629961	1.03893	1.24659	1.15108	0.166543	1.16044	1.25964
Bi_Pen	GBI32	0.897424	1.19494	1.30851	1.39696	0.713122	0.72354	0.977616	1.18715	1.08808	4.26788	1.00474	1.93465	1.62177	1.18243	1.13568	1.2101	1.23694	1.10001	1.04601	2.08072	0.935387	0.996315	1.37859	0.999176	0.927001	0.494979	0.160171	1.11747	1.17542	0.519047	1.041	1.02599	1.16496	1.07879	1.0448	1.20188	1.23879	1.25071	1.11285	1.15615	0.750268	1.05699	0.853184	0.770237	0.690764	0.452619	1.27081	1.01002
Bi_Pasture	PBI58	1	2.11104	1.07207	0.913706	1.06484	0.637416	0.806584	0.825288	1.73024	0.788182	0.866825	1.47569	0.975901	0.950819	0.847591	0.833017	1.15814	1.29099	4.96154	1.58876	0.944619	1.0798	1.77429	0.814891	0.987232	0.538226	1.03366	0.946144	0.879685	1.31084	0.949234	0.678674	0.839558	1.00143	1.05892	1.0005	1.00245	1.06094	1.00332	0.98827	1.00316	0.629961	1.19609	1.12327	1.02635	2.64796	0.953113	1.1028
Bi_Pen	GBI08	1.20719	1.36441	1.47001	1.93935	1.36724	1.37244	1.07633	1.13492	6.14577	0.654014	1.27111	0.742481	0.823578	1.48079	1.00761	0.998038	1.10134	0.938476	2.63848	0.808161	1.10202	1.19896	0.783845	1.07432	1.16205	1.26175	2.47725	1.90092	0.917518	0.918657	1.00231	1.38535	0.71456	0.817586	1.81441	1.16628	1.52642	1.39685	1.07446	1.16806	1.23429	1.15562	1.28283	1.42301	1.1822	2.07303	1.42697	1.02025
Bi_Pasture	PBI30	1.1209	0.94711	0.399752	1.53568	1.01654	1	1.44983	1.23175	1.58444	0.564522	0.979591	0.925749	0.755287	1.00642	0.488674	1.1216	1.17242	0.92977	0.892227	0.986579	1.04939	1.3946	0.965068	0.866747	1.01348	0.892743	1.31789	1.33832	0.992662	1.63195	0.99769	0.989967	1.50388	1.11062	0.85511	1.01202	0.879371	1.06677	1.01848	1.16905	0.890719	0.629961	1.14341	1.07867	0.856057	1.31466	1.03486	1.05985
Bi_Pen	GBI02	1.02413	0.869976	0.991182	1.34577	1.405	0.647709	1.07807	1.05479	1.19788	1.20543	1.05157	1.08818	1.42797	1.29999	1.21619	1.31023	1.0962	0.836864	0.540104	2.14743	0.921462	0.999455	0.937567	1.25669	0.922758	1.194	1.51311	1.02486	1.35872	0.684131	0.993073	0.91029	1.87522	0.667872	0.775785	0.948292	1.67085	1.03763	1.01165	0.992875	0.712834	1.0391	0.958963	1.05381	0.645867	0.46399	1.52731	1.37935
Bi_Pasture	PBI21	0.192599	1.01131	0.796685	0.601298	0.628914	0.637416	1.2981	1.00425	1.79936	0.825286	1.14272	0.403876	0.605398	0.924688	0.740505	0.568186	0.598068	0.75762	1.67581	2.60099	1.00626	1.08395	1.24077	0.853786	1.01572	1.39129	0.699917	1.08608	0.606239	0.425961	1.04579	1.28335	2.60753	0.865969	0.705863	0.799003	0.650867	1.43462	0.151152	0.177821	0.574683	0.629961	0.531141	1.27744	1.24162	1.13879	1.46715	0.649137
Bi_Pen	GBI42	0.789418	0.763114	1.09355	0.947496	0.841185	0.637416	1.39606	1.03481	1.52447	0.971355	0.919773	1.67795	0.816818	0.993584	0.763761	1.52966	1.16408	1.11234	0.46853	1.78202	1.34164	1.07441	0.99898	1.00082	0.75884	0.360247	0.792595	0.534773	1.58889	0.959987	1.09511	0.978636	1.20016	0.718306	1.16269	1.23019	1.35972	1.06228	1.11809	1.00713	1.19612	0.629961	0.552831	1.15709	0.957043	0.581382	1.27411	0.948212
Bi_Pasture	PBI28	0.839068	1.62365	1.01339	1.43815	0.812852	0.789689	1.21144	1.00518	0.961508	0.390187	0.943617	0.60841	1.12635	0.97177	0.602562	0.857363	1.02417	1.05677	2.84835	1.10017	1.19651	0.93302	1.32953	1.29961	1.13951	1.08687	0.160171	1.23859	0.69285	0.837845	1.03028	1.32451	0.995209	1.06353	0.628598	0.996842	0.958886	1.24723	0.755774	0.791352	1.3301	0.629961	1.0223	1.1619	1.3697	2.21648	1.03546	0.883637
[truncated: 490 more columns]

## Sheet: Log Transformed Data
GROUP_ID	CLIENT_SAMPLE_ID	19	41	49	50	93	98	111	112	132	136	171	172	180	189	192	194	197	208	209	212	216	218	219	229	231	232	233	234	240	241	249	252	254	266	267	275	278	282	290	291	297	301	310	311	313	314	327	330
Bi_Pasture	PBI47	0.16936	0.428807	0.273122	-0.0471502	-0.268295	-0.450333	-0.0842415	-0.0346411	-0.130956	-0.0245373	-0.213961	-0.355397	0.389219	-0.158207	0.398906	-0.0739144	-0.0210461	0.21447	-0.773924	-0.0960852	-0.482819	-0.177415	0.476227	-0.0600426	0.0524525	0.267181	-1.18776	0.432139	-0.689702	-0.13021	-0.011067	0.104592	-0.222248	-0.056343	-0.249086	-0.146795	-0.365813	-0.216437	-0.176345	-0.0260662	-0.236417	-0.226557	0.249461	-0.257807	0.131521	-0.808578	-0.266847	0.260777
Bi_Pen	GBI31	-0.0951765	0.0266005	-0.0922923	-0.300558	-0.0248208	-0.450333	-0.103661	-0.0777935	-0.00280194	-0.363042	0.0335367	-0.0547423	-0.0308606	-0.00795073	0.00769053	0.0934057	-0.151779	0.0670439	-1.06508	-0.411387	-0.127378	0.000545214	-0.240685	0.199417	-0.296987	0.0824204	0.176297	-0.588992	0.26314	-0.988333	-0.0655487	-1.2555	0.204222	-0.0264321	0.344734	-0.0766834	-0.0369064	-0.152718	-0.0252957	0.111408	-0.282457	-0.0814848	-0.72727	-0.620712	-0.0421309	-1.80004	-0.0783793	0.0100819
Bi_Pasture	PBI23	-1.64715	-0.00825021	0.0609166	-0.0793567	-0.448559	0.119333	0.338393	0.0653074	0.386616	0.92458	-0.108191	-0.183205	0.181001	0.0176103	0.708023	0.118256	-0.0422676	-0.00453629	-0.598881	0.470237	-0.192353	-0.130712	0.27849	0.248866	0.086011	0.323913	-1.83151	0.381538	0.00731093	-0.350102	0.0448899	-0.0711986	0.554869	0.174038	-0.491505	0.0366113	-0.207543	0.0841469	-0.412713	-0.474568	0.128044	-0.462097	0.191834	0.0514306	0.135376	-0.34156	-0.0725915	-0.0522709
Bi_Pen	GBI04	0.0578048	0.362185	0.177563	0.165952	0.307815	0.0892864	-0.234613	-0.0390141	-0.784157	0.595625	0.0669888	0.0928247	0.6529	0.269321	-0.0509781	-0.0185902	-0.00762717	-0.0214205	0.932282	-0.126902	-0.0954233	0.0327854	0.501536	-0.0815554	-0.0511632	-0.443057	0.900627	-0.140202	0.311362	0.300545	-0.0323282	0.0406659	0.176073	-0.040404	0.0283709	-0.160306	0.335283	0.171532	-0.227329	-0.0993776	0.223349	-0.462097	-0.354326	0.163857	-0.181183	0.493619	-0.195508	-0.153827
Bi_Pen	GBI36	0.112039	-0.173194	0.00877967	0.172733	0.0422121	-0.234681	-0.318538	0.0818139	-0.0901801	0.752067	0.0293372	0.337234	0.45416	0.108363	0.0681193	0.535406	0.0572916	0.0921576	-0.966126	-0.147925	0.392277	0.282173	-0.0225928	-0.0225223	0.0444802	-0.00591287	0.345796	0.223415	0.163175	0.227643	0.0295728	-0.33359	-0.0182973	0.134946	0.168498	0.0156683	0.19021	0.0375543	0.0859908	0.109087	0.0825523	0.419206	0.0512174	-0.152319	0.0808932	-1.37312	0	0.137749
Bi_Pen	GBI12	-0.203777	-0.125765	0.211846	-0.139832	-0.00523318	0.598078	0.179466	-0.173821	-0.566802	-0.54378	-0.0651353	0.00962975	0.100685	-0.0854038	0.178209	-0.218059	-0.0220839	0.135309	1.90909	0.118607	0.22705	0.327621	0.450011	-0.204493	-0.0963461	-0.784632	0.928818	-0.273938	0.443328	-0.506631	-0.0278511	0.0954381	-0.0753536	-0.027716	-0.0998598	-0.0406755	0.0599202	0.0801231	-0.185024	-0.170818	0.134113	-0.172023	-0.253262	0.438377	0.296037	0.526301	-0.0944161	-0.377501
Bi_Pasture	PBI22	0.0518995	-0.0634553	0.227549	0.180046	0.305477	0.0380827	0.167878	0.112136	0.00279411	0.54617	-0.256543	-0.756133	-0.0928173	-0.0758154	0.175341	-0.141526	-0.00285111	-0.219042	-0.0471	-0.118215	0.198442	0.159891	-0.013678	-0.063979	0.0119224	-0.18913	-1.83151	0.314282	-0.53083	0.178658	-0.0402499	0.0524402	-0.146418	-0.0447132	-0.258168	-0.0231542	-0.0333033	-0.178714	0.24047	0.271879	-0.4431	0.176141	0.284663	-0.28761	-0.199274	0.470449	-0.163224	0.0999779
Bi_Pasture	PBI46	0.357178	-0.117234	0.403516	-0.313426	-0.0193915	-0.14523	0.022137	-0.231554	-0.784157	0.748646	-0.0884586	-0.0115231	-0.598562	0.0149755	0.272102	0.30221	-0.0174494	0.126945	-0.283642	-0.371126	-0.0539352	-0.0315573	0.150305	-0.0376167	0.0474164	0.224733	-1.00604	0.229454	-0.682061	0.0779144	-0.0587105	0.296721	-0.00747772	0.0116346	0.0143377	-0.20227	-0.431865	-0.144871	0.120262	0.219996	-0.242151	-0.144054	-0.0542189	-0.574058	-0.1813	0.0660353	-0.0299373	0.165863
Bi_Pasture	PBI16	-0.0169513	-0.167225	-0.39953	-0.401381	0.0831366	-0.195917	-0.229512	-0.213593	-0.396557	0.749058	-0.134534	0.245726	-0.0776364	-0.0759425	-0.137481	0.02314	0.0293881	-0.107926	-0.203646	-0.110935	-0.179749	-0.193994	0.157835	0.219597	-0.0271604	0.00587811	-1.10478	-0.190573	-0.469728	0.229213	0.0691235	0.328384	0.325957	-0.0132741	-0.195772	-0.0481022	-0.00245627	-0.124001	0.140445	0.153199	-0.54345	-0.191321	0.142605	-0.204009	-0.191995	0.564656	-0.209595	0.281878
Bi_Pen	GBI43	-0.460848	0.352521	0.568347	0.31472	-0.174027	-0.450333	-0.39218	-0.0244974	-0.670345	0.119684	0.188183	0.42543	0.37382	0.0476856	0.114462	-0.00829135	0.0563895	-0.0136646	1.82258	-0.32712	0.512762	0.217217	-0.201884	0.265283	0.217654	-0.232777	-0.0832228	0.374	0.109762	0.0392332	-0.010853	-0.0525205	-0.414456	-0.0280762	0.386958	0.193035	0.254619	0.0466721	-0.00332172	-0.0344187	-0.0175042	0.257913	0.265792	0.0164992	0.247139	0.614908	-0.257738	-0.221883
Bi_Pasture	PBI27	0.0315544	0.396837	-0.644858	-0.294362	0.51368	-0.450333	0.39272	-0.0666858	-0.304	-0.218157	-0.164149	-0.361654	0.201196	-0.182669	-0.591684	0.715845	-0.232102	-0.123227	1.36242	-0.372062	0.0326819	-0.292298	0.77284	0.491858	0.00304328	0.262443	-0.528937	-0.0769273	-0.227016	0.314211	-0.00735507	-0.199793	-0.292657	-0.0807086	-0.675473	0.0790481	-0.111096	-0.126613	-0.302769	-0.26704	0.0342835	0.0558117	0.0102025	0.0126324	0.065141	-1.14559	-0.116337	-0.264783
Bi_Pen	GBI09	-0.0500487	0.0947508	0.327518	0.0827643	-0.040103	-0.450333	-0.445771	-0.0558642	-0.171249	-0.0482974	0.157524	-0.0217715	0.265928	0.182153	-0.372306	0.128469	-0.0504131	-0.0743474	0.533973	0.0247142	-0.00964928	-0.212666	-0.358426	0.227428	-0.0462902	0.376985	0.134727	0.0351532	0.201269	-0.0667908	-0.0437905	-0.459587	0.00477942	-0.0162304	-0.0677361	-0.070089	0.157209	-0.00332363	0.0755324	0.116145	0.204333	0.00784893	-0.304949	-0.292358	-0.0081424	-0.861545	-0.108718	-0.0100699
Bi_Pen	GBI05	1.4443	-0.0244955	0.294055	-0.506407	-0.345992	-0.450333	-0.548183	0.333089	1.31491	0.0925669	0.265788	0.626026	-0.129686	-0.150274	0.983558	0.00195989	0.0868631	-0.0140797	-0.184824	-0.496007	-0.0160853	-0.0448715	0.599878	0.214485	0.504243	-0.0277047	0.168699	0.429898	0.462288	-0.22924	0.649007	0.00998319	-0.0269883	0.078671	0.572115	0.397878	0.271831	0.187811	0.626562	1.05438	0.273629	-0.462097	0.147901	-0.529953	0.546187	1.1609	-0.526502	0.348244
Bi_Pasture	PBI53	0.251834	0.228352	-0.578286	-0.0292388	0.0896917	-0.450333	0.281635	-0.147708	-0.138939	0.784398	-0.011976	0.137881	-0.100694	-0.0989196	0.379632	0.0720512	-0.0405975	0.0045158	0.630114	-0.108372	-0.0270415	0.0967731	-0.288832	-0.0431727	-0.0314019	-0.115565	-0.606885	0.354195	-0.0916524	0.393212	0.0625105	0.0236697	0.206084	-0.0131905	-0.201844	0.135123	-0.0756389	-0.0177051	0.10249	0.0404542	-0.0666932	-0.462097	0.168521	-0.309208	-0.147009	-0.671018	0.187892	0.0782211
Bi_Pen	GBI11	-0.161177	0.194646	-0.0265275	0.119393	-0.111651	0.12191	-0.266209	0.0865666	0.0287105	0.553666	0.0113732	0.275578	0.168572	-0.00808913	0.432049	0.0636617	0.156691	0.0200587	0.933821	0.168712	0.0230252	0.319171	0.222512	0.183577	-0.0165115	-0.73744	0.156262	-0.0624113	0.18382	0.34975	0.0133609	-0.441552	-0.337776	0.0313061	0.273727	-0.0237694	-0.0368491	0.0648757	0.0880968	0.198748	0.194872	0.104891	-0.00845591	-0.117601	0.264964	0.481957	-0.164599	-0.0959895
Bi_Pasture	PBI24	-0.207022	-0.33138	-0.532798	0.175035	0.12862	0.452289	0.296171	-0.272857	-0.404911	0.519145	-0.240675	-0.51523	-0.0983124	-0.221319	-0.0715573	-0.425825	-0.258532	-0.213547	1.78995	-0.682295	0.0767446	-0.0577567	0.352173	0.011035	-0.178884	-0.6845	-0.764731	-0.266992	-0.348914	-0.1148	-0.0489643	0.314224	0.232508	0.134404	0.0016198	0.234416	-0.115403	-0.205973	-0.279433	-0.264203	0.156196	-0.462097	-0.175216	-0.197674	0.00384624	-0.0431977	-0.526502	-0.19115
Bi_Pasture	PBI57	0.242078	-0.105845	-0.589076	-0.121556	-0.672995	-0.391691	-0.0957516	-0.358561	-0.0580812	0.0444652	-0.0231833	0.0894186	-1.14574	-0.357469	0.0349753	-0.330923	-0.168397	-0.287074	-0.643706	-0.795424	-0.369415	-0.312765	-0.136305	-1.35464	-0.0699303	-1.15983	-0.0898962	-0.0787804	-0.422814	-1.25297	-0.09756	0.250814	-0.640861	-0.304995	-0.490789	-0.173602	-0.392175	-0.625267	-0.0646551	0.0818464	-0.614553	0.289134	-0.22632	-0.546893	-0.222133	0.163255	-0.526502	-0.299022
Bi_Pen	GBI35	0.0683382	-0.021205	-0.054131	0.096644	-0.301881	-0.246888	-0.333493	-0.0184127	-0.358995	-0.0271118	-0.00474788	0.183012	0.495634	0.0968319	-0.262119	-0.101099	-0.0781511	0.113793	-0.578217	-0.211366	-0.188937	-0.213672	0.00101928	0.147966	-0.00305257	0.109672	-0.0370522	0.135729	0.18696	-0.343176	0.0115196	-0.330489	-0.31187	-0.150619	0.151569	0.0204992	0.301527	-0.11943	0.023655	0.0396503	-0.00206398	-0.0135404	0.0127514	0.109979	0.260472	-1.05158	-0.12014	0.0953249
Bi_Pasture	PBI48	-0.0718748	0.00415628	-0.476478	-0.242828	0.385069	-0.140668	0.0334089	-0.0740743	0.197348	0.0239496	0.157383	-0.0981121	0.956321	-0.0252188	0.562304	0.186536	-0.0712997	0.00778013	0.276962	0.0133316	-0.0897876	-0.0156984	-0.18842	0.731515	0.0186359	0.576227	-0.741316	0.159814	-0.174529	0.51577	-0.0353415	-0.0826815	0.175353	0.0986819	0.394516	0.0330598	-0.04689	0.0814825	-0.21239	-0.182317	0.147417	-0.143227	-0.0613399	-0.181878	-0.00386109	-0.0162348	-0.0245498	0.18297
Bi_Pen	GBI03	-0.398432	-0.211993	0.212104	-0.114663	-0.433046	0.740646	-0.310645	0.0320341	0.293784	-1.05711	0.283499	0.362397	0.866599	0.208145	-0.080638	0.370158	0.213854	0.267138	0.758816	0.893716	0.149791	0.149751	-0.319359	0.696063	-0.159417	0.165587	-0.36331	-0.663598	0.642811	-0.0794242	-0.0444585	0.123176	0.400894	0.0502264	0.669878	-0.0761322	-0.0143046	0.00331262	0.0858977	0.0316298	0.265823	0.00295183	-1.32593	-0.345615	0.0190016	0.831762	0.306268	0.0213141
Bi_Pasture	PBI26	0.218715	-0.045418	-0.088724	0.605047	-0.0590424	0.00594299	-0.0392041	0.0303868	-0.784157	0.511534	0.0257777	-0.161292	0.281017	0.126188	-0.258742	0.160739	0.0597533	0.0473488	-0.616743	-0.329733	0.145901	-0.138691	-0.57936	0.270405	0.0694293	0.439347	0.0767931	0.335752	-0.278707	-0.529678	-0.00883135	-0.453259	-0.261521	0.285107	-0.00162243	-0.113879	0.160527	-0.0901024	0.209889	0.2319	-0.182945	0.125624	0.208671	-0.218636	0.137294	-0.235516	0.0960643	0.206914
Bi_Pen	GBI06	-0.344367	-0.0960795	-0.072201	0.385614	0.033558	0.210032	0.0617967	-0.00425941	-0.168463	-0.307055	0.173092	0.579793	0.985363	0.130018	-0.200064	0.145504	0.127673	-0.0392528	0.954182	0.0369626	0.312553	0.22923	-0.109001	0.690584	0.112114	-0.502835	-0.0792248	0.341925	0.332242	0.115529	0.0485404	-0.278933	-0.19788	0.235826	0.132779	0.161317	0.11919	-0.0897408	0.0374433	-0.0336414	0.0333236	-0.192324	0.36967	0.215038	0.461781	-0.599505	-0.129854	-0.0534784
Bi_Pasture	PBI50	-0.504626	-0.00417363	-0.0581132	-0.476417	-0.306317	0.0726614	-0.103822	-0.467912	0.705832	-0.0495546	-0.233766	-0.725624	-0.259679	-0.156184	-0.176241	-0.405875	-0.138612	0.180175	-0.245182	0.553607	-0.00627812	-0.131006	0.125016	-0.0670192	-0.0563699	0.459703	-0.772854	-0.364141	-0.43975	-0.0730557	-0.0334554	-0.266417	0.433427	-0.235851	-0.444261	0.0310009	-0.380005	-0.137958	-0.119554	-0.152647	-0.185485	-0.462097	-0.317986	-0.212127	-0.08561	-0.277435	-0.16865	-0.0204642
Bi_Pen	GBI41	-0.414642	-0.330574	-0.0870264	-0.243305	-0.17486	-0.450333	-0.113719	-0.128397	-0.286692	0.765339	0.102247	0.128818	0.100035	0.220307	0.227377	-0.0402542	-0.0705324	0.0362475	-1.00763	-0.144522	-0.2074	0.249556	-0.683541	0.174463	0.0270463	0.830461	0.262503	-0.0456765	0.221766	0.230907	0.0164395	-0.991724	0.152474	0.056168	0.0890414	0.0826349	0.320665	-0.0325092	-0.0236724	-0.0650089	0.00205973	-0.00296057	-0.126825	0.0278181	-0.144405	-0.18819	0.0745037	-0.0560609
Bi_Pen	GBI34	-0.615233	-0.246437	0.399316	0.392381	0.0967183	-0.0707452	0.461194	0.288178	0.569397	-1.50981	0.0163021	0.46198	-0.45832	0.422462	0.227505	-0.177516	0.0312628	-0.25763	-0.609472	0.70551	0.0222616	0.415054	-0.0338829	-0.215229	0.117996	-0.285277	0.328727	-0.202288	0.0812304	-0.657527	0.0762933	-0.309112	0.206527	-0.536195	0.0248699	0.10495	0.30996	-0.00594925	-0.161147	-0.190996	-0.908883	-0.0581916	0.292728	0.0748697	-0.415476	-0.00189332	0.00446252	0.0544693
Bi_Pasture	PBI55	-0.0319994	0.0790807	-1.04429	0.111181	0.0383477	-0.23549	0.130404	-0.326303	0.122313	-0.700616	-0.168719	0.135066	-0.233056	-0.103718	-0.431208	-0.501163	0.0374082	0.486472	0.990584	0.0543243	-0.40491	-0.0900757	0.629105	-0.252292	0.0271986	-0.331186	0.119698	-0.282949	-0.325763	0.504214	0.0225841	-0.207913	0.125024	0.0629377	-0.405495	-0.00349216	-0.307741	-0.214511	-0.0476592	-0.0542502	-0.103196	-0.139566	-0.019495	-0.0279787	-0.0511802	0.659363	0.0430161	-0.0269451
Bi_Pen	GBI07	-0.00798766	0.131388	0.248076	-0.130816	0.0322162	0.0396769	-0.237927	0.28451	0.896387	-0.235904	0.241283	-0.315832	0.242473	0.242074	0.198967	0.158836	0.0971583	0.154244	-0.734528	0.383052	0.270497	-0.091019	-0.397878	-0.0493841	-0.115964	-0.153002	-0.428615	-0.193143	0.527195	0.179951	-0.0575752	0.172233	0.0392175	0.113619	0.123374	-0.0264815	0.271009	0.158258	-0.151043	-0.0828018	0.341822	-0.462097	-0.271279	-0.0127941	0.203217	0.382777	0.437753	-0.0520009
Bi_Pasture	PBI29	0.0885187	0.291969	-0.18658	-0.290289	0.430498	-0.450333	0.227976	0.0767656	0.289589	0.506574	-0.0560011	-0.870518	-0.166329	0.0562622	-0.370662	-0.197317	-0.262747	-0.0657563	1.21096	0.116212	0.11123	-0.220961	0.634878	-0.0847528	0.0806783	0.0126852	0.537315	0.058793	-0.323679	0.337965	0.028602	0.235388	-0.173781	0.0538173	-0.220596	0.133047	0.123006	0.0511189	-0.324621	-0.359335	0.264874	-0.462097	-0.0252222	0.547879	0.153487	0.00188974	0.130757	-0.746594
Bi_Pen	GBI13	0.162361	-0.508173	-0.0345618	0.0272209	0.00520593	-0.450333	0.148927	-0.266832	-0.60371	-1.26831	-0.09325	0.589734	-0.475998	-0.0852242	-0.643972	-0.147467	-0.22669	-1.01353	0.19244	-0.757209	0.089804	-0.0750576	0.0207028	-0.338038	-0.16434	-1.00469	0.695849	-0.557335	0.487578	-0.522491	-0.00645777	-0.2583	-0.459927	-1.02813	0.318931	-0.0463265	0.309286	-0.546651	0.0398401	0.124448	-0.43712	0.211334	-0.312572	-0.239747	-0.351492	0.121539	-0.526502	-0.512008
Bi_Pasture	PBI20	0.119145	0.0238913	0.0959318	-0.0279826	0.332664	-0.054371	-0.0423569	0.136972	-0.626425	0.419298	-0.10913	-0.545089	-0.564115	-0.0649701	-0.00763812	-0.239881	0.002843	-0.0585131	2.15896	0.141235	0.0819468	0.076228	0.759006	-0.256896	0.0173229	-0.111824	-0.0342421	-0.0251772	-0.692465	0.121274	0.0315162	0.301744	-0.187914	0.0629594	-0.185811	-0.000500922	-0.295183	-0.0758627	-0.0394959	-0.0335164	-0.399963	-0.0136938	0.0239198	0.195538	-0.258117	0.115274	0.162852	-0.0253865
Bi_Pen	GBI33	0.101609	0.109824	0.346967	0.405818	0.339799	0.32482	-0.174666	0.213281	0.294117	1.07023	0.112395	-0.00972339	0.0238137	0.241365	0.184964	0.0891943	0.1059	-0.189889	-0.428504	0.442998	-0.0180904	0.238838	-0.406922	-0.0458571	-0.0265165	0.0661115	0.0425673	-0.277587	0.295336	0.664585	0.0634437	0.147035	-0.0435978	-0.00143183	-0.12344	0.121357	0.385205	0.180772	0.0466202	0.0261735	-0.154938	-0.462097	0.00838501	0.285751	-0.15223	-0.838401	0.207487	0.0353961
Bi_Pasture	PBI19	0.0405681	0.181327	-0.0357223	0.196907	-0.0525062	-0.450333	0.146223	0.144117	-0.194084	-0.629254	0.0244515	-0.298843	-0.178385	0.0307853	-0.460456	-0.236197	-0.0468678	0.125484	-0.651159	-0.628197	-0.032659	0.297872	-0.131026	0.251606	-0.0905445	0.233149	-1.83151	-0.0273782	-0.486367	0.213725	0.0131802	0.326874	0.162573	0.191488	-0.290939	-0.0494551	-0.0661203	-0.30161	-0.0616725	0.0990934	0.170772	-0.462097	0.0381927	0.220411	0.1407	-1.7925	0.148798	0.230825
Bi_Pen	GBI32	-0.108226	0.178092	0.268893	0.334295	-0.338103	-0.323599	-0.0226381	0.171554	0.084414	1.45112	0.00472545	0.659926	0.483521	0.16757	0.12723	0.190701	0.212638	0.0953188	0.044981	0.732713	-0.0667945	-0.0036915	0.321064	-0.000824716	-0.0758009	-0.70324	-1.83151	0.111068	0.161623	-0.655762	0.04018	0.0256626	0.15269	0.0758438	0.043822	0.183888	0.214133	0.223709	0.106926	0.145095	-0.287325	0.05543	-0.15878	-0.261058	-0.369957	-0.792705	0.239654	0.00996952
Bi_Pasture	PBI58	0	0.747182	0.0695871	-0.0902468	0.0628203	-0.450333	-0.214947	-0.192023	0.548262	-0.238027	-0.142918	0.389123	-0.0243946	-0.0504315	-0.165357	-0.182701	0.146818	0.255411	1.60172	0.462953	-0.0569731	0.076772	0.573401	-0.204701	-0.0128501	-0.619477	0.0331083	-0.0553605	-0.128192	0.27067	-0.0520998	-0.387615	-0.174879	0.00142978	0.0572449	0.000500672	0.00245025	0.0591582	0.00331072	-0.0117996	0.00315657	-0.462097	0.179057	0.116248	0.0260049	0.973791	-0.0480214	0.0978492
Bi_Pen	GBI08	0.188293	0.310722	0.385271	0.662352	0.312792	0.316591	0.0735605	0.126565	1.81576	-0.424626	0.239893	-0.297758	-0.194097	0.392573	0.00758022	-0.00196374	0.0965315	-0.063498	0.970204	-0.212994	0.0971462	0.181452	-0.243543	0.0716905	0.150182	0.232503	0.907149	0.642339	-0.0860829	-0.0848427	0.00230745	0.325951	-0.336088	-0.201399	0.595762	0.153816	0.422928	0.334221	0.0718188	0.155344	0.210499	0.144636	0.249071	0.352774	0.16738	0.729012	0.355556	0.0200475
Bi_Pasture	PBI30	0.114128	-0.0543399	-0.916911	0.428972	0.016404	0	0.371448	0.208434	0.460229	-0.571775	-0.0206206	-0.0771523	-0.280658	0.00639584	-0.71606	0.114758	0.159067	-0.0728181	-0.114035	-0.0135117	0.0482123	0.332609	-0.0355563	-0.143009	0.0133871	-0.113457	0.27603	0.291419	-0.00736478	0.489776	-0.00231279	-0.0100839	0.408047	0.104916	-0.156525	0.0119518	-0.128549	0.0646315	0.0183126	0.156192	-0.115726	-0.462097	0.134011	0.0757274	-0.155418	0.273579	0.0342667	0.0581263
Bi_Pen	GBI02	0.0238425	-0.13929	-0.00885743	0.296969	0.340036	-0.434314	0.0751739	0.0533427	0.180555	0.186832	0.0502878	0.0845083	0.35625	0.262354	0.195726	0.270203	0.0918508	-0.178093	-0.615994	0.76427	-0.0817935	-0.000545512	-0.064467	0.228479	-0.0803888	0.177307	0.414166	0.0245589	0.306541	-0.379605	-0.00695107	-0.0939918	0.628725	-0.403659	-0.25388	-0.0530928	0.513334	0.0369356	0.0115866	-0.00715063	-0.338506	0.0383515	-0.0419032	0.0524115	-0.437161	-0.767893	0.423506	0.321615
Bi_Pasture	PBI21	-1.64715	0.0112513	-0.227295	-0.508665	-0.463761	-0.450333	0.260902	0.00424135	0.58743	-0.192025	0.133415	-0.906648	-0.50187	-0.078299	-0.300423	-0.565306	-0.514051	-0.277573	0.516298	0.955892	0.00623895	0.0806107	0.21573	-0.158075	0.015595	0.330235	-0.356794	0.0825753	-0.500482	-0.853408	0.0447681	0.249474	0.958404	-0.143906	-0.348334	-0.224391	-0.429449	0.360901	-1.88947	-1.72698	-0.553937	-0.462097	-0.632728	0.244856	0.21642	0.12997	0.383323	-0.432111
Bi_Pen	GBI42	-0.236459	-0.270348	0.0894334	-0.0539325	-0.172943	-0.450333	0.333654	0.0342137	0.421649	-0.0290634	-0.0836281	0.517574	-0.202338	-0.00643701	-0.2695	0.425042	0.151933	0.106466	-0.758154	0.577746	0.293893	0.0717749	-0.00102032	0.000824036	-0.275964	-1.02097	-0.232443	-0.625913	0.463033	-0.0408355	0.0908591	-0.0215953	0.182452	-0.33086	0.15074	0.207171	0.307277	0.0604132	0.111619	0.00709986	0.179084	-0.462097	-0.592704	0.145908	-0.0439073	-0.542347	0.242251	-0.0531775
Bi_Pasture	PBI28	-0.175464	0.484676	0.0133006	0.363358	-0.207207	-0.236115	0.191808	0.00516382	-0.0392526	-0.941128	-0.058035	-0.496907	0.118982	-0.0286365	-0.506564	-0.153894	0.0238805	0.0552177	1.04674	0.0954632	0.179408	-0.0693281	0.284827	0.262067	0.130598	0.0833032	-1.83151	0.213974	-0.366942	-0.176922	0.0298265	0.281039	-0.00480237	0.0615954	-0.464264	-0.00316272	-0.0419836	0.220925	-0.280013	-0.234013	0.285252	-0.462097	0.0220542	0.150054	0.314592	0.79592	0.0348428	-0.123709
[truncated: 490 more columns]
