# Supplementary material for: Pasture-finishing of bison improves animal metabolic health and potential health-promoting compounds in meat
Source: J Anim Sci Biotechnol. 2023 Apr 1;14:49. doi: 10.1186/s40104-023-00843-2 (PMC10067211; doi:10.1186/s40104-023-00843-2)
Supplement: Supplementary file 5 — Additional file 5. Lipidomics data tables. [file 40104_2023_843_MOESM5_ESM.xlsx]

## Sheet: Explanation
	Worksheet	Sheet Name		Data Type
	2	Lipid Class Concentrations		Quantitative
	3	Lipid Class Compositions		Mole%
	4	Species Concentrations		Quantitative
	5	Species Compositions		Mole%
	6	Fatty Acid Concentrations		Quantitative
	7	Fatty Acid Compositions		Mole%
	8	Methods	:	Explanation of Metabolon's Complex Lipid Platform Sample Preparation and Data Acquisition Details and Dataset RSD
	Abbreviation	Name	Group
	CE	Cholesteryl ester	Neutral Lipids
	MAG	Monoacylglycerol
	DAG	Diacylglycerol
	TAG	Triacylglycerol
	PC	Phosphatidylcholine	Phospholipids
	PE	Phosphatidylethanolamine
	PI	Phosphatidylinositol
	LPC	Lysophosphatidylcholine
	LPE	Lysophosphatidylethanolamine
	SM	Sphingomyelin	Sphingolipids
	CER	Ceramide
	HCER	Hexosylceramide
	LCER	Lactosylceramide
	DCER	Dihydroceramide
	Total	Total lipid in sample

## Sheet: Lipid Class Concentrations
		SAMPLE NUMBER	41	42	45	47	49	50	53	54	57	58	61	62	65	66	69	70	73	74	77	78	43	44	46	48	51	52	55	56	59	60	63	64	67	68	71	72	75	76	79	80
		GROUP ID	Bi_Pasture	Bi_Pen	Bi_Pen	Bi_Pasture	Bi_Pasture	Bi_Pen	Bi_Pen	Bi_Pasture	Bi_Pasture	Bi_Pen	Bi_Pasture	Bi_Pen	Bi_Pen	Bi_Pasture	Bi_Pen	Bi_Pasture	Bi_Pen	Bi_Pasture	Bi_Pen	Bi_Pasture	Bi_Pasture	Bi_Pen	Bi_Pen	Bi_Pasture	Bi_Pasture	Bi_Pen	Bi_Pen	Bi_Pasture	Bi_Pasture	Bi_Pen	Bi_Pasture	Bi_Pen	Bi_Pen	Bi_Pasture	Bi_Pen	Bi_Pasture	Bi_Pen	Bi_Pasture	Bi_Pen	Bi_Pasture
		GROUP NUMBER	1	2	2	1	1	2	2	1	1	2	1	2	2	1	2	1	2	1	2	1	1	2	2	1	1	2	2	1	1	2	1	2	2	1	2	1	2	1	2	1
		SAMPLE AMOUNT	91	101	92	90	105	86	98	84	106	92	97	93	94	89	101	82	99	88	95	90	99	91	100	84	99	101	103	103	90	103	88	97	92	93	102	85	88	86	101	95
		SAMPLE AMOUNT UNITS	mg	mg	mg	mg	mg	mg	mg	mg	mg	mg	mg	mg	mg	mg	mg	mg	mg	mg	mg	mg	mg	mg	mg	mg	mg	mg	mg	mg	mg	mg	mg	mg	mg	mg	mg	mg	mg	mg	mg	mg
		SAMPLE BOX LOCATION	A1	A2	A5	B1	B3	B4	C1	C2	C5	C6	D3	D4	A1	A2	A5	A6	B3	B4	C1	C2	A3	A4	A6	B2	B5	B6	C3	C4	D1	D2	D5	D6	A3	A4	B1	B2	B5	B6	C3	C4
		SAMPLE DESCRIPTION	Bison_Meat	Bison_Meat	Bison_Meat	Bison_Meat	Bison_Meat	Bison_Meat	Bison_Meat	Bison_Meat	Bison_Meat	Bison_Meat	Bison_Meat	Bison_Meat	Bison_Meat	Bison_Meat	Bison_Meat	Bison_Meat	Bison_Meat	Bison_Meat	Bison_Meat	Bison_Meat	Bison_Meat	Bison_Meat	Bison_Meat	Bison_Meat	Bison_Meat	Bison_Meat	Bison_Meat	Bison_Meat	Bison_Meat	Bison_Meat	Bison_Meat	Bison_Meat	Bison_Meat	Bison_Meat	Bison_Meat	Bison_Meat	Bison_Meat	Bison_Meat	Bison_Meat	Bison_Meat
		TREATMENT	Grass	Grain	Grain	Grass	Grass	Grain	Grain	Grass	Grass	Grain	Grass	Grain	Grain	Grass	Grain	Grass	Grain	Grass	Grain	Grass	Grass	Grain	Grain	Grass	Grass	Grain	Grain	Grass	Grass	Grain	Grass	Grain	Grain	Grass	Grain	Grass	Grain	Grass	Grain	Grass
		AMOUNT EXTRACTED CLP	8	8	8	8	8	8	8	8	8	8	8	8	8	8	8	8	8	8	8	8	8	8	8	8	8	8	8	8	8	8	8	8	8	8	8	8	8	8	8	8
		AMOUNT METHOD1	8	8	8	8	8	8	8	8	8	8	8	8	8	8	8	8	8	8	8	8	8	8	8	8	8	8	8	8	8	8	8	8	8	8	8	8	8	8	8	8
		AMOUNT METHOD2	8	8	8	8	8	8	8	8	8	8	8	8	8	8	8	8	8	8	8	8	8	8	8	8	8	8	8	8	8	8	8	8	8	8	8	8	8	8	8	8
Class	Name	Group Units	PBI	GBI	GBI	PBI	PBI	GBI	GBI	PBI	PBI	GBI	PBI	GBI	GBI	PBI	GBI	PBI	GBI	PBI	GBI	PBI	PBI	GBI	GBI	PBI	PBI	GBI	GBI	PBI	PBI	GBI	PBI	GBI	GBI	PBI	GBI	PBI	GBI	PBI	GBI	PBI
CER	CER	nmol/g	25.7375	30.2318	37.2729	27.0141	18.7158	31.034	32.223	28.1891	24.0081	29.8064	25.1573	38.7249	39.2091	17.7978	33.8939	28.616	27.9185	28.0007	29.0615	32.5341	6.01071	29.5886	40.1471	51.7809	28.7524	38.2806	34.6746	25.9533	21.9013	37.6534	20.6897	42.5609	39.4592	34.8279	26.5907	22.0384	29.709	18.7131	26.4144	26.7418
CE	CE	nmol/g	21.8226	32.187	47.232	28.3367	21.9628	52.6275	26.0505	42.515	28.0433	43.693	19.4656	32.6826	28.2869	28.4716	39.936	25.9537	50.572	50.4107	48.9085	17.51	26.2568	77.2703	37.4866	48.8369	17.4396	27.8024	42.0423	60.2212	63.7436	40.0957	56.9466	24.4986	27.7422	26.1817	34.664	22.5684	34.4509	26.6884	18.0642	24.2777
DAG	DAG	nmol/g	170.77	194.706	267.601	166.601	109.56	324.852	109.172	112.64	289.898	153.984	126.72	174.047	229.741	355.61	255.982	110.096	208.459	343.967	167.886	138.25	46.1465	195.78	299.601	170.565	156.347	179.156	378.334	340.934	176.044	263.745	113.33	157.24	165.434	146.54	248.65	135.338	258.13	149.901	119.788	207.388
DCER	DCER	nmol/g	13.4074	15.1083	23.2798	14.4879	11.2838	24.0023	15.2161	14.0244	14.5571	16.0287	9.01864	16.6832	16.335	17.2577	15.4901	14.1514	16.541	17.8839	11.1023	23.5862	4.84548	15.0285	18.6701	28.9451	14.6329	14.2676	21.7985	22.7801	13.3643	20.0717	12.5332	18.9504	17.3881	16.1498	12.8449	12.8873	18.4411	9.0057	12.3335	11.5588
HCER	HCER	nmol/g	1.4713	2.60921	2.5007	1.42997	1.50546	1.61994	1.99724	10.4888	3.20558	24.3252	2.19887	6.63135	1.68913	1.86812	2.3001	1.7591	16.9273	2.04898	2.48166	3.64369	0.944297	3.44011	2.08397	679.509	1.12638	1.74947	1.70223	6.83388	1.14546	1.83447	96.9496	8.69353	1.77884	1.82257	2.5157	1.36678	3.13055	2.48513	1.75884	6.41738
LCER	LCER	nmol/g	20.6103	16.304	35.6963	13.4448	19.2403	45.3337	15.6933	12.2283	19.361	27.3935	23.8417	15.0903	23.1286	24.5257	32.6473	9.48987	27.2919	28.9739	17.4757	11.6615	2.21729	26.6028	41.0958	27.2079	10.3719	25.1516	44.4665	29.5417	12.1376	41.4061	16.8941	24.0966	18.6396	13.9447	20.4451	13.1706	30.6129	14.9645	20.7722	15.336
LPC	LPC	nmol/g	188.535	286.923	202.773	200.631	113.766	171.999	163.539	280.538	219.065	202.772	249.466	276.995	195.978	158.772	260.879	272.058	224.637	175.219	323.36	226.091	21.8468	196.574	245.768	216.744	184.536	235.828	200.264	216.146	297.755	354.57	136.019	235.207	239.029	144.717	267.827	222.052	191.239	216.743	161.978	228.029
LPE	LPE	nmol/g	145.214	195.233	149.668	135.658	73.6383	135.837	106.383	189.349	136.187	134	144.718	207.393	132.456	101.545	176.469	179.02	160.522	124.969	185.022	146.706	16.5847	132.297	173.537	371.717	131.043	183.658	130.382	156.85	218.761	253.931	128.77	160.149	158.624	109.409	176.591	140.721	122.066	136.044	96.1839	170.245
MAG	MAG	nmol/g	70.5633	63.4748	67.5038	46.6866	38.1839	349.622	77.9749	167.313	207.492	52.1293	27.666	91.0302	82.4095	62.4976	126.421	197.678	78.8768	65.1563	52.9068	39.9731	68.0635	51.0901	87.9195	36.3326	42.8306	100.312	74.8929	87.5739	75.7188	204.446	24.8763	46.026	59.4062	51.2793	124.326	138.275	69.7731	43.9651	186.157	57.4845
PC	PC	nmol/g	3418.6	3920.31	3416.14	3522.47	2307.41	2911.96	3221.97	3139.84	3205.67	2684.92	2744.91	4677.57	3962.2	2292.88	3676.88	3247.52	3284.05	3865.2	3455.72	4038.29	306.503	3376.56	4686.2	4368.66	3606.04	3718.16	3330.36	3177.05	3418.82	5212.04	2051.49	3452.55	3628.44	3568.47	3623.15	2893.6	3054.59	2458.12	3254.36	3391.69
PE	PE	nmol/g	2635.02	3059.12	2948.97	2691.72	1638.08	2208.25	2585.98	2267.99	2514.49	2409.63	2384.77	3913.81	3094.18	1713.86	2754.19	2454.44	2615.05	2811.59	2714.94	2997.96	261.249	2645.53	3626.86	5490.98	3026.65	2992.85	2357.81	2318.28	2698.67	3788.38	1839.33	2851.64	2916.99	2660.8	2746.95	2259.55	2406.13	1837.49	2285.92	2829.76
PI	PI	nmol/g	65.6419	76.7753	80.7821	68.5138	51.6623	68.7482	84.5226	65.8816	88.8547	57.9994	83.5636	132.065	89.7518	53.4245	103.903	105.938	86.673	89.3717	72.6926	84.1215	7.29836	70.2563	93.4599	75.2204	78.7737	81.619	65.0223	78.5676	78.4402	93.0953	34.951	90.8801	92.0561	83.6113	98.6256	86.4043	85.49	78.8486	54.7262	71.8247
SM	SM	nmol/g	595.715	642.571	609.812	558.848	537.363	535.748	620.152	551.347	534.172	643.373	538.755	753.689	662.275	422.102	606.511	507.534	709.498	612.941	559.979	616.96	217.546	574.549	792.79	3787.77	565.46	599.826	571.033	590.527	495.067	820.079	881.233	669.82	584.485	559.73	628.427	506.515	610.986	435.228	529.232	553.785
TAG	TAG	nmol/g	20193.4	12125.3	38055.8	7899.28	16105.8	101412	9083.12	8460.88	18592.3	22889.8	21829.8	11360	18002.5	28103.2	35356.4	5271.13	26684	31166.2	16108.4	4965.09	1600.96	39935.6	56382.3	26637.8	8152.75	14583	74459.5	37336	6786.33	43987.6	15884.5	25361.6	11164.1	7048.08	20108	10082.7	31312.1	17489.1	18022	13649.2

## Sheet: Lipid Class Compositions
		SAMPLE NUMBER	41	42	45	47	49	50	53	54	57	58	61	62	65	66	69	70	73	74	77	78	43	44	46	48	51	52	55	56	59	60	63	64	67	68	71	72	75	76	79	80
		GROUP ID	Bi_Pasture	Bi_Pen	Bi_Pen	Bi_Pasture	Bi_Pasture	Bi_Pen	Bi_Pen	Bi_Pasture	Bi_Pasture	Bi_Pen	Bi_Pasture	Bi_Pen	Bi_Pen	Bi_Pasture	Bi_Pen	Bi_Pasture	Bi_Pen	Bi_Pasture	Bi_Pen	Bi_Pasture	Bi_Pasture	Bi_Pen	Bi_Pen	Bi_Pasture	Bi_Pasture	Bi_Pen	Bi_Pen	Bi_Pasture	Bi_Pasture	Bi_Pen	Bi_Pasture	Bi_Pen	Bi_Pen	Bi_Pasture	Bi_Pen	Bi_Pasture	Bi_Pen	Bi_Pasture	Bi_Pen	Bi_Pasture
		GROUP NUMBER	1	2	2	1	1	2	2	1	1	2	1	2	2	1	2	1	2	1	2	1	1	2	2	1	1	2	2	1	1	2	1	2	2	1	2	1	2	1	2	1
		SAMPLE AMOUNT	91	101	92	90	105	86	98	84	106	92	97	93	94	89	101	82	99	88	95	90	99	91	100	84	99	101	103	103	90	103	88	97	92	93	102	85	88	86	101	95
		SAMPLE AMOUNT UNITS	mg	mg	mg	mg	mg	mg	mg	mg	mg	mg	mg	mg	mg	mg	mg	mg	mg	mg	mg	mg	mg	mg	mg	mg	mg	mg	mg	mg	mg	mg	mg	mg	mg	mg	mg	mg	mg	mg	mg	mg
		SAMPLE BOX LOCATION	A1	A2	A5	B1	B3	B4	C1	C2	C5	C6	D3	D4	A1	A2	A5	A6	B3	B4	C1	C2	A3	A4	A6	B2	B5	B6	C3	C4	D1	D2	D5	D6	A3	A4	B1	B2	B5	B6	C3	C4
		SAMPLE DESCRIPTION	Bison_Meat	Bison_Meat	Bison_Meat	Bison_Meat	Bison_Meat	Bison_Meat	Bison_Meat	Bison_Meat	Bison_Meat	Bison_Meat	Bison_Meat	Bison_Meat	Bison_Meat	Bison_Meat	Bison_Meat	Bison_Meat	Bison_Meat	Bison_Meat	Bison_Meat	Bison_Meat	Bison_Meat	Bison_Meat	Bison_Meat	Bison_Meat	Bison_Meat	Bison_Meat	Bison_Meat	Bison_Meat	Bison_Meat	Bison_Meat	Bison_Meat	Bison_Meat	Bison_Meat	Bison_Meat	Bison_Meat	Bison_Meat	Bison_Meat	Bison_Meat	Bison_Meat	Bison_Meat
		TREATMENT	Grass	Grain	Grain	Grass	Grass	Grain	Grain	Grass	Grass	Grain	Grass	Grain	Grain	Grass	Grain	Grass	Grain	Grass	Grain	Grass	Grass	Grain	Grain	Grass	Grass	Grain	Grain	Grass	Grass	Grain	Grass	Grain	Grain	Grass	Grain	Grass	Grain	Grass	Grain	Grass
		AMOUNT EXTRACTED CLP	8	8	8	8	8	8	8	8	8	8	8	8	8	8	8	8	8	8	8	8	8	8	8	8	8	8	8	8	8	8	8	8	8	8	8	8	8	8	8	8
		AMOUNT METHOD1	8	8	8	8	8	8	8	8	8	8	8	8	8	8	8	8	8	8	8	8	8	8	8	8	8	8	8	8	8	8	8	8	8	8	8	8	8	8	8	8
		AMOUNT METHOD2	8	8	8	8	8	8	8	8	8	8	8	8	8	8	8	8	8	8	8	8	8	8	8	8	8	8	8	8	8	8	8	8	8	8	8	8	8	8	8	8
Class	Name	Group Units	PBI	GBI	GBI	PBI	PBI	GBI	GBI	PBI	PBI	GBI	PBI	GBI	GBI	PBI	GBI	PBI	GBI	PBI	GBI	PBI	PBI	GBI	GBI	PBI	PBI	GBI	GBI	PBI	PBI	GBI	PBI	GBI	GBI	PBI	GBI	PBI	GBI	PBI	GBI	PBI
CER	CER	mol%	0.0933651	0.146324	0.0811249	0.1757	0.0889187	0.0286625	0.199597	0.183723	0.0927764	0.101487	0.0891787	0.178485	0.147624	0.0533606	0.0780212	0.230303	0.0816544	0.0711002	0.122365	0.24384	0.232391	0.0625153	0.0603462	0.123311	0.179514	0.168032	0.042435	0.0583912	0.152539	0.0683129	0.0971413	0.128413	0.206446	0.240764	0.094563	0.133265	0.0777176	0.0816546	0.106554	0.125881
CE	CE	mol%	0.0791634	0.155788	0.102801	0.184302	0.104345	0.0486058	0.161363	0.277093	0.10837	0.148768	0.0690026	0.150636	0.106501	0.0853624	0.0919297	0.208877	0.14791	0.128004	0.205931	0.131236	1.01516	0.163258	0.0563472	0.1163	0.108883	0.122038	0.0514516	0.135489	0.443962	0.072744	0.267373	0.0739158	0.145144	0.180993	0.123274	0.13647	0.0901222	0.116455	0.0728696	0.114282
DAG	DAG	mol%	0.619484	0.942393	0.582437	1.08358	0.520519	0.300028	0.676242	0.734134	1.12028	0.524294	0.449203	0.802193	0.864982	1.06617	0.589252	0.88606	0.609689	0.873412	0.70689	1.03617	1.78415	0.413648	0.450338	0.406184	0.976148	0.786403	0.463007	0.767053	1.22612	0.478502	0.532104	0.474416	0.86553	1.01303	0.884261	0.818381	0.675259	0.654094	0.483218	0.976232
DCER	DCER	mol%	0.0486366	0.0731253	0.0506688	0.0942296	0.0536096	0.0221681	0.0942523	0.0914044	0.0562542	0.0545754	0.0319696	0.0768939	0.061502	0.0517413	0.0356571	0.113891	0.0483783	0.0454115	0.0467466	0.176776	0.18734	0.0317524	0.0280636	0.0689299	0.0913598	0.0626272	0.0266771	0.0512521	0.09308	0.0364152	0.0588451	0.0571763	0.0909725	0.111643	0.0456796	0.0779291	0.0482412	0.0392965	0.0497526	0.0544103
HCER	HCER	mol%	0.00533729	0.0126288	0.00544281	0.00930053	0.00715247	0.00149614	0.0123714	0.0683614	0.0123876	0.0828236	0.00779466	0.0305643	0.00635963	0.00560092	0.00529466	0.0141573	0.049508	0.00520285	0.0104491	0.0273092	0.0365091	0.00726832	0.00313247	1.61818	0.0070325	0.00767927	0.00208319	0.0153753	0.0079779	0.0033282	0.455193	0.0262297	0.00930667	0.0125994	0.00894645	0.00826486	0.00818941	0.0108439	0.00709504	0.0302084
LCER	LCER	mol%	0.0747659	0.0789125	0.0776934	0.0874451	0.0914111	0.0418694	0.0972081	0.0796982	0.0748185	0.093271	0.0845149	0.0695521	0.0870801	0.0735319	0.0751516	0.076375	0.0798218	0.0735714	0.0735822	0.087402	0.0857265	0.0562068	0.0617722	0.0647928	0.0647568	0.110403	0.0544184	0.0664647	0.0845359	0.0751214	0.0793203	0.072703	0.0975203	0.0963995	0.0727076	0.0796422	0.0800821	0.0652978	0.0837938	0.0721908
LPC	LPC	mol%	0.683928	1.38873	0.441337	1.30491	0.540504	0.158856	1.013	1.82842	0.846549	0.690411	0.884319	1.27668	0.737865	0.476026	0.600525	2.18953	0.657004	0.444922	1.36152	1.69453	0.844658	0.415325	0.369421	0.516154	1.15215	1.03516	0.245084	0.486299	2.0738	0.643282	0.638631	0.709654	1.25057	1.00043	0.952458	1.34274	0.500274	0.945759	0.653408	1.0734
LPE	LPE	mol%	0.526777	0.944941	0.325753	0.882323	0.349856	0.125457	0.658961	1.23409	0.526277	0.456252	0.513003	0.955883	0.4987	0.304447	0.406218	1.44076	0.469486	0.317325	0.779042	1.09955	0.641212	0.279519	0.260849	0.885208	0.818165	0.806163	0.159562	0.35289	1.52363	0.460697	0.604597	0.483192	0.829904	0.756341	0.627999	0.850932	0.31932	0.59363	0.388	0.80139
MAG	MAG	mol%	0.255975	0.307223	0.146923	0.30365	0.181412	0.322905	0.482996	1.09047	0.801827	0.177493	0.0980715	0.419563	0.310275	0.187378	0.291011	1.59092	0.230694	0.165447	0.222766	0.299595	2.63152	0.107944	0.132154	0.0865225	0.267411	0.440318	0.0916544	0.197029	0.527367	0.370918	0.116798	0.138867	0.310806	0.354492	0.442132	0.836145	0.182524	0.191842	0.750946	0.270595
PC	PC	mol%	12.4013	18.9746	7.43528	22.9102	10.9625	2.68943	19.9577	20.464	12.3879	9.14175	9.73026	21.5591	14.9178	6.87442	8.4639	26.1362	9.605	9.81463	14.5504	30.2666	11.8503	7.13406	7.04396	10.4035	22.5142	16.3208	4.07572	7.14791	23.8114	9.45598	9.63206	10.4168	18.9835	24.6688	12.8848	17.4975	7.9907	10.726	13.1279	15.9656
PE	PE	mol%	9.55879	14.8064	6.41847	17.507	7.78255	2.0395	16.0182	14.7817	9.71696	8.20444	8.45363	18.039	11.6497	5.13842	6.33994	19.7534	7.64836	7.13928	11.4314	22.4695	10.1006	5.58951	5.45163	13.0762	18.8968	13.1371	2.8855	5.21581	18.7957	6.8731	8.63592	8.60382	15.2613	18.394	9.76883	13.6634	6.29434	8.01789	9.22127	13.3205
PI	PI	mol%	0.238122	0.371598	0.175823	0.445615	0.245448	0.0634946	0.523554	0.429385	0.343368	0.19748	0.29622	0.608693	0.337919	0.160175	0.239177	0.852597	0.253496	0.226936	0.306075	0.630484	0.282175	0.148439	0.140482	0.17913	0.491821	0.358266	0.0795747	0.176766	0.546321	0.168899	0.164101	0.274199	0.481626	0.578003	0.350737	0.522483	0.223639	0.344056	0.220762	0.338098
SM	SM	mol%	2.16101	3.1101	1.32726	3.63476	2.55302	0.494807	3.84138	3.59342	2.06425	2.19059	1.9098	3.47379	2.49349	1.26553	1.39614	4.08466	2.0751	1.5564	2.35782	4.62406	8.41093	1.21392	1.19166	9.0202	3.53043	2.63293	0.698834	1.3286	3.44805	1.48784	4.13753	2.02095	3.05795	3.8694	2.23484	3.06287	1.59832	1.89912	2.13489	2.60682
TAG	TAG	mol%	73.2533	58.6872	82.829	51.377	76.5187	93.6627	56.2632	55.1441	71.8479	77.9364	77.383	52.3589	67.7802	84.2578	81.3878	42.4223	78.0439	79.1384	67.825	37.213	61.8974	84.3766	84.7498	63.4353	50.9014	64.0121	91.124	84.0007	47.2655	79.8049	74.5804	76.5196	58.4093	48.7231	71.5088	60.97	81.9113	76.314	72.6996	64.2504

## Sheet: Species Concentrations
		SAMPLE NUMBER	41	42	45	47	49	50	53	54	57	58	61	62	65	66	69	70	73	74	77	78	43	44	46	48	51	52	55	56	59	60	63	64	67	68	71	72	75	76	79	80
		GROUP ID	Bi_Pasture	Bi_Pen	Bi_Pen	Bi_Pasture	Bi_Pasture	Bi_Pen	Bi_Pen	Bi_Pasture	Bi_Pasture	Bi_Pen	Bi_Pasture	Bi_Pen	Bi_Pen	Bi_Pasture	Bi_Pen	Bi_Pasture	Bi_Pen	Bi_Pasture	Bi_Pen	Bi_Pasture	Bi_Pasture	Bi_Pen	Bi_Pen	Bi_Pasture	Bi_Pasture	Bi_Pen	Bi_Pen	Bi_Pasture	Bi_Pasture	Bi_Pen	Bi_Pasture	Bi_Pen	Bi_Pen	Bi_Pasture	Bi_Pen	Bi_Pasture	Bi_Pen	Bi_Pasture	Bi_Pen	Bi_Pasture
		GROUP NUMBER	1	2	2	1	1	2	2	1	1	2	1	2	2	1	2	1	2	1	2	1	1	2	2	1	1	2	2	1	1	2	1	2	2	1	2	1	2	1	2	1
		SAMPLE AMOUNT	91	101	92	90	105	86	98	84	106	92	97	93	94	89	101	82	99	88	95	90	99	91	100	84	99	101	103	103	90	103	88	97	92	93	102	85	88	86	101	95
		SAMPLE AMOUNT UNITS	mg	mg	mg	mg	mg	mg	mg	mg	mg	mg	mg	mg	mg	mg	mg	mg	mg	mg	mg	mg	mg	mg	mg	mg	mg	mg	mg	mg	mg	mg	mg	mg	mg	mg	mg	mg	mg	mg	mg	mg
		SAMPLE BOX LOCATION	A1	A2	A5	B1	B3	B4	C1	C2	C5	C6	D3	D4	A1	A2	A5	A6	B3	B4	C1	C2	A3	A4	A6	B2	B5	B6	C3	C4	D1	D2	D5	D6	A3	A4	B1	B2	B5	B6	C3	C4
		SAMPLE DESCRIPTION	Bison_Meat	Bison_Meat	Bison_Meat	Bison_Meat	Bison_Meat	Bison_Meat	Bison_Meat	Bison_Meat	Bison_Meat	Bison_Meat	Bison_Meat	Bison_Meat	Bison_Meat	Bison_Meat	Bison_Meat	Bison_Meat	Bison_Meat	Bison_Meat	Bison_Meat	Bison_Meat	Bison_Meat	Bison_Meat	Bison_Meat	Bison_Meat	Bison_Meat	Bison_Meat	Bison_Meat	Bison_Meat	Bison_Meat	Bison_Meat	Bison_Meat	Bison_Meat	Bison_Meat	Bison_Meat	Bison_Meat	Bison_Meat	Bison_Meat	Bison_Meat	Bison_Meat	Bison_Meat
		TREATMENT	Grass	Grain	Grain	Grass	Grass	Grain	Grain	Grass	Grass	Grain	Grass	Grain	Grain	Grass	Grain	Grass	Grain	Grass	Grain	Grass	Grass	Grain	Grain	Grass	Grass	Grain	Grain	Grass	Grass	Grain	Grass	Grain	Grain	Grass	Grain	Grass	Grain	Grass	Grain	Grass
		AMOUNT EXTRACTED CLP	8	8	8	8	8	8	8	8	8	8	8	8	8	8	8	8	8	8	8	8	8	8	8	8	8	8	8	8	8	8	8	8	8	8	8	8	8	8	8	8
		AMOUNT METHOD1	8	8	8	8	8	8	8	8	8	8	8	8	8	8	8	8	8	8	8	8	8	8	8	8	8	8	8	8	8	8	8	8	8	8	8	8	8	8	8	8
		AMOUNT METHOD2	8	8	8	8	8	8	8	8	8	8	8	8	8	8	8	8	8	8	8	8	8	8	8	8	8	8	8	8	8	8	8	8	8	8	8	8	8	8	8	8
Class	Name	Group Units	PBI	GBI	GBI	PBI	PBI	GBI	GBI	PBI	PBI	GBI	PBI	GBI	GBI	PBI	GBI	PBI	GBI	PBI	GBI	PBI	PBI	GBI	GBI	PBI	PBI	GBI	GBI	PBI	PBI	GBI	PBI	GBI	GBI	PBI	GBI	PBI	GBI	PBI	GBI	PBI
CER	CER(18:1)	nmol/g	0.24639	0.248104	0.417093	0.296658	0.2462	0.564851	0.396338	0.30418	0.273524	0.367301	0.188601	0.500873	0.362731	0.18346	0.464029	0.358446	0.393196	0.336549	0.346451	0.331123	0.120034	0.301729	0.459992	2.00758	0.22496	0.429059	0.484657	0.342425	0.254866	0.34448	0.402031	0.397201	0.439541	0.3118	0.340575	0.239245	0.381477	0.209853	0.28878	0.3155
CER	CER(22:0)	nmol/g	2.84967	3.35048	4.28207	2.7249	2.24971	3.77684	3.2251	3.05642	2.58847	3.01433	2.69104	4.41729	3.6597	1.49062	3.12203	2.80155	2.81883	3.12745	3.10716	3.21747	0.610073	3.21803	4.14145	5.29479	2.99679	3.62987	3.48865	2.65317	2.44842	3.41731	2.06264	3.91162	3.94519	3.46904	2.68537	2.29598	3.16679	2.13905	2.46813	2.66907
CER	CER(24:1)	nmol/g	2.37784	2.85505	2.68701	2.76702	1.7836	2.47499	2.64235	3.27498	2.89756	2.93271	2.83449	3.46643	3.00861	1.9304	2.24965	3.35949	2.76848	2.73392	1.71436	3.69089	0.821052	2.82116	3.21555	14.5852	2.66576	2.71465	2.73789	3.16361	2.047	2.44318	3.74462	3.36106	3.90517	4.32563	2.38041	2.60015	2.79761	1.94533	2.35223	3.52046
CER	CER(26:1)	nmol/g	0.135744	0.173548	0.258785	0.138511	0.17365		0.128061	0.175904	0.15859	0.146911	0.160844	0.122119	0.120787	0.194447	0.215757	0.16945	0.210839	0.226002	0.138818	0.21504	0.045549	0.168067	0.187432	0.522281	0.15453	0.163324	0.291869	0.174489	0.16945	0.222409	0.171525	0.150974	0.189013	0.127952	0.176959	0.135758	0.185456	0.136844		0.144749
CER	CER(16:0)	nmol/g	2.24899	2.17045	2.45642	1.90562	3.15985	3.75365	1.83015	1.9789	1.94881	2.08823	2.20371	3.12102	2.68113	1.46504	1.86858	1.70166	2.49952	2.08207	1.83859	2.06857	2.07333	1.68273	3.78192	3.894	2.07635	2.71195	3.4695	2.28201	1.89584	3.75998	2.06145	2.65872	2.82142	2.09999	1.84271	1.91757	2.09395	1.7427	1.78808	2.03489
CER	CER(20:1)	nmol/g	0.107717	0.1346	0.214229	0.0997449	0.105678	0.310266	0.115504	0.0979836	0.168806	0.107995	0.108551	0.142572	0.153696	0.148227	0.157404	0.132746	0.175295	0.257427	0.1346	0.124774	0.0649247	0.205648	0.216944	0.334758	0.110741	0.118342	0.262655		0.136395	0.277751	0.117076	0.129638	0.146529	0.119715	0.136395	0.118448	0.158986	0.0957507	0.127738	0.1346
CER	CER(22:1)	nmol/g	0.211207	0.134742	0.360761	0.141591	0.129112	0.363482	0.111473	0.109972	0.209706	0.367516	0.10575	0.242919	0.246109	0.164108	0.261965	0.149941	0.226876	0.19704	0.166548	0.160543	0.0229468	0.204816	0.259186	1.96803	0.0919627	0.144327	0.412766	0.316365	0.0917621	0.227587	0.364114	0.27955	0.291186	0.186659	0.0954737	0.126872	0.176929	0.0676868	0.106308	0.165192
CER	CER(18:0)	nmol/g	10.7513	14.2162	17.9833	13.2213	5.8778	11.6279	16.9253	12.5721	10.0597	14.3285	10.8372	17.7561	20.689	7.57118	18.1033	12.8628	12.318	12.174	14.8038	15.5089	0.974198	13.9598	18.4222	11.4584	13.7361	20.8759	15.5342	10.7855	9.99405	18.6634	6.76022	22.6888	18.5427	16.6157	12.36	8.37431	13.0366	7.84712	13.0475	10.8184
CER	CER(20:0)	nmol/g	0.229796	0.286454	0.462951	0.203978	0.218605	0.407437	0.267333	0.236316	0.22724	0.314916	0.208912	0.355097	0.302844	0.162563	0.316942	0.283194	0.273061	0.232792	0.1964	0.265042	0.117577	0.387998	0.473672	1.23714	0.221504	0.350331	0.640799	0.200508	0.133193	0.414376	0.339042	0.269511	0.329018	0.257799	0.170754	0.206838	0.263286	0.0718916	0.243556	0.269089
CER	CER(24:0)	nmol/g	6.39254	6.36154	7.86553	5.27646	4.52709	7.38765	6.42596	6.11488	5.13006	5.99069	5.56795	8.40024	7.75931	4.15584	6.83547	6.39647	6.04945	6.22554	6.4513	6.56387	1.05663	6.47056	8.5704	9.92258	6.16391	6.98826	6.83575	5.56807	4.43505	7.55004	4.38528	8.43275	8.5458	6.97543	6.18571	5.83334	7.12957	4.23017	5.76177	6.28352
CER	CER(14:0)	nmol/g	0.0892724	0.108039	0.1611	0.0453566	0.103085	0.180819	0.0788888	0.0539302	0.153384	0.0538349	0.081842	0.0871766	0.118423	0.116136	0.120804	0.185487	0.107848	0.105276	0.118994	0.164434	0.0457687	0.0357303	0.224201	0.164723	0.092698	0.059195	0.241266	0.202994	0.0975917	0.205504	0.0894355	0.118296	0.128836	0.15067	0.0820322	0.0182886	0.164096	0.0677276	0.0836635	0.13511
CER	CER(26:0)	nmol/g	0.0969926	0.192602	0.12369	0.192944	0.141375	0.186099	0.0765701	0.213481	0.19226	0.0934558	0.168414	0.112966	0.106805	0.215763	0.177998	0.214736	0.0770265	0.302587	0.0445102	0.223407	0.0586313	0.132396	0.19417	0.391482	0.217076	0.0953482	0.274633	0.26413	0.197726	0.127351	0.192268	0.162828	0.174819	0.187471	0.134298	0.171594	0.154228	0.158941	0.14662	0.251147
CE	CE(22:2)	nmol/g										0.0998					0.1686		0.1343											0.2217	0.0839	0.1536
CE	CE(14:0)	nmol/g	0.54506	0.703665	0.914329	0.575993	0.645152	1.35292	0.551012	0.465002	0.866546	0.615812	0.566939	0.696288	0.663092	0.832092	0.98726	0.624949	0.659235	1.16934	0.604327	0.514294	0.648307	0.64586	0.827518	0.941666	0.601957	0.434262	1.25129	1.51572	0.924249	0.865951	0.657088	0.464346	0.196322	0.689043	0.537326	0.416989	0.669467	0.612609	0.185238	0.65608
CE	CE(14:1)	nmol/g	0.211482	0.248048	0.343892	0.183666	0.214607	0.529642	0.198147	0.187833	0.352122	0.264092	0.23638	0.275968	0.20023	0.287219	0.222629	0.174707	0.231171	0.39744	0.201689	0.215024		0.283045	0.330838	0.281375		0.146905	0.362483	0.390602	0.231911	0.312556	0.118229	0.216321	0.149225	0.136882	0.169641	0.138924	0.2269	0.165651		0.241563
CE	CE(15:0)	nmol/g	0.503205	2.19035	1.00665	1.90961	1.85521	2.22226	0.642432	1.16298	2.11508	0.603653	1.57931	1.04409	0.724028	1.81212	0.961413	1.95081	1.02483	2.52804	0.978783	1.39552	1.83746	1.01405	1.32597	2.2606	1.22878	1.04939	1.35728	2.11654	1.80068	1.2283	1.73653	1.13044	1.10374	1.35699	1.11815	1.23253	0.941059	1.71271	0.701736	1.72193
CE	CE(18:4)	nmol/g	0.128409	0.24337	0.301333	0.0953331	0.142377	0.528848	0.116045	0.103201	0.143823	0.118936	0.112031	0.197771	0.107215	0.328468	0.19472	0.245779	0.162287	0.126	0.136437	0.176416	0.175597	0.192642	0.19002	0.20079	0.138043	0.114817	0.257449	0.240966		0.151341	0.1431	0.0947757	0.120062	0.140571	0.168199	0.134016	0.152091	0.141508	0.121654	0.14029
CE	CE(20:2)	nmol/g	0.115662	0.113722	0.251128	0.133935	0.114437		0.139039	0.171911		0.134446		0.137916		0.188857	0.196411		0.188448	0.172523	0.1518	0.158129			0.218522	0.258813				0.17915			0.101047				0.131425		0.1518	0.108573
CE	CE(22:0)	nmol/g		0.0104785	0.113591		0.0806946				0.0896559		0.0881813			0.125842	0.0876141	0.0797871			0.110755			0.0919941	0.236648	0.298509	0.0418049	0.0353464	0.161481	0.155645	0.0244526	0.100476		0.0238301			0.055033	0.0113801	0.0881813		0.0757312	0.117517
CE	CE(20:5)	nmol/g		0.273686	0.0753621	0.155388		0.862279		0.300361	0.0859935	0.0326432	0.104937	0.143983	0.00732117	0.00848095	0.157707	0.197913	0.199266	0.174717	0.0496534	0.223042	0.160171	0.221614	0.155081	0.199661	0.111788	0.0765287	0.20843	0.291091	0.218609	0.152444	0.267605	0.14067	0.109151	0.193345	0.155694	0.143123	0.0818636	0.126567	0.0589908	0.179916
CE	CE(22:1)	nmol/g		0.114105		0.112853	0.142703	0.468456	0.132497							0.171783										0.283215				0.163205		0.1376		0.105438	0.0945089
CE	CE(22:5)	nmol/g	0.189961	0.152053	0.248625	0.150087	0.112398	0.288826	0.0510031	0.0937173	0.237045	0.112835	0.163415	0.13086	0.223826	0.290246	0.209843	0.163852	0.209515	0.313952	0.160684	0.21323	0.0875167	0.228838	0.301719	0.210248	0.10102	0.210526	0.248816	0.25603	0.166409	0.282759	0.12035	0.280724	0.0205554	0.132928	0.187404	0.101852	0.225971	0.143842	0.0820599	0.127656
CE	CE(18:2)	nmol/g	6.83154	5.35322	10.8892	6.29736	5.31657	14.2771	12.4815	16.2112	4.13345	17.0778	3.97806	10.3814	9.99451	3.90636	14.4689	6.23654	19.7285	9.63049	20.1373	2.81692	9.06619	32.9151	11.8055	14.331	2.96324	6.62024	10.3955	11.2246	21.7247	12.9252	22.4575	8.90455	10.7919	6.2185	10.2243	5.12945	9.40073	6.0164	7.04594	3.46618
CE	CE(18:3)	nmol/g	0.706476	2.17206	0.928678	1.553	2.17337	1.45368	1.22779	2.01103	1.50835	1.19254	1.31015	0.945026	0.753237	1.4681	1.07327	2.11906	1.41123	2.42098	1.42538	1.25108	3.85007	1.75211	1.39035	1.87175	1.11487	0.666189	1.083	2.74382	2.16471	1.71579	2.3549	1.38154	1.15975	1.09615	1.3622	1.81757	1.31323	2.18877	0.610523	1.44626
CE	CE(22:6)	nmol/g	0.138922	0.15312	0.229766	0.0889399	0.102445	0.358011	0.116643	0.195945	0.0889399	0.207026	0.141577	0.190981	0.18117	0.194329	0.193983	0.160507	0.161893	0.310453	0.137998	0.153812	0.105137	0.21899	0.221738	0.212866	0.0965001	0.167325	0.192215	0.200931	0.227784	0.280471	0.223701	0.118014	0.116523	0.107257	0.161828	0.150914	0.104509	0.160572	0.108278	0.121548
CE	CE(17:0)	nmol/g	0.519367	1.11274	1.21814	0.728658	0.382872	1.33025	0.232096	0.366189	0.948061	0.700348	0.602906	0.685688	0.40461	1.15015	0.697062	0.962721	0.495733	1.30939	0.517344	0.380218	0.180984	0.786435	0.747883	1.64717	0.504171	0.683719	0.63988	1.77231	0.880584	0.813595	0.620376	0.457598	0.528597	0.646533	0.43946	0.699031	0.732297	0.7117	0.227192	0.864361
CE	CE(18:0)	nmol/g	2.30794	5.02777	9.25217	3.53099	1.59333	6.27177	1.22234	3.1459	4.21846	3.13991	1.63822	4.18832	2.88671	3.65861	4.33678	2.76486	3.61693	7.42781	3.45158	2.06714	0.922987	5.24301	3.13968	3.41287	2.77853	4.6154	5.81248	9.3051	5.25153	4.92379	2.87076	1.47857	2.43852	3.56971	3.79712	3.03407	5.12692	2.62561	1.49911	3.80709
CE	CE(22:4)	nmol/g	0.164781		0.220981	0.118372	0.117295	0.431878	0.106819			0.149018	0.146864	0.121408	0.113477	0.155382	0.160669		0.214813	0.1686	0.143731	0.15597	0.138463	0.288596	0.300631	0.366155	0.13202	0.1522		0.233892	0.114515			0.212983	0.116946		0.117311		0.202893		0.139192
CE	CE(24:0)	nmol/g		0.1496	0.2324								0.169			0.1863									0.2223											0.1759
CE	CE(24:1)	nmol/g					0.0972	0.5675	0.1024			0.1092	0.0862			0.1647		0.1688	0.1303	0.1444	0.1031					0.1522										0.1531	0.1462
CE	CE(16:0)	nmol/g	3.38372	5.57343	8.2592	4.48917	3.55919	7.45448	3.45251	6.59632	4.90536	7.03558	3.13267	6.14015	4.62988	4.93313	5.64818	4.37821	7.8903	8.65033	7.28496	3.15668	3.24677	11.68	5.49313	7.37424	2.62465	5.05452	7.7212	10.704	10.9039	5.45204	8.69966	3.16441	4.18356	3.90537	6.06183	3.58384	5.53626	4.22435	2.40525	4.51408
CE	CE(16:1)	nmol/g	0.829109	1.13999	1.39738	1.14067	0.966284	2.06195	0.911819	1.79444	1.03704	1.43526	0.798358	1.04003	1.21615	0.954524	1.44374	0.972839	1.74952	2.00247	1.60704	0.843087	1.24519	2.74831	1.51282	1.61391	0.574334	0.916922	1.6389	2.21054	2.06083	1.1327	2.16057	1.11106	0.907409	0.954663	1.36123	0.696963	0.983307	1.14796	0.817606	0.685046
CE	CE(20:0)	nmol/g	0.0897194	0.087661	0.350822	0.0400006	0.0764188	0.732501		0.0819607	0.144505	0.132946	0.123525	0.0977947	0.121071	0.220983	0.257322	0.087661	0.145772	0.288199	0.170789	0.0916195		0.264807	0.330132	0.433522	0.00727626		0.408317	0.656075	0.202224	0.0563133		0.119753	0.024765	0.108437	0.00813355		0.127297			0.0283656
CE	CE(20:1)	nmol/g	0.056455	0.522258	0.966423	0.104845		1.12222			0.137105	0.203199	0.0950096	0.030883	0.135531	0.307847	0.80827	0.181167	0.141433	0.259064		0.0812401		0.209829	0.218586	0.307706		0.124064		0.1613	0.132002	0.243464	0.152871	0.170466	0.204346	0.130284	0.188142	0.160154	0.141741	0.139204
CE	CE(20:3)	nmol/g																					0.2343	0.5729	0.3596	0.8685	0.157	0.1908	0.2555	0.4726	0.4835	0.3161	0.4785	0.1978	0.1777	0.2314	0.264	0.2103	0.3006	0.1662	0.1721	0.1604
CE	CE(12:0)	nmol/g	0.254391	0.251809	0.361216	0.196531	0.2279		0.163346	0.17377	0.256304	0.199018	0.238994	0.214033			0.372979	0.256208	0.311199	0.40693	0.23995	0.221684		0.274539	0.322281	0.278164	0.352106	0.284999		0.281892	0.23995		0.193037	0.211264	0.231976	0.144156	0.197179	0.236118	0.250203	0.170771	0.24461	0.17916
CE	CE(18:1)	nmol/g	4.39832	6.18973	8.94182	5.93393	3.67203	9.36513	3.25802	7.73642	6.32182	8.38012	3.77652	5.07102	5.32153	6.68372	6.30013	3.69532	9.70922	11.5308	9.11202	3.02862	3.66779	13.9948	7.21014	9.08871	3.57545	5.62253	8.87179	13.3513	12.6458	7.92305	10.7977	3.96689	4.20201	5.25896	6.86732	4.1293	6.99881	5.45087	2.98977	5.42158
CE	CE(20:4)	nmol/g	0.44806	0.404156	0.728855	0.797383	0.370273	0.947802	0.945034	1.71679	0.453595	1.74876	0.376382	0.949043	0.603346	0.442333	0.988556	0.53205	2.05609	0.978726	2.18313	0.366265	0.689848	3.64272	0.625517	1.9432	0.336031	0.635766	1.17625	1.37219	3.26132	0.928197	2.79301	0.547121	0.86463	0.831483	0.944879	0.541888	0.694754	0.674583	0.579178	0.398725
DAG	DAG(14:0/14:0)	nmol/g	0.313031	0.185955	0.456772	0.225073	0.18827	0.692059	0.143481	0.178664	0.55422	0.377842	0.310369	0.158642	0.479688	0.756754	0.578293	0.0991549	0.346362	0.66382	0.254701	0.184451	0.184292	0.326327	0.538986	0.431426	0.255014	0.25265	0.748001	0.765731	0.279146	0.360014	0.400595	0.30643	0.186065	0.31303	0.31037	0.334306	0.338836	0.29461	0.228025	0.307612
DAG	DAG(16:0/18:2)	nmol/g	6.86603	7.3966	11.3987	5.89677	4.77111	10.4333	9.75835	4.32683	6.77917	7.14146	5.15509	13.1731	10.8227	7.58565	14.292	5.18566	9.37755	9.62465	8.76068	5.33058	0.827448	13.0288	12.8256	6.70744	6.70744	7.21671	12.5317	11.6279	7.74721	10.7561	4.565	7.49727	11.1397	6.45715	11.365	6.02562	11.6991	5.56196	7.38055	7.48498
DAG	DAG(16:1/20:4)	nmol/g	0.109338	0.104675	0.17369	0.0785613	0.093587	0.352548	0.058147	0.0493388	0.0962813	0.0822918	0.0659189	0.0809447	0.137421	0.141358	0.153483	0.122913	0.085297	0.116696	0.070064	0.180633	0.00566253	0.0968444	0.145972	0.104112	0.111864	0.0836662	0.328239	0.1326	0.0342477	0.111476	0.0668057	0.119713	0.140546	0.0910305	0.139092	0.0533368	0.110604	0.0778522	0.0672902	0.077077
DAG	DAG(18:0/18:2)	nmol/g	5.72331	7.02378	11.7518	6.95747	4.18834	7.3702	7.26709	3.70111	6.95892	5.96165	5.24706	9.80783	8.82807	6.36111	10.3148	5.20789	8.13794	8.9375	7.63475	6.09408	0.912312	7.58721	9.57073	7.12933	8.34504	5.67873	7.54826	7.32507	6.86584	9.33315	3.83299	5.79713	7.11686	5.6769	7.46564	5.58345	8.9599	4.41206	5.73361	6.68757
DAG	DAG(18:0/22:6)	nmol/g	0.191063	0.294732	0.261124	0.246991	0.264657	0.311881	0.248197	0.379099	0.375479	0.200284	0.293181	0.191666	0.235357	0.404434	0.298869	0.346007	0.400298	0.318431	0.277325	0.291544	0.0538267	0.280048	0.343898	0.435881	0.242578	0.298491	0.554361	0.471133	0.317751	0.338646	0.165069	0.198454	0.37168	0.279697	0.265807	0.286234	0.326506	0.212578	0.239076	0.394442
DAG	DAG(18:1/18:1)	nmol/g	25.091	29.1227	39.1356	21.2539	17.7801	60.8657	10.2432	14.17	57.5289	23.5695	17.8842	21.6112	36.7378	78.3506	41.5176	12.8679	31.0107	75.2358	22.9212	16.7269	5.8783	26.1431	50.5598	24.3521	21.904	26.0889	61.2399	61.2463	17.4079	44.912	15.0879	24.3084	20.1991	16.0656	37.3642	17.863	39.5035	22.4092	17.3938	28.9046
DAG	DAG(18:1/18:2)	nmol/g	3.98335	4.4453	7.13321	3.48111	2.70221	8.85526	2.56141	2.46296	6.94914	3.99173	3.17318	4.57623	5.94289	9.98071	6.56378	2.44146	4.74485	9.34177	3.79891	3.47069	1.19652	4.85724	9.59845	4.69396	4.45903	3.84755	8.44565	9.12568	3.53333	7.84909	2.68456	4.23997	4.04794	3.40771	6.64512	3.38669	6.22899	3.66271	3.00918	4.19706
DAG	DAG(18:1/20:5)	nmol/g	0.199309	0.167665	0.263651	0.185405	0.136884	0.332597	0.130363	0.153761	0.302295	0.130267	0.19787	0.162774	0.205254	0.304021	0.252816	0.228363	0.236802	0.261446	0.133336	0.24361	0.100824	0.207025	0.310316	0.140717	0.145676	0.26956	0.428377	0.291986	0.179747	0.291555	0.135757	0.191068	0.192038	0.21371	0.256622	0.263199	0.274088	0.197537	0.19344	0.162388
DAG	DAG(18:1/22:4)	nmol/g	1.5908	1.9394	2.13551	1.90693	1.62446	2.6894	1.13482	1.79797	2.15358	1.29244	1.61163	1.30952	1.83853	1.37643	1.56208	1.65624	1.60127	2.16848	1.50839	2.53721	0.650446	1.70232	2.55166	1.8097	2.0578	1.66226	3.0265	2.29959	1.67955	1.56912	1.16789	1.61844	1.54858	1.72917	1.36576	1.283	1.33089	1.48778	1.06459	1.79272
DAG	DAG(18:2/18:3)	nmol/g	0.187904	0.361828	0.442941	0.426939	0.277073	0.620837	0.372753	0.409171	0.480352	0.333687	0.320885	0.330266	0.261403	0.557823	0.475386	0.373415	0.312057	0.532882	0.336777	0.42738	0.131901	0.298926	0.419851	0.417274	0.421092	0.303507	0.368217	0.48981	0.377952	0.353328	0.269816	0.347983	0.383106	0.47998	0.407825	0.420519	0.421665	0.256931	0.342256	0.358291
DAG	DAG(12:0/18:2)	nmol/g	0.329947	0.315403	0.573644	0.35772	0.292276	0.657671	0.419932	0.417811	0.413165	0.672214	0.462046	0.444675	0.542841	0.565565	0.744122	0.444877	0.623939	0.838147	0.652319	0.472954		0.5299	0.4675	0.3938	0.5139	0.4313	0.5171	0.6099	0.4246	0.6205	0.3295	0.5227	0.4382	0.3531	0.3433	0.3727	0.5534	0.3923	0.5374	0.6475
DAG	DAG(14:1/16:0)	nmol/g	0.410074	0.343338	0.48243	0.29557	0.268797	1.2785	0.179894	0.260992	0.717527	0.421392	0.32484	0.240854	0.689194	1.01554	0.696531	0.264582	0.423812	1.13348	0.188402	0.246396	0.125603	0.36858	1.73407	0.715845	0.343795	0.295714	1.32505	0.805099	0.347316	0.641354	0.317655	0.50754	0.278784	0.22813	0.820133	0.182487	0.852097	0.384833	0.307632	0.477879
DAG	DAG(15:0/18:1)	nmol/g	1.98008	4.59586	3.32802	3.7819	2.55723	4.4316	1.30011	1.84103	8.54906	2.19139	3.50191	2.16667	3.65347	9.03381	2.83891	2.91473	2.21451	9.06755	2.90491	2.94878	0.427705	2.22814	3.5627	3.03065	2.90645	2.11672	3.28472	6.7884	4.15866	3.10342	2.4414	1.73072	1.99428	3.14784	2.80967	2.90078	2.95706	3.46334	1.31133	3.8746
DAG	DAG(16:0/20:4)	nmol/g	0.841125	1.05667	1.18001	0.878087	1.02804	1.06376	1.04145	0.869373	1.32948	0.757721	0.742687	1.36673	1.22137	0.965225	1.30459	1.12734	1.13385	1.25834	1.16947	1.41279	0.189748	1.5148	1.26149	1.41291	1.19819	1.08428	1.98217	1.3972	0.864466	1.10682	0.752609	1.08265	1.59685	0.941422	1.29878	1.02434	0.912265	0.894706	1.07799	1.15636
DAG	DAG(16:1/22:6)	nmol/g	0.131208	0.147827	0.161676	0.138286	0.130592	0.305912	0.116333	0.116128	0.129874	0.122283	0.144954	0.113255	0.146698	0.114178	0.144031	0.121667	0.155316	0.142492	0.109459	0.112845		0.124202	0.150698	0.143015	0.139174	0.0961312	0.24742	0.140159	0.0995786	0.1309	0.0690451	0.12893	0.142325	0.115042	0.148629	0.131294	0.16163	0.110216	0.122035	0.107261
DAG	DAG(18:1/20:4)	nmol/g	0.765255	0.537268	0.928145	0.598765	0.453373	0.84195	0.443374	0.50987	0.738756	0.556367	0.537068	0.754655	0.889547	0.784854	0.790153	0.34568	0.68366	0.951044	0.554567	0.688559	0.201283	0.666724	0.995218	0.761396	0.682453	0.942523	1.01545	1.02327	0.632462	1.07867	0.427492	0.689766	0.73605	0.530979	0.704793	0.500925	0.734647	0.501926	0.49832	0.5979
DAG	DAG(18:1/22:6)	nmol/g	0.105804	0.176159	0.229288	0.125841	0.0529474	0.25558	0.0757946	0.0998204	0.208617	0.0986418	0.100002	0.133457	0.159477	0.261201	0.212243	0.183593	0.186948	0.182959	0.114236	0.135361	0.0553473	0.149348	0.224163	0.244206	0.134985	0.170892	0.199832	0.237668	0.138094	0.309374	0.134985	0.166069	0.145489	0.119015	0.178931	0.138415	0.132091	0.0998289	0.0899679	0.158244
DAG	DAG(18:2/20:4)	nmol/g	0.289845	0.243486	0.399707	0.206967	0.165883	0.6595	0.271687	0.210416	0.305163	0.256369	0.205547	0.352536	0.302931	0.328697	0.279295	0.209503	0.28173	0.290251	0.180694	0.327176	0.0845342	0.39379	0.301279	0.21867	0.321909	0.259746	0.358491	0.33447	0.233982	0.451369	0.175578	0.308798	0.322	0.246085	0.409193	0.196849	0.357758	0.219587	0.210419	0.175395
DAG	DAG(18:2/22:5)	nmol/g	0.273895	0.225687	0.333692	0.152158	0.103561	0.368459	0.120994	0.152158	0.276037	0.107554	0.269123	0.122747	0.203093	0.196957	0.298047	0.215851	0.153814	0.155859	0.0801877	0.21887	0.00576773	0.229505	0.239041	0.178133	0.147987	0.137939	0.407305	0.216175	0.0781592	0.216482	0.0657522	0.196795	0.203255	0.228069	0.244475	0.206946	0.208587	0.101025	0.135888	0.186644
DAG	DAG(12:0/16:0)	nmol/g	0.081646	0.106581	0.189138	0.129648	0.0438232	0.288037	0.229482	0.155237	0.329969	0.0560572	0.0486794	0.150287	0.0354181	0.312972	0.136933	0.189138	0.138427	0.193527		0.178865	0.258654	0.158348	0.12853	0.171834	0.0540382	0.142227	0.467905	0.400473	0.00767835	0.0202166		0.185321	0.0428697	0.0339138	0.091126	0.175943	0.193223	0.180579		0.0707909
DAG	DAG(16:0/18:1)	nmol/g	40.1819	44.7253	61.847	38.0736	26.3572	76.3784	25.2433	25.389	57.5684	35.781	28.8033	45.8928	59.4734	65.1976	61.5614	21.6715	49.8775	74.948	43.2468	31.6059	5.31971	55.6562	73.1948	37.8676	32.5756	45.0835	99.3883	72.7342	43.971	64.7611	28.6625	39.2887	44.0011	35.5099	68.2451	30.0904	63.7402	36.1342	27.5827	53.156
DAG	DAG(16:1/16:1)	nmol/g	0.222426	0.341444	0.346443	0.177353	0.32033	0.897838	0.117801	0.193814	0.864227	0.247764	0.251384	0.203552	0.454688	1.42734	0.425989	0.161323	0.300335	1.50275	0.182093	0.189074	0.102595	0.223358	1.58295	0.398177	0.23357	0.142109	0.530262	0.960371	0.273195	0.592309	0.293286	0.320813	0.237677	0.192279	0.491635	0.207597	0.35844	0.278523	0.254437	0.22136
DAG	DAG(16:1/18:2)	nmol/g	0.465082	0.527269	0.718802	0.34166	0.305066	1.53115	0.339756	0.352447	0.878183	0.484331	0.384175	0.582159	0.855868	1.53263	0.74704	0.243937	0.58713	1.50566	0.403318	0.334362	0.21511	0.488552	1.28863	0.630409	0.649885	0.491653	0.781955	0.898037	0.445627	0.64504	0.458224	0.396791	0.405415	0.519947	0.644168	0.412779	0.634188	0.533997	0.365106	0.440395
DAG	DAG(18:1/20:3)	nmol/g	0.344095	0.217207	0.455793	0.229759	0.16468	0.807766	0.341141	0.261613	0.437757	0.29642	0.313612	0.282602	0.394512	0.585423	0.408962	0.381117	0.388183	0.517602	0.402634	0.413392	0.13027	0.435806	0.410555	1.10009	0.337776	0.334368	0.674066	0.380849	0.270937	0.619634	0.388451	0.453542	0.417895	0.255298	0.396052	0.271548	0.445416	0.345639	0.283081	0.330349
DAG	DAG(12:0/18:1)	nmol/g	0.364027	0.256561	0.639442	0.44173	0.373488	0.845871	0.381141	0.300462	0.817065	0.489457	0.570031	0.55483	1.02211	1.297	0.862772	0.297166	0.612549	1.52617	0.3872	0.461714	0.0925209	0.29787	0.516165	1.41899	0.428709	0.31131	0.961649	0.700564	0.266643	0.539783	0.654316	0.460529	0.583956	0.528122	0.402423	0.409241	1.07628	0.439283	0.610539	0.937141
DAG	DAG(14:0/18:1)	nmol/g	3.93654	3.58236	5.8905	3.21689	2.32478	8.65713	1.77871	1.57275	6.68042	3.65813	2.75202	3.28058	6.35143	8.13049	5.88674	1.45926	3.79068	9.48125	3.82866	2.17052	0.45811	4.93098	7.97147	4.14659	2.77127	3.72558	9.97773	7.24649	3.33204	5.74899	3.22197	3.64634	3.21794	3.23228	5.7667	2.32942	5.89953	3.72323	2.2486	4.06599
DAG	DAG(18:1/20:1)	nmol/g	0.42244	0.651954	0.909275	0.505965	0.291991	1.14012	0.206422	0.236171	1.0796	0.464867	0.447896	0.629871	0.658497	1.49251	0.792218	0.403016	0.67925	1.61499	0.62384	0.742123	0.232354	0.612014	1.05859	1.36784	0.554216	0.65158	1.49701	1.25099	0.418741	1.34379	0.516202	0.660889	0.630245	0.477702	0.870163	0.584279	0.783176	0.557319	0.439397	0.850865
DAG	DAG(18:1/22:5)	nmol/g	0.297679	0.315616	0.502702	0.296042	0.12502	0.385803	0.103028	0.189046	0.466595	0.319983	0.127905	0.130713	0.308519	0.498491	0.35804	0.297133	0.232718	0.274518	0.229676	0.235915	0.0802683	0.217157	0.307134	0.368108	0.349541	0.228363	0.532133	0.561905	0.285272	0.372942	0.167389	0.323833	0.259674	0.377227	0.317571	0.218585	0.304168	0.213641	0.179474	0.289007
DAG	DAG(12:0/18:0)	nmol/g	0.152585	0.0330813	0.130053	0.027853	0.0739739	0.182834	0.112066	0.0513803	0.207233	0.0518782	0.0694303	0.0104877	0.145801	0.29686	0.11885	0.08275	0.16217	0.217378		0.144805	0.16564		0.125699	0.0795578	0.00227102		0.153961	0.373132								0.112001	0.0811439
DAG	DAG(14:0/20:0)	nmol/g	0.137889	0.351685	0.584617	0.169093	0.234182	0.36168	0.139961	0.24308	0.507095	0.273187	0.329013	0.139717	0.139717	0.404463	0.410314	0.171409	0.435301	0.497344	0.144227	0.338398	0.184172	0.310855	0.298195	0.363574	0.329671	0.255794	0.466152	0.526329	0.369818	0.301924	0.308861	0.238019	0.264032	0.309207	0.258135	0.287096	0.300276	0.339816	0.189548	0.230301
DAG	DAG(14:0/20:4)	nmol/g	0.161454	0.188086	0.185051	0.0965396		0.246538	0.158517	0.13071	0.158027	0.179666	0.0975187	0.100652	0.144516	0.200227	0.238412	0.154503	0.177805	0.171833	0.16165	0.191023	0.0687462	0.23438	0.142761	0.240805	0.169231	0.150085	0.221401	0.268689	0.155354	0.277169	0.152655	0.16165	0.216904	0.154326	0.204568	0.136464	0.211507		0.0939318	0.144817
DAG	DAG(15:0/18:2)	nmol/g	0.435788	0.713126	0.605256	0.51396	0.361832	0.748667	0.353306	0.323033	0.674231	0.326195	0.542795	0.5062	0.603244	0.983565	0.525169	0.444985	0.508021	0.924266	0.51214	0.472958	0.179371	0.512579	0.622986	0.579242	0.783938	0.390661	0.609904	0.960903	0.757462	0.520846	0.484847	0.404056	0.41201	0.484742	0.509126	0.50944	0.574009	0.51844	0.269894	0.513521
DAG	DAG(16:0/16:0)	nmol/g	7.41127	1.83068	6.84718	0.944675	0.552475	14.7757	2.09477	3.26907	8.95968	3.91257	1.34848		2.86368	19.2468	8.06728	2.53817	6.12338	2.00857			3.67189						13.8592	8.34019
DAG	DAG(16:0/16:1)	nmol/g	3.23427	3.00059	4.10044	2.29799	2.14052	8.60332	1.59927	1.63183	5.22731	2.61092	2.68094	2.76922	4.93671	7.37644	4.24684	1.91413	2.87264	6.97699	2.69007	2.06515	0.40341	2.86897	6.78238	2.88493	2.34632	2.77289	8.03938	6.45323	2.76225	4.62924	2.38422	3.09883	2.37081	2.28724	4.85688	1.97726	4.23037	2.58537	1.91287	3.11612
DAG	DAG(16:0/18:3)	nmol/g	1.08144	2.10451	1.2541	1.83568	1.45366	1.88333	1.17646	1.37064	2.38209	1.23248	1.31732	1.5777	1.2075	2.63911	1.66936	1.53225	1.64082	3.2694	1.48306	1.83808	0.152917	1.45973	1.441	1.838	1.64942	0.81926	1.63321	2.2632	2.13765	1.56071	1.08084	0.962134	1.27869	1.54924	1.43637	1.63532	1.57813	1.57058	0.90736	1.80518
DAG	DAG(16:0/22:6)	nmol/g	0.182522	0.16513	0.253315	0.154467	0.145377	0.268348	0.151233	0.197729	0.239419	0.145902	0.152806	0.106048	0.213811	0.24912	0.223162	0.216957	0.242128	0.183658	0.148087	0.221065	0.0552847	0.191933	0.250817	0.30144	0.0879717	0.162314	0.597865	0.302974	0.139539	0.189455	0.236302	0.148979	0.205385	0.118181	0.249283	0.157712	0.254593	0.154054	0.16727	0.227098
DAG	DAG(16:1/18:3)	nmol/g	0.150952	0.128509	0.159172	0.085844	0.0994903	0.440565	0.109191	0.0898722	0.24179	0.113219	0.184245	0.0924206	0.0688273	0.478297	0.179888	0.126043	0.137141	0.457417	0.109684	0.237761	0.0388743	0.103973	0.308258		0.0390193	0.042064	0.189659	0.532261	0.0841098	0.132825	0.143699	0.18763	0.0752657	0.216192	0.239389	0.158487	0.233155	0.118326	0.00248288	0.0900542
DAG	DAG(18:0/18:3)	nmol/g	0.812321	1.74272	1.23825	1.87515	1.08976	1.18292	0.953854	1.15061	2.23082	1.12617	1.35176	1.26422	0.938617	2.12386	1.4075	1.24704	1.6427	2.90761	1.40341	1.7556	0.218823	1.03408	1.4019	1.45524	2.02845	0.85866	1.04237	1.81627	1.89159	1.32677	0.976038	0.725698	0.996916	1.32318	1.29281	1.61078	1.46743	1.28562	0.764258	1.73275
DAG	DAG(14:0/18:2)	nmol/g	0.507721	0.49158	0.850659	0.507028	0.485539	1.30223	0.422457	0.251335	0.59863	0.512079	0.463455	0.634875	1.02475	1.05783	0.998212	0.333133	0.664781	1.05297	0.45583	0.449888	0.162243	0.622401	1.07078	0.661504	0.493967	0.457997	0.964819	0.850103	0.443847	0.677166	0.548517	0.480249	0.515895	0.50034	0.694017	0.377956	0.836385	0.499908	0.460482	0.503905
DAG	DAG(16:1/18:0)	nmol/g	1.79504	2.69088	2.74219	2.15823	1.38956	3.47197	1.08135	1.2189	3.84215	1.76167	1.46321	2.02491	3.02603	4.0448	2.4303	1.23398	2.00229	4.23678	1.77739	1.58458	0.205685	1.86441	4.21774	1.82158	2.21663	2.04795	3.76062	3.8838	2.79703	3.02853	1.59072	1.70246	1.89347	1.77019	3.13685	1.54756	3.22968	1.97925	1.27931	2.5385
DAG	DAG(16:1/18:1)	nmol/g	4.23231	4.51225	5.11067	2.83823	3.49487	11.6462	1.48666	2.33008	11.3242	3.6023	3.23488	3.09939	6.41565	16.691	6.27401	2.1341	4.53509	16.4462	2.97472	2.24089	1.37174	3.87838	16.1119	4.759	3.95623	3.74974	11.0368	12.3265	3.0356	8.44492	3.43926	4.5599	3.08492	2.58875	6.7597	2.53091	7.07881	4.50387	3.50756	3.80667
DAG	DAG(16:1/20:2)	nmol/g	0.175045	0.0805781	0.384164	0.116368	0.110749	0.714591	0.10638	0.149868	0.0458291	0.144458	0.104299	0.0345929	0.291777	0.446795	0.331936	0.0780812	0.152157	0.324653	0.164642	0.212083	0.106859	0.187226	0.288333		0.163975	0.129786	0.251796	0.242722	0.147124	0.233405	0.154901	0.134323	0.117067	0.145747	0.118282	0.144045	0.218174		0.116338	0.166162
DAG	DAG(18:2/20:3)	nmol/g	0.155303	0.18542	0.313156	0.181927	0.18627	0.417195	0.218652	0.150772	0.215348	0.252451	0.246597	0.252828	0.185609	0.258587	0.180416	0.194389	0.240461	0.204868	0.254717	0.248674	0.175588	0.242179	0.337592	0.269345	0.217	0.205625	0.368182	0.281161	0.190386	0.333727	0.185527	0.24505	0.206619	0.204079	0.228816	0.175367	0.279505	0.195466	0.206951
DAG	DAG(18:2/22:4)	nmol/g	2.39759	3.34435	4.53499	3.03291	1.60319	3.42073	1.96852	1.88733	2.64409	2.42379	3.01996	2.28066	3.01324	2.19284	2.8119	2.96356	2.22928	2.79665	2.60414	2.81542	0.277025	2.83666	3.7666	2.48993	3.36455	2.42931	3.20606	3.22284	2.89418	2.55334	1.29884	3.06705	2.98296	2.79002	2.65071	2.20512	1.94816	2.13441	1.79028	2.83696
DAG	DAG(14:0/16:0)	nmol/g	2.51518	1.32008	2.94534	1.47861	1.06347	5.28423	0.58753	0.826776	3.07587	2.31271	1.80757	1.07857	2.40973	4.98701	3.08388	0.862351	1.9785	4.25106	1.09026	0.784043	0.648481	1.8925	4.84118	1.41471	0.738228	1.5467	7.75458	5.5851	1.84575	2.36011	1.89357	2.66495	1.15372	1.31327	2.78504	1.75054	3.46002	2.00123	0.607521	2.05838
DAG	DAG(14:0/18:3)	nmol/g	0.174483	0.188368	0.326966	0.146213	0.134705	0.436794	0.0915493	0.0974284	0.400518	0.244282	0.277306	0.136206	0.197624	0.547247	0.231899	0.217889	0.242281	0.57977	0.124197	0.233775	0.105694	0.339576	0.225481	0.313288	0.20651	0.138848	0.328555	0.354843	0.219338	0.354843	0.249691	0.186184	0.21717	0.189708	0.224578	0.237947	0.343371	0.206059	0.158993	0.22521
DAG	DAG(14:1/18:1)	nmol/g	0.574623	0.637525	0.846693	0.388853	0.380547	2.40578	0.195588	0.42076	1.56728	0.573509	0.441728	0.352186	1.08017	2.72779	0.971991	0.332231	0.640462	2.63996	0.317037	0.30944	0.0850454	0.296555	1.86918	0.711084	0.497548	0.3971	1.0985	1.23754	0.227081	0.825137	0.460591	0.587671	0.798795	0.228143	0.56046	0.210292	0.805067	0.746689	0.906094	0.290573
DAG	DAG(16:0/22:5)	nmol/g	0.657977	1.10298	0.915441	0.998779	0.791877	0.919072	0.685818	0.853426	1.22775	0.71934	0.599873	0.5481	0.935367	1.06489	1.12597	0.878846	0.824094	1.07904	0.886109	1.12607	0.127933	1.08649	1.09591	0.940769	0.952431	0.851946	1.25294	1.25777	0.68396	0.76972	0.636721	0.561092	0.878098	1.17626	1.26402	0.885991	0.915559	0.804	0.853006	1.27026
DAG	DAG(18:1/20:2)	nmol/g	0.282611	0.283506	0.361893	0.254658	0.236852	0.624211	0.213972	0.207705	0.323794	0.267689	0.197161	0.238244	0.266794	0.412626	0.436102	0.258935	0.308474	0.474698	0.237648	0.349359	0.15843	0.309149	0.353814	0.594364	0.22733	0.212108	0.49542	0.416806	0.180562	0.349508	0.201894	0.348607	0.251966	0.286316	0.268691	0.220921	0.281609	0.219319	0.28872	0.235342
DAG	DAG(14:0/16:1)	nmol/g	0.526847	0.5085	0.545399	0.300229	0.39145	1.32929	0.214748	0.272658	0.957534	0.432449	0.484106	0.386223	0.980903	1.41231	0.68961	0.308019	0.493331	1.675	0.338563	0.396165	0.14571	0.347291	1.07438	0.803111	0.407639	0.408709	1.00489	1.0152	0.424575	0.664506	0.490081	0.487356	0.374253	0.397808	0.609706	0.363643	0.640853	0.498063	0.31556	0.558703
DAG	DAG(14:0/22:6)	nmol/g	0.093295	0.0416513	0.25472	0.105046	0.0857185	0.310848	0.0779874	0.0956143	0.138754	0.0931403	0.121127	0.0976244	0.138754	0.271419	0.372697	0.101954	0.144011	0.0826261	0.0874193	0.181429		0.125468		0.117506	0.066641	0.119423	0.160263	0.1035	0.0626603	0.111535	0.0980449	0.109692	0.0872083	0.111756	0.0868397		0.157535	0.0743814	0.0825641	0.0762981
DAG	DAG(16:0/18:0)	nmol/g	11.4346	6.36278	16.0101	6.22594	0.893374	15.4717	4.4895	6.86534	15.9408	4.31844	2.94447	3.87133	6.9542	29.9296	10.7728	3.30553	9.45425	2.80289	0.15599	4.28757	14.7928	0.0646935	0.135062			0.514076	16.1228	25.5171							7.70309	3.34389	6.29436
DAG	DAG(16:0/20:3)	nmol/g	0.537772	0.541539	0.665152	0.59031	0.521218	0.949948	0.562058	0.617372	0.638486	0.582082	0.486027	0.580695	0.647507	0.518343	0.851712	0.685969	0.75298	0.813349	0.606765	0.872231	0.085629	0.758578	0.62141	1.77054	0.427688	0.468402	0.921841	0.602728	0.38606	0.702838	0.677049	0.46231	0.644762	0.418652	0.632984	0.47754	0.680602	0.493277	0.439262	0.67644
DAG	DAG(16:0/20:5)	nmol/g	0.232066	0.521034	0.358637	0.329118	0.359163	0.439748	0.214547	0.40182	0.53575	0.264563	0.39639	0.292067	0.277088	0.300563	0.391484	0.632014	0.350404	0.43677	0.229438	0.448595	0.029809	0.333145	0.364266	0.533819	0.504249	0.309656	0.483025	0.498644	0.339941	0.353534	0.219156	0.352938	0.318002	0.501148	0.476467	0.429607	0.286285	0.41506	0.323725	0.426268
DAG	DAG(16:1/20:0)	nmol/g	0.281706	0.210392	0.408559	0.239368	0.0717874	0.852061	0.184313	0.125555	0.526236	0.215382	0.269794	0.284443	0.256432	0.640693	0.42353	0.417735	0.556018	0.678685	0.210553	0.22488	0.152164	0.284437	0.37122	0.344782	0.281247	0.187079	0.367443	0.406134	0.320023	0.351496	0.217461	0.228875	0.26379	0.246081	0.285528	0.270253	0.28301	0.24776	0.15166	0.233995
DAG	DAG(18:0/18:1)	nmol/g	34.499	51.6764	61.9073	47.8416	23.5712	52.3446	24.6866	26.4132	60.7143	34.9471	27.6749	42.3039	47.2657	54.2376	51.5199	26.9605	49.8803	72.6395	47.551	35.5623	4.45536	49.6069	68.8895	44.1554	44.9173	56.9478	82.1968	70.5191	58.5851	74.2174	27.5177	39.2108	44.6031	45.2098	61.0779	37.6221	71.6359	40.9868	31.8797	65.3089
DAG	DAG(18:2/20:5)	nmol/g	0.14919	0.181313	0.183	0.159463	0.142904	0.242722	0.124427	0.158007	0.271701	0.154174	0.106411	0.124274	0.140297	0.166133	0.274384	0.182616	0.191969	0.195266	0.115458	0.165137		0.116543	0.193267	0.178823	0.173161	0.121281	0.208403	0.190147	0.167615	0.164958	0.116659	0.122436	0.118046	0.172584	0.1623	0.105566	0.181481	0.0737911	0.12001	0.122899
DAG	DAG(18:2/22:6)	nmol/g	0.0891014	0.158141	0.309842	0.0999466	0.108147	0.255483	0.0830175	0.0809013	0.113305	0.127324	0.0601366	0.0543172	0.118595	0.14346	0.225725	0.125737	0.158141	0.155628	0.0970369	0.109469		0.11809	0.138667	0.152506	0.105707	0.1129	0.168895	0.122733	0.124645	0.132657	0.11381	0.105434	0.124463	0.0964201	0.10944		0.145222	0.101883	0.086769	0.0824898
DCER	DCER(20:0)	nmol/g	0.314862	0.341547	0.783712	0.252564	0.655222	1.91932	0.785231	0.608878	0.775355	0.657216	0.203846	0.367948	0.352373	0.552468	0.591594	0.399477	0.885801	1.00204	0.76073	1.03148		0.664572	0.599528	2.30786	0.145923	0.57924	1.80966	1.47623	0.31767	0.00267145	0.0472731	1.27041	1.15906	0.387361		1.08349	1.06645		0.449617
DCER	DCER(26:1)	nmol/g	0.302037	0.12001	0.939344	0.232092	0.197334	1.03538	0.210488	0.395937	0.434011	0.319255		0.351875	0.477539	0.648443	0.45262	0.639781	0.263749	0.759135	0.145036	0.907259	0.0664163	0.195733		1.20289	0.736125	0.395937	0.972293	0.936424	0.215461	0.680245	0.248026	0.412362	0.449552	0.364411	0.216121	0.492689	0.855436	0.17761	0.306171	0.270491
DCER	DCER(18:0)	nmol/g	2.87651	3.17094	5.09761	3.02446	1.72907	2.67452	3.49489	2.69788	2.47077	3.54443	2.56126	4.47562	4.24597	2.81465	3.65193	2.7139	2.95273	3.45717	2.91364	3.73792	0.276256	2.99052	3.39676	3.16388	2.98667	3.96581	2.6514	3.9138	1.8143	3.66562	2.03095	3.93641	3.04628	3.03696	2.13122	1.08092	3.07842	1.57748	2.47551	2.16326
DCER	DCER(22:0)	nmol/g	0.736284	1.44727	1.61035	0.679284	0.798911	2.60624	0.548924	0.639894	1.10194	0.94959	0.406372	1.21854	1.2151	0.776194	1.2795	1.14654	1.04765	0.881649	0.493383	1.73144	0.310156	0.983595	1.57413	2.15693	1.01791	0.629372	2.74251	1.70602	0.882247	1.0547	0.976951	1.73696	1.38165	1.1254	1.01364	0.804302	0.682526	0.683418	0.63086	0.635422
DCER	DCER(24:1)	nmol/g	1.0628	2.42773	1.48462	2.77491	2.17971	0.664462	2.71017	2.55258	2.38636	2.8028	1.03827	2.38962	2.00475	3.40915	2.80122	2.94955	2.13592	2.1035	1.68505	2.99534	0.51293	1.66458	2.31705	5.39619	2.52081	2.23135	2.19832	2.71384	2.45893	1.84623	2.6549	3.14698	2.73994	2.59511	1.82915	2.9082	2.30642	1.87707	1.90365	2.53855
DCER	DCER(26:0)	nmol/g	0.494491	0.38519	1.67853	0.485189	0.699306	3.22618	0.312932	0.94731	0.824388	0.766249	0.153632	0.587181	1.01724	1.32073	1.14664	0.751465	1.3694	1.03568		1.85394			0.983427	1.02227	1.10743	0.776824	1.46926	0.919359	0.612569	1.0984	0.740703	0.802201	0.816759	0.838945	0.832016	0.758141	0.875766	0.541184	0.626503	0.774488
DCER	DCER(14:0)	nmol/g	0.629607	0.571522	1.56536	0.984702			0.527184	0.832325	1.35025		0.110132	0.701246				0.736291	0.600565	0.906287		2.67363	0.431646	0.792879	0.692001	1.19422					0.741596	0.950024		0.736291		0.703817	0.623114		0.859274	0.62649
DCER	DCER(22:2)	nmol/g	0.936816	1.16671	1.88186	0.739979	0.411664	2.20362	1.14021	0.410619	0.439879	1.22675	0.804578	0.796503	1.08995	1.14325	0.574207	0.398649	1.241	1.60095	0.858442	0.922946	0.499206	1.48664	1.65727	3.21249	0.757779	0.834794	1.74174	1.73281	0.92778	2.06809	1.00458	1.03337	0.931983	0.578743	0.408847	0.687804	1.6517	0.64294	0.768811	0.686753
DCER	DCER(18:1)	nmol/g	1.02378	1.04197	1.07975	0.771305	0.679521	1.88275	0.732679	0.855589		1.01544	0.44392	0.69724	0.94456	1.05069		1.00306	1.02191	1.10178	0.868433	1.42523	0.482097	1.23484	1.21236	1.43836	0.909779	0.856993	1.51321	0.994095	1.00457	1.03651	0.870215	1.0598	1.02827	1.01393	1.1373	0.748369	1.11055	0.861773	0.793832	0.769931
DCER	DCER(20:1)	nmol/g	0.90316	0.953214	1.1438	0.73234	0.719826	1.35106	1.00943	0.884786	1.20408	1.00059	0.621108	0.738597		1.12254	1.08431	0.749322	1.28552		0.709994	1.28174	0.4375	1.1382	1.2109	1.1571	0.9589	0.8939	1.5931	1.6697	0.9769	1.2663	0.7898	0.7443	1.1376	1.43	0.6139	0.7924	1.1291		0.7073	0.6427
DCER	DCER(16:0)	nmol/g	1.27725	1.32792	1.42065	1.24498	0.690525	1.13869	0.999486	0.823275	1.03262	1.10212	0.624687	1.05252	1.21798	1.60547	1.23379	0.973022	1.04531	1.39343	0.562615	1.12298	0.737925	1.09899	1.65907	1.96762	1.12611	0.83995	1.26111	1.58801	1.02345	2.04334		1.40488	1.41164	1.00893	0.938687	0.873654	1.51111		0.923068	0.99687
DCER	DCER(24:0)	nmol/g	2.10857	1.69299	2.88981	2.00002	1.64357	3.50964	2.12651	1.69201	1.59729	2.20839	1.72467	2.23575	2.59337	1.8391	2.10778	1.67417	1.81351	2.39245	1.81233	2.73801	0.788948	2.12485	2.96395	3.46696	1.88123	1.99027	2.46989	2.85094	1.58308	3.5461	2.13828	2.00401	1.91327	2.10379	2.13258	1.98122	2.30062	1.56518	1.8972	1.85397
DCER	DCER(22:1)	nmol/g	0.741246	0.46127	1.70445	0.566098	0.879173	1.7904	0.61797	0.683297	0.94016	0.435876	0.326165	1.0706	1.17619	0.974994	0.566532	0.0161285	0.877979	1.24987	0.292632	1.16425	0.302401	0.65309	0.403683	1.25833	0.484202	0.273113	1.37599	2.27892	0.805772	0.813453	1.03146	0.662458	1.37211	0.962422	0.96833	0.676131	1.01374	0.452551	0.851012	0.226355
HCER	HCER(22:0)	nmol/g	0.211966	0.267736	0.270671	0.187541	0.190266	0.296879	0.252326	0.930052	0.355164	2.86018	0.271929	0.657074	0.189952	0.202427	0.276646	0.240585	1.85245	0.254003	0.296459	0.435778	0.118484	0.3813	0.270905	84.0352		0.228089	0.304843	0.779667	0.151731	0.2713	10.0814	0.913245	0.188134	0.219506	0.26765	0.150448	0.355946	0.314116	0.209049	0.704689
HCER	HCER(22:1)	nmol/g	0.0589463	0.0543863	0.101795	0.0192426	0.0663367	0.107927	0.0585532	0.166029	0.0605974	0.326573	0.0917314	0.0848127	0.0505338	0.103525	0.0812748	0.0603615	0.259667	0.114296	0.0619339	0.142364		0.110765	0.0295677	11.1213	0.00787907	0.0535608	0.117407	0.0782316			1.6127	0.277631	0.0322788	0.0177745	0.0191301	0.016419	0.149397	0.0878559		0.137469
HCER	HCER(18:0)	nmol/g	0.217355	0.19428	0.470722	0.227393	0.197164	0.20974	0.362614	0.769777	0.304926	2.17206	0.330539	0.571214	0.371959	0.170281	0.37692	0.215278	1.78901	0.279427	0.308848	0.371267	0.107545	0.425635	0.364601	37.5218	0.282984	0.254383	0.302408	0.555187	0.166886	0.278975	5.59215	0.965497	0.323347	0.250373	0.411468	0.207872	0.38055	0.256254	0.316041	0.454236
HCER	HCER(20:0)	nmol/g	0.0841	0.1186			0.1039			0.1937		0.4901	0.1273	0.2103	0.1057	0.1605	0.1994	0.1318	0.3413	0.1554	0.1212	0.1916			0.138814	10.4509				0.219948			1.74585	0.166809		0.121594			0.164802	0.122968	0.111875	0.145998
HCER	HCER(14:0)	nmol/g	0.0629125	0.0816156	0.114065	0.0627255	0.0728252			0.0291534	0.0848887	0.0533739	0.0405623	0.120238	0.0454251	0.0864784	0.108642	0.0825508	0.087133	0.0741344	0.0280313	0.127438	0.0239054		0.163315	0.245907		0.092827		0.164739	0.0777326	0.224689	0.0775902	0.0676222	0.127288	0.052243	0.077875	0.0609294	0.120737	0.000979	0.0071022	0.119741
HCER	HCER(16:0)	nmol/g	0.20404	0.342876	0.38163	0.2115	0.22952	0.320302	0.228455	0.241534	0.277285	0.341616	0.194545	0.355083	0.246475	0.187472	0.253742	0.265949	0.316911	0.201521	0.262558	0.298115	0.12362	0.254011	0.370429	7.65098	0.251539	0.235522	0.259279	0.420307	0.203059	0.311521	1.09452	0.392465	0.282928	0.239715	0.287657	0.194674	0.287442	0.146301	0.209616	0.257021
HCER	HCER(18:1)	nmol/g		0.0737815	0.108497	0.0760594	0.0493623	0.157608	0.0426197	0.193691	0.14385	0.584033	0.0675855	0.139659	0.0751482	0.0888156	0.103121		0.515422	0.0878134	0.0907291	0.113235	0.0390293	0.100402	0.097108	10.7509	0.0770977	0.0370771		0.22083	0.0888111		1.8169	0.398239	0.096742	0.0683127	0.142009	0.0131623	0.135542	0.0581855	0.0559892	0.198624
HCER	HCER(26:0)	nmol/g	0.0876176	0.111014	0.133774	0.0823653	0.0817287		0.0868218	0.271447	0.10608	0.316331	0.0864239	0.121757	0.1099	0.135843	0.100032	0.0791821	0.315694	0.140061	0.0874584	0.156852	0.0259232	0.134599		15.8846	0.0687349	0.101494		0.330285	0.0397893		3.14875	0.182264	0.0715081	0.103747	0.116053		0.194223	0.0820811	0.0299097	0.126626
HCER	HCER(26:1)	nmol/g	0.0698086	0.137607	0.0859947	0.0166696	0.0448679		0.0598323	0.242969	0.109001	0.331636	0.0838569	0.122337	0.076731		0.115211	0.115516	0.333264	0.117756	0.111139	0.178326	0.015768	0.133192		10.433		0.0912758		0.264092	0.0527291	0.143695	1.91258	0.148253	0.0998967	0.103365	0.0755202	0.113175	0.130615	0.0726465	0.0364781	0.158163
HCER	HCER(20:1)	nmol/g	0.120178	0.112925	0.1369	0.112723	0.113831		0.112925	0.144052	0.195327	0.173971	0.113932	0.142239	0.153723	0.190189	0.177194	0.123301	0.186966	0.128942	0.109601	0.161681	0.0845838	0.132461		0.773822		0.127773	0.171861	0.153607			0.325368	0.137249				0.136551	0.161886	0.102638	0.111515
HCER	HCER(24:0)	nmol/g	0.19922	0.651945	0.437448	0.265524	0.255645	0.327348	0.506605	4.32743	0.897914	10.2239	0.415652	2.3888	0.158479	0.307079	0.249636	0.276117	6.56905	0.289255	0.606112	0.818573	0.204464	1.0156	0.406814	313.582	0.252866	0.357067	0.352937	2.27301	0.209746	0.314234	45.7053	2.97024	0.356107	0.390296	0.656608	0.298676	0.656223	0.781744	0.446286	2.47498
HCER	HCER(24:1)	nmol/g	0.155161	0.462448	0.259208	0.168225	0.100016	0.200132	0.286492	2.97901	0.670542	6.45142	0.374817	1.71784	0.105102	0.235509	0.258283	0.168456	4.36041	0.206375	0.397591	0.648461	0.200975	0.752151	0.242412	177.059	0.185277	0.1704	0.193491	1.37397	0.154976	0.290054	23.8365	2.07401	0.20061	0.255646	0.461732	0.174872	0.393189	0.459359	0.224979	1.63984
LCER	LCER(14:0)	nmol/g	0.366877	0.394685	0.722616	0.186028	0.363755	1.03447	0.301896	0.221214	0.50677	0.450775	0.614977	0.312206	0.631624	0.845673	0.731318	0.165597	0.489839	0.951042	0.402063	0.174866	0.0553856	0.446228	1.28251	0.996055	0.112452	0.479585	1.00642	0.79817	0.205646	0.804944	0.443662	0.439043	0.266818	0.225968	0.413794	0.278724	0.546196	0.293606	0.276876	0.246804
LCER	LCER(18:0)	nmol/g	9.05925	6.9941	17.3662	6.36631	8.57605	22.2809	7.75149	5.79741	8.81612	13.3322	10.603	6.29668	10.2994	11.5574	15.5656	4.1829	13.5756	12.3073	8.81464	4.72449	0.790351	12.4876	16.7416	14.8344	4.82272	11.4591	19.6834	12.7967	5.11949	18.2275	8.19941	11.2456	7.32247	6.65221	9.02747	5.99937	13.5058	6.65282	8.84791	7.30051
LCER	LCER(18:1)	nmol/g	1.90325	0.944638	2.24624	1.04392	2.05181	4.18445	1.02538	0.883138	1.23615	1.85941	1.86169	1.14891	2.06332	1.49084	3.04583	0.446313	2.30888	2.09029	1.03838	0.705843	0.335279	1.88149	5.42434	0.45408	0.736153	2.54707	4.68305	2.53691	1.59963	4.41136	0.707141	2.07536	1.31639	0.809318	1.75062	1.02765	2.55427	1.08536	2.07759	0.776812
LCER	LCER(20:0)	nmol/g	1.39661	0.972957	2.23954	0.661774	1.19153	3.64746	0.731496	0.660255	1.35339	2.04262	1.50071	0.804447	1.26096	2.34165	2.0279	0.505328	2.05678	1.78179	1.18763	0.428957	0.115428	2.09882	3.2192	2.23642	0.531992	1.26475	3.65213	2.45267	0.61306	3.33163	1.24525	1.71204	1.04787	0.49109	1.3496	0.680075	2.57894	1.1775	1.44692	1.18159
LCER	LCER(24:1)	nmol/g	0.615095	0.587424	1.27047	0.551391	0.645964	0.794158	0.505887	0.590622	0.879753	0.67425	0.803873	0.632067	0.54352	0.753696	0.600338	0.543643	0.42558	1.11883	0.525318	0.895372	0.101957	0.77724	0.776499	0.605294	0.419922	0.716128	0.687702	0.911778	0.432145	0.622331	0.474275	0.587331	0.890204	0.781592	0.588535	0.467608	0.966778	0.369737	0.624831	0.732332
LCER	LCER(22:0)	nmol/g	0.981932	1.07678	2.42244	0.896048	0.923573	1.58088	0.921866	0.562754	0.978091	1.1378	1.37166	1.1409	1.00604	0.661547	1.26892	0.655893	0.742203	1.29026	0.67435	1.05736	0.108953	1.26821	0.987166	0.890444	0.590305	1.30292	1.78315	0.937958	0.703869	1.65349	0.695213	1.0598	1.50578	1.06084	1.00081	0.749595	1.6024	0.686274	1.00391	0.769354
LCER	LCER(26:0)	nmol/g	0.123926	0.158684	0.162386	0.158581	0.180896	0.41844	0.210717	0.180587	0.178119	0.261825	0.225628	0.199303	0.189534	0.279101	0.339773	0.156113	0.224086	0.303576	0.2355	0.203622	0.0628945	0.250578	0.264333	0.201999	0.173515	0.24375	0.415728	0.305108	0.160346	0.368027	0.148542	0.146786	0.298377	0.165028	0.233995	0.132447	0.296134	0.121619	0.200926	0.103865
LCER	LCER(26:1)	nmol/g	0.33219	0.27185	0.4158	0.304319	0.153562		0.195782	0.247843	0.269275	0.394461	0.269918	0.264032	0.309378	0.385631	0.393817	0.25005	0.221996	0.245359	0.274242	0.313333	0.0412237	0.281905	0.326647	0.273735	0.179348	0.269965	0.56205	0.421914	0.250987	0.405199	0.225222	0.416636	0.333434	0.24885	0.362215	0.189277	0.350904	0.223337	0.240178	0.126939
LCER	LCER(20:1)	nmol/g	0.970875	0.962475	1.38437	0.471575	0.814875	2.24797	0.560975	0.528275	0.779275	1.47237	1.14148	0.600875	1.14777	1.04977	1.44168	0.303575	1.85827	1.32488	0.884375	0.529375	0.110161	1.01371	1.93112	1.08604	0.46237	0.996581	2.23644	1.68735	0.528338	2.01494	0.562605	1.26969	0.882188	0.415381	0.936769	0.501766	1.1751	0.555936	1.12513	0.697209
LCER	LCER(24:0)	nmol/g	1.19778	1.27452	2.76652	1.04965	1.07899	1.19654	1.22753	0.859173	1.1233	1.81114	1.52367	1.29116	1.13074	0.874151	1.45942	1.00926	1.16637	1.76053	1.04232	1.23042	0.140416	1.40106	1.41615	0.886699	0.71403	1.47015	1.58085	1.01987	0.745902	1.782	0.681564	1.48286	2.28797	1.27832	1.07768	0.949935	1.89508	0.583659	1.52821	1.11599
LCER	LCER(16:0)	nmol/g	3.44405	2.36829	4.40643	1.52233	3.07142	7.47347	2.09037	1.54959	3.00425	3.68094	3.66441	2.10589	4.33815	3.99573	5.48236	1.11339	3.8917	5.52071	2.24107	1.18869	0.319085	4.44385	8.16347	3.7288	1.4128	4.07412	7.69992	5.26252	1.60066	7.06006	2.96504	3.41639	2.29162	1.59139	3.55663	2.04198	4.79254	3.03075	3.09907	2.09592
LCER	LCER(22:1)	nmol/g	0.218516	0.297543	0.293294	0.232867	0.187925	0.474952	0.169891	0.14742	0.236549	0.275732	0.260626	0.29386	0.20813	0.290461	0.290367	0.157806	0.330588	0.27932	0.155823	0.209169	0.0361539	0.252145	0.562719	1.01394	0.216341	0.327485	0.475716	0.410755	0.177504	0.724712	0.546158	0.24503	0.196514	0.224738	0.146948	0.152196	0.348711	0.183919	0.300661	0.1887
LPC	LPC(15:0)	nmol/g		1.2378		0.767018	0.491188			0.785956	0.821544		1.11018	0.725483				1.28382			0.669311	0.800044				0.761718	0.85048	0.450221	0.458622	0.901659	2.1304	1.01275	0.582204		0.686552	0.630399	0.793	0.807259	0.378814	1.10383		1.25416
LPC	LPC(16:0)	nmol/g	28.7076	43.9627	30.1999	29.8158	16.9891	24.926	23.8982	26.7881	26.9701	27.2383	25.6873	58.1659	28.7112	17.4195	24.6128	30.0736	28.9591	29.0201	32.6556	21.5408	4.42194	22.2847	31.6498	36.1857	23.9505	43.3611	26.6184	34.0399	46.3887	65.3808	20.5217	23.286	29.3275	23.6975	34.5209	29.4366	20.7491	25.0012	15.0356	43.113
LPC	LPC(16:1)	nmol/g	3.67336	6.90506	2.83713	4.55746	1.91775	3.50768	1.93422	7.19363	5.88529	2.80185	5.74316	4.25086	4.94479	3.87699	3.94572	7.05081	4.32934	4.00264	7.07686	6.12583	0.418575	3.95402	4.92866	5.29459	5.57544	4.684	4.35144	4.22876	8.19547	5.5141	3.29913	4.17799	4.20749	4.0727	4.64158	4.16284	2.86434	5.07766	2.25034	5.60106
LPC	LPC(20:0)	nmol/g	0.632709	1.20506	0.620369	0.661791	0.285838	0.491225	0.213327	1.2527	0.910417	0.667052	0.857802	0.578565	0.369638	0.342279	1.43139	0.952508	0.840009	0.420435	1.50907	0.617977	0.128246	0.857341	0.713884	1.03472	0.365025	0.37973	0.561975	0.868456	1.21222	0.786481	0.560933	0.746883	0.403929	0.18637	0.825269	1.05985	0.580616	1.28644	0.537544	0.495862
LPC	LPC(20:4)	nmol/g	13.2584	17.0244	9.20797	12.2088	9.46554	12.4746	14.9468	17.3941	15.9079	14.7174	19.8042	16.8725	12.6713	12.0003	18.2035	18.5517	15.4443	10.2096	19.1562	17.9228	2.00664	14.5297	17.7363	13.5654	11.5536	16.4422	12.6071	17.4369	18.6438	23.1208	9.94414	16.9435	15.8614	9.16354	21.8028	17.4712	13.2561	16.1388	12.9703	13.3602
LPC	LPC(20:5)	nmol/g	2.03181	4.1572	0.852726	2.46092	1.90718	1.99793	1.88891	3.51577	2.81113	1.90091	3.6644	1.8293	2.39598	2.59214	2.24107	3.21114	3.03435	2.37276	2.84666	4.2081	0.259801	1.91893	2.47257	3.16057	2.21058	2.18821	1.43721	3.04913	4.1328	3.32856	1.72419	2.38433	2.5239	2.21003	3.38812	4.50281	2.19768	3.54499	2.17036	2.62738
LPC	LPC(22:6)	nmol/g	0.548874	0.969574	0.526564	0.589584	0.44541	0.528519	0.8398	0.673671	0.69127	0.519453	0.959796	0.906198	0.524786	0.510386	0.575896	0.663715	0.966285	0.649316	0.809223	0.552785			0.630866			0.961079	0.671121	0.585924	0.59758	1.24599	0.443168	0.746705	0.812675		0.577873	0.540742		0.625939	0.612961	0.513104
LPC	LPC(20:1)	nmol/g				0.393444				0.5624			0.338262				0.4502	0.530043			0.393706	0.472063				1.70861					0.442379		0.45458							0.44582
LPC	LPC(22:4)	nmol/g	1.35018	1.27534	1.03762	1.13058	0.557646	0.831452	0.925553	1.033	0.709194	1.15259	1.17824	1.3713	0.998455	0.854755	1.34969	1.35422	0.970135	0.886634	1.38125	1.13463		1.06454	1.7335	1.01606	0.671549	1.00228	1.45519	1.122	1.33387	2.72458	0.858077	1.30902	1.09382	0.93879	1.26558	0.99748	0.7578	1.0841	0.936822	1.14402
LPC	LPC(20:2)	nmol/g	0.860519	1.21816	1.01039	0.776589	0.534669	0.926719	1.0648	1.09257	0.751786	0.945758	1.11283	1.26287	0.809864	0.956413	1.1972	1.20314	1.15886	0.595455	1.40322	0.743576		1.0433	1.79826	1.47698	0.514255	1.05796	0.899821	0.976007	0.830151	1.87182	0.624148	1.14755	1.23226	0.669258	1.8217	0.9834	1.32599	0.899946	0.96498	0.832281
LPC	LPC(17:0)	nmol/g	1.49494	4.10636	1.93291	2.61505	1.70603	0.880003	1.2624	2.75382	2.75457	1.65014	2.78294	2.75308	1.91009	1.58337	1.17803	3.28214	1.90987	2.84193	1.37718	2.34113	0.598161	1.13252	1.52612	2.89761	2.09708	2.39776	1.46113	3.44191	3.77125	3.12827	1.75523	1.09409	1.28952	2.08777	1.75268	2.60679	1.05265	2.2696	0.81194	3.50681
LPC	LPC(18:0)	nmol/g	6.99881	11.3496	9.96096	8.16211	4.1907	6.12756	5.89036	7.58141	9.25775	6.53742	7.05956	12.0137	7.31979	5.18585	6.47987	7.73124	9.04017	6.76101	9.64829	7.65808	3.05194	6.00105	9.96648	11.5634	7.60135	10.9252	7.12677	7.67	12.0618	17.0209	6.52715	7.29985	8.30002	5.48801	8.92356	6.40768	6.8422	6.73469	4.92406	9.07023
LPC	LPC(18:1)	nmol/g	58.4069	96.9985	63.7528	75.0402	34.5865	53.9688	39.8964	123.924	81.1322	55.81	78.4453	74.5381	66.9208	57.6984	73.8921	90.3806	70.4678	58.8966	113.399	87.959	4.83824	66.9607	75.5008	70.8339	66.9167	73.526	75.8516	68.0542	87.9144	95.1496	45.1215	75.0469	76.7061	49.8444	79.2905	61.6966	56.104	75.8023	49.5713	75.8341
LPC	LPC(20:3)	nmol/g	6.04294	8.40811	5.03076	5.31099	4.20066	5.90599	6.16528	6.68732	5.84223	7.014	7.90121	7.85871	5.74509	4.12345	7.65854	7.93993	6.91879	4.35716	9.44572	6.73787	0.870142	6.51678	8.77207	5.67537	4.81025	7.59322	5.45966	6.32214	6.87756	11.0934	3.5713	7.9599	7.18287	3.6609	8.98402	7.55031	6.49595	5.92221	6.35665	5.57285
LPC	LPC(18:2)	nmol/g	54.9711	66.5118	67.4162	41.3848	27.2404	51.0471	55.3279	59.3189	48.2221	69.2785	72.2347	82.0455	54.3992	38.9207	103.612	75.6339	68.1951	40.2187	103.188	47.669	4.14085	61.1225	75.7443	48.2165	43.593	60.4152	52.9178	51.187	79.6753	105.585	29.8386	78.4028	76.2039	30.5603	84.3943	63.7349	68.9239	54.0227	54.2316	49.4728
LPC	LPC(22:5)	nmol/g	4.60813	8.25535	4.508	5.88903	3.97756	3.83927	4.86797	8.61038	6.03425	5.2168	7.60024	5.74692	4.11162	5.03103	6.6966	8.0198	5.27208	4.86073	7.19908	8.54753	0.38142	4.92204	5.57313	5.18971	4.71857	5.44587	4.31675	5.59954	7.23521	8.26922	3.7699	6.79172	6.03502	4.57065	6.77921	6.9972	3.7062	5.84518	5.4112	5.65497
LPC	LPC(18:3)	nmol/g	4.94868	13.3378	3.87838	8.86669	5.27	4.54671	4.41664	11.3707	10.3628	7.32229	12.9863	6.076	4.14551	7.67689	7.35501	14.1954	7.13021	9.12616	11.2018	11.0601	0.730859	4.26602	7.02135	8.16326	9.10804	4.99763	4.06926	10.6629	16.3116	9.33786	6.42313	7.86945	7.16245	6.93654	8.06608	13.096	6.00375	10.9373	5.19224	9.97659
LPE	LPE(18:1)	nmol/g	22.2762	33.6953	23.8302	21.9398	13.6117	22.7539	15.136	43.333	24.7451	28.8142	23.3065	25.6148	23.0725	20.0055	30.3929	32.7872	34.8882	21.1155	35.7919	29.8948	3.83146	23.7134	25.4925	198.143	21.5322	24.8619	23.2182	26.1565	30.1544	30.7829	45.586	27.8714	21.961	16.7776	27.9692	20.8762	16.6579	23.0749	13.4143	26.0292
LPE	LPE(20:0)	nmol/g		0.251977		0.168293							0.138649				0.312604	0.2247							0.187577	1.26928					0.239287		0.342333		0.15541					0.210113
LPE	LPE(14:0)	nmol/g																								0.2859
LPE	LPE(18:0)	nmol/g	50.6287	62.1303	46.5363	46.3085	14.6126	36.3536	34.2975	37.4699	37.254	30.1004	37.5383	99.6789	36.4481	22.2596	30.418	37.7491	38.6726	39.2727	37.8335	36.0185	2.95645	28.5245	53.2816	35.3375	44.0112	79.3945	29.9183	42.955	89.9922	116.803	27.2895	36.3547	47.9726	34.5231	50.2577	38.6535	31.4316	35.58	19.7572	67.6308
LPE	LPE(20:4)	nmol/g	23.5881	28.5382	19.3804	20.551	15.9385	25.0722	18.8711	30.9155	23.1593	20.3876	24.6148	28.2162	22.1459	17.5715	32.5022	30.202	28.5144	19.5106	31.2649	25.1787	4.80757	23.9731	32.0046	19.9719	19.4861	27.4067	25.2716	26.9828	30.3242	37.0817	14.0817	27.2664	27.0959	16.704	32.6974	24.2298	22.3753	23.559	21.0849	20.9744
LPE	LPE(22:4)	nmol/g	1.0726	0.607862	0.901783	0.552969	0.509942	0.853913	0.734116	0.854074	0.528347	1.11934	0.718375	1.03369	0.766487	0.66219	1.25205	0.915668	0.972014	0.580092	1.03191	0.645884	0.280906	1.25949	1.18179	4.4425	0.463471	0.806882	1.05702	0.813518	0.819189	1.47669	0.856233	1.02263	0.899431	0.594513	0.800245	0.727605	0.7521	0.707937	0.778646	0.469143
LPE	LPE(15:0)	nmol/g	0.189878	0.274846				0.194101					0.261782	0.223963				0.274944	0.207854		0.21139	0.21915				0.600696	0.200494		0.208024		0.365138	0.202742		0.21915	0.201168			0.261856				0.286019
LPE	LPE(20:1)	nmol/g	0.218517	0.2721	0.249943	0.200881			0.218969	0.445172		1.09462	0.241013	0.37791					0.994007		0.277978				0.196085	12.6785		0.218775	0.261682	0.278015	0.129605	0.2721	2.46373	0.275367			0.162006					0.358091
LPE	LPE(22:6)	nmol/g	0.641086	0.708401	0.544532	0.623961	0.442147	0.521395	0.516932	0.83711	0.428757	0.698564	0.717783	0.861067	0.543621	0.418464	0.525221	0.922734	1.11849	0.589894	0.559106	0.536243	0.0953914	0.416319	0.879387	1.43048	0.324513	0.960239	0.607101	0.536161	0.741679	1.48121	0.545811	0.527424	0.65509	0.411363	0.475783	0.606058	0.418927	0.428055	0.603189	0.819531
LPE	LPE(18:2)	nmol/g	24.018	34.1576	38.5129	22.499	12.5233	27.0368	19.4123	38.7802	24.8118	27.7905	31.4103	27.2393	28.0866	20.9077	51.382	41.8762	27.9794	20.1115	46.651	26.0754	1.9371	33.0293	33.1411	22.8395	23.18	25.5617	27.7837	28.013	32.3361	31.2601	13.0083	40.895	34.7718	19.6353	36.0301	27.246	29.2763	26.6289	21.419	25.4075
LPE	LPE(20:2)	nmol/g	0.578153	0.612767	0.529318	0.377177	0.287735	0.449535	0.46483	0.925546	0.410002	0.997725	0.503558	0.503737	0.488174	0.340416	0.872059	0.614645	0.89272	0.380844	0.673587	0.520463		0.510982	0.527754	9.7376	0.350718	0.449982	0.5121	0.699448	0.359911	0.887665	1.76961	0.791382	0.636212	0.355314	0.59422	0.326864	0.476569	0.51533	0.427123	0.476196
LPE	LPE(17:0)	nmol/g	0.941667	1.694	0.939333	1.24444	0.493444	0.912444	0.783556	1.27844	1.29922	0.585222	1.10956	1.475	0.919333	0.774667	0.757333	1.292	0.738778	1.32667	0.668	1.04211	0.141554	0.489632	0.791155	1.44633	1.16445	1.47343	0.70305	1.44113	2.1082	1.81036	0.960095	0.460264	0.890592	0.920905	0.806925	1.25265	0.475467	1.1025	0.344962	2.00641
LPE	LPE(20:5)	nmol/g	2.35458	4.31239	1.45568	2.80096	2.09255	2.47666	1.8322	4.77282	3.86209	1.91504	2.91544	2.01777	2.53593	2.35789	3.34807	4.02025	3.05924	3.20527	3.04642	4.04183	0.335626	2.25694	3.20327	2.51688	2.95871	2.52339	2.01651	4.04978	4.65961	3.84938	1.71566	2.75769	2.58168	3.02426	3.74142	3.90842	2.41418	3.20265	2.44808	3.13047
LPE	LPE(16:1)	nmol/g	1.55997	2.01103	1.07508	1.39386	0.671648	1.41531	0.882624	2.36479	1.77415	1.05505	1.80201	1.46819	1.58187	1.12743	1.51083	2.22272	1.92513	1.39733	2.16325	1.96839	0.201633	1.2678	1.83292	5.34951	1.17598	1.57134	1.39641	1.9362	2.2786	1.48399	1.71772	1.62544	1.52869	1.3391	1.72517	1.47654	0.89319	1.54211	0.606274	1.79521
LPE	LPE(20:3)	nmol/g	8.03918	10.7461	7.78028	6.4112	4.82737	8.94253	6.32451	10.2744	6.88671	8.03416	7.67795	7.7868	7.51795	5.83212	11.241	10.0228	9.05756	6.05232	11.9195	8.22067	0.864047	8.28316	9.90057	12.6339	5.73132	8.32162	7.9099	7.81711	7.81093	12.6748	5.76466	9.5026	8.68952	5.19346	9.84834	7.91106	8.4776	7.81151	7.29278	6.81122
LPE	LPE(16:0)	nmol/g	2.25169	2.9889	2.26172	2.08138	1.13764	1.76745	1.51406	2.93241	2.04692	3.87925	1.70796	4.18303	1.85964	1.43263	1.6973	2.42852	2.9917	2.50539	1.97749	1.37417	0.372318	1.65533	1.63109	28.1379	1.79063	3.43885	1.98832	3.8796	3.44119	4.28988	6.23664	1.55819	2.14212	2.00721	2.0112	2.44367	1.45851	2.1171	0.895802	4.48271
LPE	LPE(18:3)	nmol/g	1.4971	5.58978	1.51044	3.20117	1.95434	2.01001	1.43412	5.36402	4.15085	2.65305	4.63573	1.61684	1.91835	3.09765	3.08335	6.32339	2.65215	3.33092	4.01418	4.44775	0.161973	2.26549	2.7221	2.90748	4.10362	1.96854	1.90356	5.37294	6.17011	2.14534	2.33172	3.4907	3.27352	3.32955	3.36409	4.88352	2.43944	4.46506	2.09888	4.07566
LPE	LPE(22:2)	nmol/g																								0.2297
LPE	LPE(22:5)	nmol/g	5.35864	6.64089	4.15966	5.30377	4.53548	5.07732	3.96003	8.80186	4.82953	4.87577	5.41848	5.09552	4.57102	4.75689	7.17401	7.14266	5.85762	5.5898	6.93772	6.52252	0.598701	4.65157	6.56392	11.7591	4.5701	4.6997	5.62653	5.91847	6.831	7.43002	4.10056	5.53027	5.16972	4.59337	6.10674	5.91689	4.51881	5.09904	5.01272	5.49269
MAG	MAG(12:0)	nmol/g		0.0992084						0.335912	0.390363	0.281462	0.297894					0.354277			0.233133		0.131627	0.631061	0.297894								0.256713			0.028312	0.304515	0.376355		0.366287	0.23322
MAG	MAG(15:0)	nmol/g	0.20656	0.477124			0.158753		0.270003	0.571072	0.264492	0.205919	0.140809			0.993388	0.819591	0.865219	0.197332		0.286409	0.473023	0.139417					0.537937		0.820755	0.251212		0.305201	0.0931535	0.160639		0.365316	0.370111	0.242865		0.198467	0.524529
MAG	MAG(16:0)	nmol/g	7.71115	4.4724			12.0838	174.386	12.488	91.4778	103.714						36.1997	110.558	13.2588				24.7293													4.92331	5.19232	45.0661			59.1763
MAG	MAG(16:1)	nmol/g	1.71098	2.21502	1.97484	1.7077	0.924789		1.27272	1.00329	2.46345	1.1776	1.03075	2.31491	2.27153	2.3757	1.62224	1.25909	1.68909	2.3366	1.84102	1.55	0.868073	1.54377	1.93387		1.21003	2.86552		2.77098	1.65611	4.2951	0.856242	1.22999	1.79118	1.57741	2.45999	2.05043	2.26709	1.75682	1.30067	1.65858
MAG	MAG(17:0)	nmol/g	1.27577	0.644381	1.80122				0.473639	0.722279	1.79143	0.0213262	0.44084	0.717121	0.162707	0.709054	1.02647	1.31452	0.447188	0.736827		0.372861	0.347605	0.269402	0.555598		0.178265	0.268804	1.00239	0.980555	1.10571	0.55313	0.513132		0.805907	1.25157	0.865867	0.903025	0.687257	0.846803	0.738918	0.422892
MAG	MAG(18:0)	nmol/g	4.89176				2.45778	116.829	17.4264	40.8041	41.2227					20.275	30.6378	51.1636	4.67059				24.3563						14.4117								25.4564	47.312			91.3317
MAG	MAG(18:1)	nmol/g	39.8398	37.9829	40.3964	31.8982	13.4849	40.5487	21.8141	19.3689	39.2024	31.9196	17.1745	57.9592	55.0705	26.2236	31.9971	14.8708	39.886	45.0787	36.1612	19.5093	7.1988	32.1018	63.5065	20.6833	23.3576	76.6488	41.5655	60.7075	54.2013	154.543	15.6405	30.0727	36.0566	26.4729	59.6421	23.8823	47.4708	28.9076	16.2802	39.5043
MAG	MAG(18:2)	nmol/g	5.35691	5.61048	8.61862	3.84222	2.36128	8.03863	8.49635	1.80808	4.42122	6.6222	2.38788	16.2565	9.50509	3.16576	8.3315	3.26442	7.11614	5.3581	5.75221	2.31116	2.21725	7.50147	9.55358	3.64058	4.33698	8.82918	5.63042	7.39341	7.19437	22.6401	2.25041	5.33817	7.63208	4.68261	10.4653	3.97337	7.29242	4.23842	4.10428	4.55999
MAG	MAG(18:3)	nmol/g	0.935954	1.85882	2.03852	2.01265	0.839697		1.89978	1.13024	2.35773	1.49802	1.18465	2.46464	1.50017	1.30855	1.29282	0.959796	1.55534	2.35697	1.34381	1.47139	0.493134		1.65964	1.91299	2.15334	1.22156		2.57505	1.52851	3.53644	1.11322	1.01821	1.35357	1.62642	2.44416	1.71373	1.10961	1.34354	0.780507	1.46752
MAG	MAG(18:4)	nmol/g							0.229081									0.0114813													0.7053
MAG	MAG(20:0)	nmol/g	0.106032	0.147006				3.2609	0.208631	1.06271	0.709653	0.174468				0.687244	1.54297	1.78519				0.0970243	0.628095	1.04377		0.0040201	0.687244	0.170946	1.90858	0.869345							1.75157	1.06145			0.406418	0.0323009
MAG	MAG(20:1)	nmol/g	1.41457	1.03987		1.204			1.32566	1.03917	1.64129	1.52161	0.962194	1.04373	1.62994	1.49599	2.21509	1.48043	1.14832	1.10948	1.19078	0.945816	0.483693		1.308	1.45951	1.11019	1.14538	1.47571		1.204	2.06933		1.34939	1.20928	1.39903	0.858571	0.954328	1.24049	0.82977	1.08722	1.08611
MAG	MAG(20:2)	nmol/g		0.816882		0.729896	0.933746		1.3389	0.63009	0.825888	0.985344		1.2801	0.822497			0.905033		0.8813	0.769416	0.884267	0.453277			1.2996	1.05817	0.894491	1.57688					0.864637	0.836432	0.957844	1.22835	0.753119			0.868109	0.562453
MAG	MAG(20:3)	nmol/g	1.54522	1.76522	2.01683	1.24018	1.0015		1.533	0.927963	1.15473	1.06746	0.975639	2.15915	1.71522		1.5027		1.5424	1.55098	1.13018	1.47523	0.623059	2.05806	1.68869	2.25593	1.35756	1.52559		1.89824	1.0186	3.8046	1.1145	1.29199	1.59125	0.913633	1.82302	1.38788	2.09225	1.28262	1.5027	1.40314
MAG	MAG(20:4)	nmol/g	2.53855	1.90981	2.72445	1.42036	1.09598		3.08504	1.53107	1.6626	2.33009	0.800411	3.24688	3.32346		2.60761	1.83913	2.45098	2.49043	1.89177	1.80223	2.18433	2.69106	2.79227	1.18291	2.12459	2.11531	3.75913	2.82584	2.09448	5.25979	1.23267	1.48446	2.78101	1.66288	3.92689	1.64935	2.97129	1.47804	1.44773	1.43835
MAG	MAG(20:5)	nmol/g		0.923316		0.318586			0.903217	0.470012	0.538701	1.21739	0.00890314	0.420057	0.911023			0.442303	0.358394		0.322294	0.646221	0.33615				0.613554	0.470012			0.505177						0.582251	0.502603	0.42419		0.356487	0.397263
MAG	MAG(22:0)	nmol/g	0.432298	0.0935379					0.3484	0.464863	0.659797				0.0822308	0.151882	1.87101	1.07703	1.15686			1.4669	0.1031	0.575198				0.464376		0.738603	0.110435		0.116798	0.214541	0.410821	0.582975	0.33314	0.688318	0.555137		0.512541	0.465349
MAG	MAG(22:1)	nmol/g			3.91218		1.18778		0.323476			0.805331	0.83635		0.731308	1.58434		0.787001				3.28334	0.645678			0.966302	0.948929				0.707788	1.26521	0.556119	0.895506	1.16583	0.85963	0.83635	0.777368			0.745227	0.64342
MAG	MAG(22:2)	nmol/g		0.172525		0.082525	0.395825		0.387925	0.308025	0.093025		0.132025	0.298525		0.346925																						0.8858		0.9001
MAG	MAG(22:4)	nmol/g	1.03986	1.08251	1.94989	0.999532	0.69605		1.52963	0.735117	1.16286	1.00901	0.733327	1.29185	1.48256		1.63598	0.999427	1.11315	1.18497	1.06819	0.732379	0.719377	1.07944	1.79901	1.00278	0.871849	1.27086		1.95778	0.766407	2.21983		1.33435	1.15149	0.787571	1.20746	1.07126	1.58511	0.915212	0.996668	1.02018
MAG	MAG(22:5)	nmol/g	0.670764	1.56776	1.87894	0.485041	0.310276	4.54995	1.7447	1.75417	1.40772	0.757291	0.310162	1.14643	2.42618		2.48063	1.99982	1.53671	1.35544	0.183911	1.95074	0.342222	1.11624	1.98224	1.31524	1.48274	1.68709	1.60572	2.00104	1.53546	4.25953	0.595272	0.371545	1.75401	1.60881	2.78985	1.00212	0.782073	0.963778	2.16955	1.53797
MAG	MAG(22:6)	nmol/g	0.0277888			0.123511			0.353936	0.286931	0.102701			0.259047	0.111025	0.553288	0.637772	0.502513				0.37211	0.119729				0.195938			0.834768	0.197099		0.165482	0.190953	0.405239	0.31667	0.561071	0.257192	0.358394			0.354092
MAG	MAG(24:0)	nmol/g	0.859337	0.596062		0.269673	0.251779		0.522406	0.347629	0.346381	0.535168	0.229031	0.172159	0.154126	0.925087		0.478296	0.749477		0.338613	0.629076	0.0589104	0.478895	0.593362	0.439547	0.362883	0.0846819	1.19098	1.09009	0.33573		0.160045	0.276382	0.300853	0.412963	0.438409	0.415645	0.69409	0.136143	0.557917	0.406052
MAG	MAG(24:1)	nmol/g				0.352558				0.5333	0.607342				0.509897	0.755227				0.716554	0.393876						0.780691	0.111333			0.601111					0.92632		0.465489			0.291091
MAG	MAG(14:0)	nmol/g			0.191868			2.00955			0.751209		0.0206143			0.94651		0.760566					0.884419		0.248919	0.169929			0.765893	0.109893						0.288373	0.792739	0.755887			1.07136
PC	PC(12:0/18:2)	nmol/g	0.848387	1.43954	1.22326	1.0247	0.734881	0.937577	0.815605	0.761264	1.0183	0.667546	0.964452	1.70937	1.37929	0.732223	0.871423	1.15061	1.10857	1.05433	1.18575	1.20121		1.14455	1.65434	0.937465	1.12687	0.980661			1.73934	1.84234	0.790939	1.02139	1.28968	1.12344	1.0215	0.847105	0.831885	0.839709	0.753423	1.09492
PC	PC(14:0/14:0)	nmol/g																								0.914							0.3118
PC	PC(14:0/18:3)	nmol/g	2.87117	7.63995	2.70569	6.61645	3.05245	3.10905	3.79491	3.99639	6.0483	3.85269	7.40119	3.69741	3.24716	4.95603	2.91541	6.48981	3.12013	6.50325	3.75087	5.10886		2.32588	3.8238	4.58511	7.19267	3.54954	2.16076	5.78133	5.38736	3.8742	2.60431	3.4211	3.3206	6.87939	3.54304	7.62738	3.12438	4.49131	2.36206	7.11564
PC	PC(15:0/20:4)	nmol/g	1.58068	2.94637		2.28535	1.9039			1.87185	2.49339		2.57117	2.13872	1.99705	1.87423		2.70321		2.03138	1.30478	2.42375	0.649734		2.25263	2.58832	2.5724	1.91747	1.17689	2.71748	3.67893	3.2613	1.69321	1.28652	1.51353	2.7507	2.6191	1.91291		1.6913	1.72781	2.84293
PC	PC(16:0/20:3)	nmol/g	37.4505	49.4658	32.0006	32.511	31.1896	32.8018	34.9746	28.0012	31.9744	38.4779	28.1337	52.9442	47.295	26.834	35.1371	35.3274	31.5302	36.2338	37.5012	42.8461	3.85281	37.8031	52.7364	42.202	30.8864	44.042	33.4327	34.3343	32.9737	71.6669	21.5231	37.7714	38.152	34.212	42.7346	32.0915	30.4468	26.418	39.0167	35.7774
PC	PC(17:0/18:3)	nmol/g	3.13459	13.8467	2.85866	11.2337	9.06164	4.03325	3.1575	7.16968	9.00251	3.80009	9.28017	3.80961	3.33859	6.25301	3.66494	11.457	3.7871	13.4382	4.74919	12.1459	1.2626	2.9578	6.0751	9.8799	11.9848	3.2621	3.0063	12.6518	13.6729	6.2363	4.9271	3.9789	3.881	12.5983	4.2413	11.3333	3.2853	9.2683	4.4243	10.6385
PC	PC(17:0/20:5)	nmol/g		2.9643		2.57792	2.44601			1.95169	2.81627		2.3025		1.67628	2.03898		2.14268	1.6633	3.33988	1.45964	3.1143			2.10853	2.49647	2.98091	1.53518		3.28092	3.59394		1.771	1.68231		4.233	1.86132	3.03534		2.07936	1.27973	2.98742
PC	PC(18:0/20:1)	nmol/g	0.66575							0.616423					0.619344		1.23419					0.910476			0.66575	6.44471							1.6069	0.670885			0.410531				0.427287	0.474223
PC	PC(18:0/20:2)	nmol/g	0.950895	0.926905	1.04972	0.609611	0.70014	1.15268	1.19059			0.849704	0.599147	0.900448	0.997591		0.785436	1.08605	1.38231		0.817521	1.22465		1.37433	1.49337	2.83117	1.09571	0.9389	0.855878	0.897851	0.819857	1.91947	1.15502	0.657815	0.918581	0.809389	1.3965	0.76598	1.01176	0.556628	1.10515	0.852799
PC	PC(18:1/14:1)	nmol/g				0.4425
PC	PC(18:2/18:2)	nmol/g	14.494	13.2864	17.4181	9.16204	4.32237	10.0983	20.057	5.51758	8.44703	9.23545	7.45925	21.5248	16.1226	5.2748	15.4817	8.90227	15.1529	11.1143	10.5336	10.1089	1.07227	11.6179	24.4528	7.64541	11.9305	12.2578	7.50431	6.54278	18.6087	44.5862	4.52002	10.5007	13.5766	8.23429	18.7875	7.07303	12.8379	4.09044	10.1419	6.30728
PC	PC(18:2/20:1)	nmol/g			0.5479																					1.1209							0.6399
PC	PC(20:0/18:1)	nmol/g	2.50158	3.5528	2.24507	2.8065	1.79565	2.57241	1.58451	2.73022	3.23717	2.31527	1.87147	2.27267	2.97119	1.95945	2.76988	2.97458	2.98021	3.47224	2.80462	4.18416	0.632868	2.35031	3.66486	8.74797	2.95078	2.38006	2.74448	2.74856	3.56105	4.22092	2.97447	2.68156	2.64971	3.35135	3.58915	2.75154	2.19801	2.27945	1.95029	3.56744
PC	PC(20:0/18:2)	nmol/g	2.04066	3.34811	1.85892	2.51018	1.68696	1.72034	1.89781	2.46304	2.46645	1.83502	2.35159	2.39721	1.76037	2.6389	1.83123	3.17548	2.15278	3.34773	2.40262	2.99554	0.599006	1.78248	3.16728	4.06948	4.68181	2.25539	1.63882	3.17951	3.87409	3.82722	1.68775	2.19252	2.13401	3.36158	2.49341	3.66962	1.9729	1.86836	2.19906	3.86864
PC	PC(20:0/20:4)	nmol/g		1.33214		1.32675	0.948336		0.782257	1.14705	1.22302		0.82277		0.860457	1.18268		1.27227		1.42516		1.55304	0.571925		1.20859	1.57983	1.65127	0.94914		1.79201	1.51436	1.19711	0.887388	1.0067	0.900432	1.61154	0.854477	1.36465		1.10017		1.96027
PC	PC(12:0/20:4)	nmol/g		0.989		0.8323									0.6458					0.8064										0.6797
PC	PC(16:0/14:0)	nmol/g	3.64281	4.49719	2.97749	2.70366	3.54328	3.39641	2.68385	2.15966	3.18814	4.26247	4.28347	4.24425	4.34051	2.65573	2.89361	3.54962	3.74313	2.55441	3.55487	3.66282	0.73548	3.10992	7.0278	32.3051	3.85557	4.25463	4.66407	2.93014	3.3292	4.99514	7.6985	4.76044	3.03325	3.7637	3.86231	3.0416	2.75005	2.4541	2.39681	3.26025
PC	PC(16:0/16:1)	nmol/g	83.2878	99.5961	59.5087	92.54	52.2918	77.3767	56.6522	86.4463	94.6869	63.2533	73.6216	99.0565	128.498	63.0916	61.2424	88.2949	72.2543	96.7556	83.4102	113.908	7.48183	82.6917	118.67	106.587	111.962	97.276	90.8903	81.6274	91.8424	87.3674	60.3508	77.8754	84.0063	114.585	78.6796	66.54	62.369	73.3106	69.0515	103.848
PC	PC(18:1/20:1)	nmol/g		0.4221		0.5662							0.4694												0.9546	3.1615		0.4676					0.9839	0.5868	0.5339		0.8056		0.4987
PC	PC(18:1/20:5)	nmol/g	3.22837	8.47044	2.63547	5.91807	4.47832	3.88594	4.3799	6.55143	7.13914	3.44042	4.27434	3.90623	5.42763	4.63428	3.52	5.22831	4.96306	7.87723	4.78692	7.99946	0.487706	3.00354	5.79401	5.08817	6.93904	3.90956	2.63649	5.16699	7.92796	6.64388	3.25543	3.66939	3.70733	6.89613	5.23354	5.18449	3.70973	4.4105	3.45713	5.0107
PC	PC(18:1/22:6)	nmol/g		2.39455		2.42814			1.49586									2.33603	2.3502						2.47433	3.04358	2.11521	2.69679			2.6492	4.66913	1.84706			1.8977	2.44622	1.92012			2.25418	1.64871
PC	PC(18:2/20:3)	nmol/g	1.51717	2.41423	1.30065	1.65542	1.16527	1.27099	1.82056	1.12073	1.16814	1.88406	1.21179	2.06376	2.10565	0.777429	1.27044	1.27871	1.89685	1.2947	1.46183	1.93654	0.251158	1.62	2.32003	1.58163	1.6243	1.41645	1.00979	0.738571	1.90358	4.73201	0.849734	1.47963	1.70543	1.34603	2.09624	0.921432	1.26939	0.794519	1.15502	0.854404
PC	PC(18:2/22:5)	nmol/g	1.64957	3.49437	1.91707	2.52724	1.95121	1.73401	2.06362	1.07931	1.1078	2.19773	1.40861	2.19793	2.57753	1.59178	2.10764	1.90977	2.25409	2.00274	1.58797	3.50702	0.214099	2.02506	2.82298	2.23391	1.92889	2.54328	1.30498	1.08624	3.72025	6.25239	0.853438	1.59657	1.4534	2.82308	2.8796	1.66189	1.57615	0.945161	2.03858	2.13747
PC	PC(14:0/20:2)	nmol/g										0.6297		0.5076												0.6484		0.7049				0.6403			0.6236			0.6997				0.4617
PC	PC(14:0/22:1)	nmol/g																								0.8827
PC	PC(16:0/16:0)	nmol/g	24.355	23.1004	20.1711	16.5786	26.1829	24.4045	23.4479	16.6826	16.7413	29.7245	22.1398	39.8424	29.4599	15.2828	26.869	19.2524	28.0387	21.5611	20.5672	25.3687	6.94749	22.8732	31.0929	153.292	18.9438	25.8471	25.9222	18.4491	20.2258	35.9622	30.9001	26.6776	28.6018	18.8345	27.4669	19.9018	21.4691	17.082	22.1323	23.6751
PC	PC(16:0/18:1)	nmol/g	1259.56	1350.47	1204.09	1318.85	805.572	1051.63	960.739	1390.8	1215.73	792.788	859.764	1603.08	1495.84	815.795	1274.61	1055.69	1134.93	1428.37	1240.31	1444.59	91.7477	1325.25	1602.25	1692.12	1238.62	1371.88	1421.98	1166.73	1035.28	1557.89	772.793	1217.41	1287.69	1308.28	1192.49	904.886	1060.02	910.135	1105.69	1241.06
PC	PC(16:0/20:1)	nmol/g	2.0389	2.3529	1.8369	1.5631	1.296	1.5584	1.3329	1.9361	1.2686	2.5505	1.8106	2.4444	1.2645	1.4063	2.3777	2.1011	2.7036	1.8055	1.787	2.1063	0.235715	1.64301	2.26932	31.6074	1.27474	1.37904	2.13207	1.68113	1.99855	2.3968	5.12529	2.0497	2.08571	1.68334	2.19528	1.55528	1.32981	1.96416	1.22168	1.52626
PC	PC(17:0/16:1)	nmol/g	3.65604	9.79423	3.65913	7.60736	4.8529	3.23455	3.44159	7.16102	7.36393	3.70067	8.69808	4.63105	7.94033	6.3563	3.1615	8.05595	4.52687	7.8941	4.24744	9.55728	0.9999	3.5937	6.0287	9.331	10.3845	4.9626	4.3921	7.4282	9.5517	5.7482	5.9326	4.4493	3.5282	10.3673	4.418	6.8577	2.9787	5.461	2.916	9.5287
PC	PC(17:0/22:6)	nmol/g																													0.957					0.976
PC	PC(18:0/18:0)	nmol/g	5.01653	6.17694	6.76105	6.49487	3.69326	5.10603	5.77067	5.30484	5.75011	4.56788	4.50147	7.13263	6.69137	3.92854	4.40808	5.38064	7.14149	5.78796	5.0762	7.11619	0.46653	5.31755	7.28259	7.8435	6.65253	6.97792	5.2698	4.53263	5.2678	8.94449	3.78158	6.19796	5.48391	6.30011	5.81168	4.70384	5.64684	3.79062	5.45975	5.82652
PC	PC(18:0/22:5)	nmol/g	6.22432	9.64873	7.88636	10.8805	6.71946	6.09953	7.29617	7.45103	7.666	5.60055	7.96057	7.23792	6.39814	7.83899	5.97038	8.9892	6.63716	7.46647	7.03259	15.5628	1.68909	5.23589	10.5068	7.09877	9.63701	7.88253	5.24989	6.47321	9.44151	11.5721	4.60892	6.90591	8.01124	9.62836	7.40455	8.99801	4.8279	5.90889	8.77508	7.34265
PC	PC(18:1/22:5)	nmol/g	3.79882	6.58337	3.89363	5.9257	3.91545	2.30005	3.86179	4.88413	4.59701	3.00808	3.56257	4.18747	5.03859	3.88929	4.35207	4.9504	4.55493	5.71519	4.62172	8.21396	0.562862	3.19149	5.57608	4.79376	6.25773	4.54306	3.00919	4.36394	6.35071	7.32716	2.84086	3.32876	3.62975	4.18539	4.77115	4.72348	2.78448	3.21598	4.96359	5.1078
PC	PC(18:2/20:5)	nmol/g	1.89916	3.40335	1.29089	2.75927	1.79086	1.72304	1.66704	0.866938	2.52393	1.53375	1.80266	2.42567	1.97664	1.24474	1.0093	0.832592	2.32722	3.60328	1.88024	2.13656	0.438603	2.12884	2.81245	2.70782	3.48105	1.74968	1.8245	1.59289	6.30574	6.04548	1.48826	1.84738	1.48564	1.83552	3.45335	2.29213	1.65628	1.40672	1.78546	2.40852
PC	PC(12:0/16:1)	nmol/g		0.4804																		0.5003					0.4081
PC	PC(12:0/18:3)	nmol/g																0.7157									0.5111				0.6777
PC	PC(14:0/20:3)	nmol/g	2.38368	2.25919	1.39763	1.61907	1.08418	1.75244	2.01139	1.62469	1.79776	2.01653	1.87634	1.99501	1.86074	1.44462	1.95394	1.41501	1.31875	1.13009	1.18784	1.81612		1.90666	1.99584	1.70263	1.7751	1.85462	1.61958	1.70494	1.68874	2.86311	0.711047	1.47323	1.91532	2.02322	1.6222	2.62354	1.87888	1.08449	1.51782	1.8673
PC	PC(16:0/18:3)	nmol/g	118.97	243.204	81.5411	189.362	130.461	95.561	111.035	141.813	169.526	132.249	163.55	151.443	106.475	131.704	124.343	208.44	124.633	248.048	148.408	210.8	12.5699	86.6551	156.35	172.509	189.414	109.194	77.1168	183.209	231.741	205.247	97.8594	121.2	140.024	202.113	131.748	188.53	104.604	134.038	127.896	199.177
PC	PC(17:0/20:4)	nmol/g	2.55947	7.73828	3.15408	6.89556	5.64881	3.50617	4.09885	4.42909	5.77037	2.86532	6.46642	4.94025	4.82835	5.04525	3.98796	5.90851	4.80588	6.80439	4.10953	9.89423	1.36294	3.10397	5.86559	6.78938	6.68801	4.68864	3.58346	6.79619	8.63573	6.23535	3.78975	3.7659	4.67158	6.94748	5.07996	6.29438	3.09391	4.60623	4.30354	6.78363
PC	PC(17:0/22:4)	nmol/g																																								1.1009
PC	PC(18:0/12:0)	nmol/g	5.58247	7.74075	4.30102	8.05257	2.97395	6.12512	5.48574	5.31338	8.32012	4.0014	5.66173	7.54562	9.64109	4.90813	4.75945	5.72856	4.86343	11.5605	5.13356	9.3932	0.306996	5.06552	9.50111	6.81784	9.96757	7.33369	3.75897	5.31641	8.10584	10.8996	4.31043	5.163	5.58119	9.18685	6.67068	5.66301	4.30111	4.62012	4.72544	8.53539
PC	PC(18:0/16:1)	nmol/g	12.0918	16.5063	10.526	15.1235	8.01817	11.4074	10.7841	10.9255	15.122	8.45239	11.3146	13.7518	17.0603	8.82983	8.97713	15.1839	13.6031	14.7883	12.402	21.9015	1.21426	10.3241	19.8602	14.0824	21.7803	13.2827	12.3102	11.6042	14.1957	14.5508	9.35196	12.5679	10.6578	16.9009	12.1836	9.28505	10.7829	9.34274	10.5708	12.6861
PC	PC(18:0/22:4)	nmol/g	2.41564	1.8274	2.59324	1.6			1.28736	1.54846		1.70501	1.19649	2.67996	1.71456	1.75677		2.2615	2.44163		2.41748	2.78728	0.942497	1.40768	2.80678	1.90708	1.41971	2.2773	1.98509	1.90225	2.16398	3.41388	1.61932	1.75166	2.11004	1.50107	1.80215	1.85265	2.15738	0.925238	1.76744	1.37119
PC	PC(18:1/18:1)	nmol/g	68.4041	78.5193	70.9895	89.9563	43.9756	64.3592	75.1492	84.1755	87.1279	51.1046	46.4668	83.4275	105.489	46.7073	68.741	61.0196	83.817	96.0218	68.833	105.411	5.1137	73.5098	109.545	88.802	105.108	85.583	85.6457	79.1583	75.4747	114.155	50.7006	70.8293	71.9788	72.629	88.9105	58.1775	69.2815	56.8845	64.3557	66.3143
PC	PC(18:1/18:2)	nmol/g	71.2496	61.4701	78.89	58.335	29.7615	53.3914	92.1083	44.0351	51.3441	52.2965	40.8336	97.4044	83.3985	31.4655	73.1542	47.38	80.0794	64.4811	63.4451	62.6684	5.22576	62.0656	108.947	60.301	75.2369	69.9968	55.21	47.9544	76.0919	148.143	31.9315	64.6712	69.8353	48.5401	90.3789	50.6678	66.9114	34.9006	62.0729	43.0297
PC	PC(18:1/22:4)	nmol/g		1.3018		1.30697			1.0339			1.04323		1.69921	1.04295	1.0582	1.2945			1.40452	0.973577	1.58734			1.2945		1.2455	1.41386		1.19063	1.07765	3.28884			1.36071	1.4503	1.32649		1.25492	1.21594	1.35463	1.03949
PC	PC(18:2/18:3)	nmol/g	4.36824	10.7014	3.44517	7.37228	3.03668	2.9811	5.56599	4.05724	7.24995	4.20824	4.80137	6.25806	5.02419	4.07308	3.11026	6.08905	5.23098	8.39523	3.68042	7.72334	0.354081	3.26719	7.1867	4.79571	8.40439	4.0601	2.26329	4.36679	14.7872	13.6964	3.53461	3.47518	5.0943	6.46489	6.31362	6.53734	5.02985	3.45859	3.31716	5.79845
PC	PC(18:2/20:2)	nmol/g		0.43807	0.553777				0.771972			0.5928		0.599514											0.880789		0.524943				0.438516	1.22659			0.490424		0.660657		0.726636		0.518039
PC	PC(20:0/16:1)	nmol/g		0.701173		0.54824				0.706185	0.648				0.59581		0.71798		0.625787		0.580477	1.08321			0.849254	1.09377	0.648				0.822122			0.613241	0.470282	0.513867
PC	PC(14:0/18:1)	nmol/g	20.95	29.3295	21.7731	29.6268	12.0824	19.34	16.683	25.6445	27.0625	18.2959	24.1038	29.0221	32.7357	18.5049	22.4659	23.8676	19.239	24.374	21.3721	27.1378	1.41076	28.0466	27.0893	37.2635	31.8408	27.8485	25.9945	21.0895	20.6574	24.3262	17.1471	22.2765	23.6995	31.6556	22.634	22.0787	16.6693	17.2042	15.9642	28.1547
PC	PC(14:0/22:5)	nmol/g	3.57689	4.32997	2.78282	3.89702	2.56685	3.26429	2.81313	3.10783	3.69662	3.00193	4.05419	3.09003	3.08464	3.38351	4.02276	3.35431	2.65769	4.12184	2.51721	5.02679		3.26939	3.7103	3.43576	3.3093	3.00087	2.10095	3.57387	3.78252	3.53613	2.20706	2.93655	3.34763	4.72176	2.72721	5.13501	2.53861	2.58336	2.83716	3.90602
PC	PC(14:0/22:6)	nmol/g																																				1.4093
PC	PC(15:0/22:5)	nmol/g											1.57					1.4048				1.3906					1.6124				2.4176					1.5016		1.0636
PC	PC(16:0/18:4)	nmol/g	1.31296	2.1874	1.19949	2.23262	1.72707	1.42214	1.33577	1.5628	1.67925	1.68473	1.58491	2.33364	1.89213	2.23521	1.55024	2.28084	1.73513	2.56843	2.11139	2.72005		1.2771	2.37947	1.92657	2.21718	1.22487		1.7295	2.37657	2.41305	1.12162	1.33574	1.7327	2.13237	2.11914	1.53212	1.77852	1.4444	1.65481	1.62183
PC	PC(16:0/22:2)	nmol/g																								1.5129
PC	PC(16:0/22:6)	nmol/g	8.07372	12.2304	7.96636	9.23004	8.23185	7.54495	7.39655	8.68075	8.72054	10.4683	9.07316	10.9161	8.22154	9.19864	7.17439	11.9368	10.5681	11.6823	9.42453	10.8064	0.931232	6.7343	12.0597	15.7286	5.64998	14.4991	7.93421	8.4821	10.2018	22.3785	6.59943	8.94876	11.8945	9.51185	9.32304	7.67865	7.02683	7.09525	13.3789	15.7328
PC	PC(18:0/14:0)	nmol/g	1.32149	1.18309	1.02072	1.05893	0.837724	1.21139	1.19906	1.07582	0.882512	0.965617	1.25871	1.09391	1.08178	1.02729	1.01526	1.16873	1.03042	1.00302	1.08744	1.26912	0.260571	0.718512	1.41009	3.5385	1.27701	1.0817	1.08032	1.12554	0.694234	1.70674	1.13261	0.937211	1.02656	1.06931	1.09182	0.79744	0.898582	1.07728	0.852582	1.08376
PC	PC(14:0/16:1)	nmol/g	1.19472	1.77424	1.21081	1.92129	0.909079	1.43853	1.07699	1.25065	1.61846	1.17793	2.20226	1.55308	2.10867	1.39631	1.04022	1.61389	1.30063	1.42869	1.37286	2.23325	0.345766	1.44836	1.89677	2.93366	2.52953	1.51835	1.08719	1.47468	1.47173	1.26431	1.58651	1.29379	1.16453	2.28222	1.37664	1.35756	1.1479	1.07678	0.792641	1.53774
PC	PC(14:0/18:2)	nmol/g	19.3296	18.792	19.6188	15.0066	9.2054	16.2297	21.4506	11.7637	15.4226	18.0296	21.8529	26.6417	21.962	11.5053	22.8408	17.4325	14.2276	14.8721	17.5362	13.7808	0.990754	17.8929	21.9673	17.2085	18.617	18.8415	14.2256	13.9547	15.3506	24.4138	7.25326	18.7455	19.494	16.9247	19.4055	19.4262	16.8419	10.3268	13.9684	17.7602
PC	PC(14:0/22:4)	nmol/g	0.8337	1.084		1.1523							1.0897	1.3206	1.5289						1.4011	0.8182					0.905285	1.05494	1.37692						0.973411	1.18706		1.46863
PC	PC(15:0/18:2)	nmol/g	3.5494	6.89595	2.37596	5.66329	3.51638	3.63462	3.2902	3.15041	5.27418	3.03633	5.94928	5.42909	4.19119	3.83273	3.47002	6.67797	3.6188	5.1253	4.09757	6.77623	0.5471	2.9898	5.4161	4.2049	7.6682	2.9855	2.6225	4.0246	10.3492	6.6373	3.4535	3.2775	3.7856	6.0374	4.9173	5.038	3.2204	3.9057	3.0615	5.0513
PC	PC(15:0/18:3)	nmol/g	1.44177	5.58371		3.19945	2.3376		1.48058	2.4842	3.73202	1.83138	3.20076	1.9652	1.47093	2.86776	1.70751	3.69583	1.63592	3.11037	1.59963	3.71091	0.5611		2.2438	2.8442	4.8007	1.6337		2.6987	4.5833	2.4364	1.7094	1.3576	1.6778	3.7729	1.791	3.5371		2.4517	1.0519	2.4109
PC	PC(15:0/20:5)	nmol/g		1.7194			1.0826															1.1125									1.6117					1.2013						1.6264
PC	PC(16:0/18:0)	nmol/g	35.7709	37.2654	33.7014	35.2497	23.5414	30.9337	28.7623	34.2524	30.55	25.4036	25.1488	47.146	40.9937	21.2232	37.1615	31.1212	33.5556	39.268	32.0141	40.0843	3.57153	34.6041	43.3285	58.7599	33.8325	35.8828	37.9817	31.7296	30.026	45.2219	22.2354	33.4245	36.5843	34.8933	34.3485	25.1332	31.5061	24.2336	30.6902	32.4027
PC	PC(16:0/20:4)	nmol/g	142.225	175.098	112.777	138.826	120.021	139.162	127.325	121.472	136.999	145.067	133.803	229.411	159.965	117.543	135.238	148.773	126.631	153.527	146.662	192.578	15.7812	135.814	201.108	133.844	127.358	174.556	137.756	134.271	153.245	259.552	77.3492	148.363	158.504	141.648	159.622	129.191	110.845	106.891	145.04	140.233
PC	PC(16:0/20:5)	nmol/g	33.1538	78.7471	24.064	60.873	49.7704	33.4512	34.9949	51.9668	58.0078	38.6718	42.3117	44.7047	49.5663	46.2752	35.7443	60.2259	41.5795	75.2453	42.8461	86.2751	3.39149	29.9525	51.7187	50.2509	49.6016	39.2052	28.2542	44.5405	59.3894	62.5187	29.7708	36.1741	35.1921	65.2691	48.6722	54.3066	30.2915	46.4394	38.7757	55.3332
PC	PC(16:0/22:1)	nmol/g																								2.2154							0.6932
PC	PC(16:0/22:4)	nmol/g	12.8739	14.6792	17.0943	12.4225	9.69877	10.37	10.3896	10.157	9.79586	11.7091	7.97049	22.1287	14.3524	10.8357	13.6079	13.6648	10.4337	15.0074	14.0043	15.653	1.51344	16.83	16.5775	13.0679	10.4383	15.1485	13.2787	10.4908	12.0631	23.2061	6.14313	12.4312	13.3068	12.8652	13.65	10.2409	9.03773	7.95722	14.427	10.0524
PC	PC(17:0/18:1)	nmol/g	14.6745	33.065	18.6079	31.3784	19.0859	13.7329	14.0198	26.6016	28.2243	11.1081	23.472	19.3844	21.0919	20.3292	17.2775	29.4084	17.38	30.971	16.092	34.3166	3.00879	15.1148	22.0904	31.4357	29.9021	18.6158	17.2121	28.2555	29.0842	22.6469	16.6042	16.5033	15.6663	30.3319	14.4196	21.7227	13.75	21.0978	14.3053	28.3843
PC	PC(17:0/18:2)	nmol/g	10.4371	16.4388	12.2594	11.9243	10.2263	7.8785	11.6199	8.1834	11.4324	8.3566	14.2154	15.2781	11.3358	9.2258	12.9874	15.9468	10.8842	14.8964	9.9726	14.032	1.73607	8.79669	18.4176	14.6368	13.9696	10.7206	8.20309	14.5215	18.3253	18.6091	7.31334	11.3162	10.7273	14.9369	11.7361	14.7445	10.1531	9.77499	10.7848	13.2365
PC	PC(18:0/18:3)	nmol/g	15.5943	35.4422	16.8998	30.9951	19.1394	11.008	21.0316	16.7877	25.3847	15.6765	22.4374	19.6852	14.0955	16.2242	14.2014	33.3889	22.3389	32.9137	22.7529	35.5133	2.3597	11.9421	26.2087	20.5664	39.5665	17.4724	11.1517	25.9565	38.7265	33.9431	14.6906	21.0034	19.5084	29.479	20.1504	29.0339	19.9443	17.9294	18.5956	26.1171
PC	PC(18:0/18:4)	nmol/g		0.7258		0.7706																0.6323									1.0123					0.7146
PC	PC(18:0/20:0)	nmol/g	0.932058	0.631611	1.07661	0.86415	0.628992	0.874239	1.31885	0.938073	0.73425	0.911492	0.811666	0.893932	0.745892	0.347947	0.892186	0.9437	1.62191	1.0833	0.777032	0.86415	0.148184	0.688757	1.2994	1.65616	0.864698	1.23454	1.14197	0.918467	0.970795	1.72389	0.470576	1.22279	0.614478	0.782437	0.695076	0.895186	0.871239	0.823457	0.830996	0.990085
PC	PC(18:0/20:4)	nmol/g	21.5192	27.5285	25.5243	24.3153	17.2128	21.7897	23.2101	15.7271	23.5769	21.7536	19.5122	32.7599	24.5217	16.2111	19.8729	25.0398	25.3647	20.8097	23.5321	34.994	10.6918	22.2163	38.4957	22.6052	27.8698	30.2228	22.3011	22.7918	25.5381	44.6027	16.5212	27.5085	27.6507	23.2091	28.8365	21.4928	23.5331	17.5003	25.0619	20.4359
PC	PC(18:0/20:5)	nmol/g	5.30269	11.9172	6.19594	10.9252	7.56578	5.69261	7.73051	6.99104	11.747	5.93391	6.62957	5.66684	6.93799	8.75123	5.59736	10.2364	7.97954	15.0364	7.06352	18.6447	0.989745	5.3382	9.41451	7.36486	11.8862	6.61151	4.9147	7.25594	11.1354	9.51589	4.64816	7.45725	6.41918	11.0556	9.20759	9.7405	5.29375	6.72391	7.26444	8.90094
PC	PC(18:0/22:6)	nmol/g		2.99327		1.88896	1.56158		1.83912					2.37315					2.73527			2.47763			2.37315	2.79872		2.64513	2.0539		2.28172	3.38692		2.40081	2.36088	1.554	1.65539			2.0536	2.70739	2.50733
PC	PC(18:1/20:2)	nmol/g	1.02434		0.818026	0.609797		1.13218	0.724653	0.660525		0.798458	0.77453	1.05359	0.93203	0.624048		0.764001	1.03997		0.78995	0.648827	0.245028		0.814599	1.44588	0.75672	0.685055	0.839795			1.49993	0.640779	0.795336	0.602801	0.740105	1.05643		0.78995		0.820715	0.596046
PC	PC(18:1/20:4)	nmol/g	14.6426	18.8214	10.5646	16.9396	10.4402	14.2085	15.2183	14.0859	14.8923	13.3973	12.9464	24.0074	19.9963	9.38006	13.0085	13.7725	17.213	14.7706	13.7909	20.0428	2.5733	14.4001	23.4717	14.2975	18.0394	20.2144	13.5464	14.8127	19.8374	32.1606	9.6198	14.451	16.4076	14.7345	21.4347	14.2026	12.8474	11.5271	14.3336	13.4391
PC	PC(18:2/16:1)	nmol/g	131.749	137.799	165.059	115.121	73.1562	109.052	183.687	72.5861	99.5842	107.527	152.151	202.459	148.402	74.6816	182.501	124.704	125.952	109.809	134.035	115.024	6.51789	113.414	162.899	105.502	133.158	139.857	94.6688	93.5234	124.281	179.441	51.7656	136.472	137.398	105.442	132.545	127.801	139.654	78.8284	116.102	126.375
PC	PC(20:0/20:5)	nmol/g				1.3659										0.9144											1.3268						1.0285									1.4836
PC	PC(20:0/22:5)	nmol/g																																								0.6761
PC	PC(12:0/18:1)	nmol/g	1.72262	2.49051	1.20082	2.1761	0.889527	2.17016	1.40609	2.07422	2.5796	1.20233	1.66054	1.73643	3.09757	1.24475	1.56662	1.67808	1.59081	3.16539	1.33746	2.34218	0.334792	1.22879	2.38426	2.33785	3.17966	2.22912	1.0393	1.47058	3.17127	3.17812	1.02039	1.6318	1.57574	2.16747	2.28894	1.7689	1.12257	1.42793	1.12295	1.7963
PC	PC(14:0/20:1)	nmol/g																								2.599							0.5573
PC	PC(14:0/20:4)	nmol/g	7.02154	8.21367	4.30734	6.73701	4.00574	6.75921	7.19025	4.0658	7.04299	5.34139	8.35216	8.93064	6.82551	5.20141	5.33403	6.11339	5.13949	5.87073	5.56587	8.39823	0.74797	7.63596	8.97852	6.24685	7.6018	9.72361	6.35924	7.58483	6.22273	10.1057	4.21502	6.35092	6.39489	7.76937	6.45551	8.55405	5.51169	5.94299	5.47903	7.73596
PC	PC(15:0/20:3)	nmol/g		1.5839										1.1789								1.352										1.6133			1.0067			1.2272
PC	PC(16:0/14:1)	nmol/g													0.4513																									0.4116		0.7333
PC	PC(16:0/18:2)	nmol/g	709.319	582.896	717.896	458.506	370.928	584.316	744.868	368.734	404.634	597.4	438.174	1105.32	712.327	323.051	919.978	515.523	628.982	596.244	682.304	491.071	43.877	684.509	1000.73	602.227	475.436	685.109	564.038	514.467	578.333	1258.75	253.484	707.691	775.738	506.951	772.337	495.632	642.171	363.971	737.27	495.069
PC	PC(17:0/14:1)	nmol/g				0.9413					1.3404							1.2856								1.2724										1.0756		0.7159
PC	PC(17:0/20:3)	nmol/g	1.36864	2.63268		2.30741	2.08856		1.74821	1.85024	2.66102	1.56945	2.15461	1.86246	1.80443	1.50255		2.08054		2.99755	1.35499	2.84179		2.0519	2.168	2.5448	2.3152	1.7305	1.5401	1.8331	2.0413	2.5198	1.5418	1.6388	1.4541	2.6492	1.9715	2.2739	1.1635	1.559	1.1396	2.2578
PC	PC(17:0/22:5)	nmol/g		2.77393	1.35052	2.43802	2.56837		1.3107	2.132	3.20217		2.31654	1.34915	1.32464	2.18566		2.20034	1.58122	2.73221	1.63267	3.64181			2.31225	2.73193	2.193	1.33625	1.72676	2.20211	2.90603	2.09243	1.39817	1.19868	1.18267	3.13956	1.48853	2.29366		2.22935	1.33091	2.95562
PC	PC(18:0/18:2)	nmol/g	103.978	87.1709	160.985	74.6126	57.9959	80.942	140.928	50.9757	62.1412	90.5072	65.4852	147.264	97.1816	42.8562	116.352	86.0574	117.996	81.3361	105.866	90.1535	14.1386	82.9353	145.244	104.671	89.052	95.4954	72.4716	66.8131	88.2724	176.304	47.8871	108.121	105.585	72.0305	117.011	68.3884	110.192	46.4874	98.2576	57.485
PC	PC(18:1/16:1)	nmol/g	105.325	152.321	120.127	164.597	73.0717	95.0074	96.6268	126.077	144.515	84.5026	126.055	132.911	152.65	98.8369	114.462	132.441	101.661	142.455	115.138	184.582	8.057	130.238	148.613	121.407	185.966	150.597	128.955	127.298	120.637	125.173	87.5119	124.775	116.609	160.957	113.615	119.519	107.572	108.4	98.7586	165.335
PC	PC(18:1/18:3)	nmol/g	10.1863	21.7805	7.3612	17.8594	10.4573	8.464	11.9482	13.6739	16.8977	10.111	12.3892	13.3595	10.0814	11.6632	8.903	18.3254	14.4432	22.9935	12.5222	22.727	1.10024	8.4188	15.1895	12.8323	24.0965	10.6686	8.20636	15.7478	26.2435	21.8565	10.0967	11.4128	12.0791	16.8972	15.1885	17.5418	11.7125	10.4548	9.67388	16.0702
PC	PC(18:2/22:6)	nmol/g	0.60556	1.15771	0.978539	0.717517	0.516821	0.63885	1.11849			1.20341		1.29702	2.03227	1.60247			2.64666	1.71283	0.828838	1.46846	0.32763		1.6099		0.840187	0.835947			1.58575	2.66045	1.08517	1.50547	1.16693	1.04895	2.21158	1.15771	1.00508		1.51561	0.734929
PC	PC(20:0/14:1)	nmol/g		0.323729										0.565192							0.492308	0.602226			0.570711						0.486789	1.10293		0.435639
PC	PC(14:0/20:5)	nmol/g	2.16374	3.61818	1.51112	3.16955	1.75036	2.28291	2.5671	2.02004	3.99681	1.74805	4.00532	2.37844	2.66404	2.66134	2.26738	2.53556	2.2774	3.3492	2.21241	4.00923		1.9317	1.9674	2.8107	3.9356	2.457	1.4645	2.7775	3.2975	3.2975	1.9382	2.3864	1.8658	3.3594	2.6434	4.0668	1.6279	2.2426	1.6703	3.1909
PC	PC(15:0/14:1)	nmol/g		1.5988			1.50992						1.97643					2.369				1.16164				1.55937	1.60557				2.5148		1.58058			1.59203		1.78929		1.46477		1.98386
PC	PC(15:0/16:1)	nmol/g	2.81723	7.56174	1.76038	4.46379	3.07993	2.52734	2.02659	5.75479	5.90066	2.25246	6.99902	2.21523	3.1798	3.64557	2.27165	6.66382	2.88553	3.95339	3.283	6.99298	0.848893	2.89135	3.13514	6.53904	8.10921	2.5265	2.25858	4.23667	8.2519	3.32766	4.04374	2.01355	2.12671	6.10783	1.92993	3.9416	2.33388	3.61232	1.4618	6.56712
PC	PC(15:0/18:1)	nmol/g	7.78061	16.5574	5.88416	16.3294	9.30433	7.78413	6.29291	13.2683	14.7017	5.15009	14.3819	9.99628	10.6321	9.68482	6.58065	14.7372	8.47079	14.817	9.6073	16.6711	2.06855	7.62636	10.2385	13.1089	17.2995	8.65884	6.97625	11.3785	17.2391	10.3438	9.44263	6.53565	7.43644	14.9009	7.91698	11.6129	6.70551	11.1037	4.97166	12.4988
PC	PC(16:0/12:0)	nmol/g	0.918683	1.28215	0.722332	0.902233	1.05741		1.05165	0.879287	1.20902	1.03939	0.98595	0.993808	0.883583	1.09345	1.2437	1.0024	0.783836	1.44843	0.990141	1.31327			1.08098	3.00955	1.18633	0.742043	0.710247	1.03942	1.12532	1.39224	0.960021	0.729689	1.09152	1.22416	0.578656	0.965384	0.62386	0.755547	0.713695	1.42892
PC	PC(16:0/20:2)	nmol/g	7.34823	6.58948	5.478	4.1567	4.51243	5.93553	6.8878	4.26911	3.72137	6.981	4.29891	8.45681	6.09594	3.41055	6.61958	5.05187	5.5889	4.33291	5.08407	5.76032	0.537503	5.87471	8.64426	12.8088	4.07062	6.0712	5.6846	5.07145	3.79524	13.5091	4.03368	6.21582	7.53938	4.23469	6.55378	4.73928	5.3823	3.31088	7.57249	4.05018
PC	PC(16:0/22:5)	nmol/g	47.7401	84.1913	48.3714	72.8402	48.0634	44.313	41.8053	60.6495	57.2185	46.7896	58.1146	60.1717	57.1181	57.3055	52.0229	69.5136	45.6392	74.4132	58.6862	100.179	5.09386	47.22	72.1938	59.7319	59.0956	58.3074	46.8454	53.3124	59.2452	83.3496	34.5984	51.7403	52.5686	74.3358	57.5889	56.9351	35.7728	45.6279	66.0352	66.3484
PC	PC(18:0/18:1)	nmol/g	138.269	171.982	181.558	171.584	97.2112	124.932	142.31	145.333	154.035	108.159	105.558	158.733	162.971	91.2996	123.962	144.301	165.545	166.667	148.494	214.491	20.0954	135.863	199.67	295.355	195.538	162.715	152.075	141.717	138.17	203.948	118.678	158.42	145.851	161.567	152.42	109.381	147.977	103.824	127.224	131.446
PC	PC(18:0/20:3)	nmol/g	5.33835	7.01714	7.15239	6.15087	5.79292	5.14028	6.40578	4.43986	5.22689	5.8823	5.05538	7.30416	7.223	3.69517	4.36808	5.5379	5.1053	5.05005	5.6211	7.83073	1.63871	5.48142	8.16696	12.0795	5.68822	6.30387	4.53904	4.85295	5.49055	9.78316	4.25707	6.82343	6.72621	5.01052	6.45745	5.36377	5.66845	3.34443	6.05411	5.19204
PC	PC(18:1/20:3)	nmol/g	3.71533	4.14743	2.87545	2.91565	2.34196	3.26896	4.11587	2.86973	3.28303	2.84792	2.49933	4.26429	4.86712	1.72989	2.38568	3.22264	3.83119	3.47577	2.73547	4.51471	0.493243	3.10846	5.37232	7.23077	4.31222	4.29641	3.19985	2.85502	3.47375	7.76225	2.65553	3.59587	3.47098	2.99533	4.56181	3.29175	3.05263	2.3181	2.94622	2.76392
PC	PC(18:2/20:4)	nmol/g	6.29679	6.83149	6.30436	6.63997	3.98908	4.87284	7.60574	3.42907	5.97762	6.10616	4.15927	10.0502	8.77599	3.74624	4.80379	5.40326	6.53673	5.94852	6.37162	6.75496	1.16095	6.61372	13.4667	5.34772	7.50692	8.27898	5.61026	3.57335	12.7962	22.8973	3.97531	6.51437	8.24036	5.88858	10.9643	5.46036	7.14711	3.76883	5.41738	5.14809
PC	PC(18:2/22:4)	nmol/g	0.767419	0.598495	0.500056	0.731877	0.432667		0.91967		0.799566	0.605684		0.807453	0.683456		0.866157			1.39918	0.734273	0.520223	0.41792	1.10197	1.00007		0.802058	0.541374	0.635174		0.689225	2.40139		0.959373	0.890074	0.651158	1.2883	0.868622	0.591744	0.274801	0.733075	0.605204
PC	PC(20:0/18:3)	nmol/g		1.28602		1.13168	1.0395			0.914006	1.00968		0.730331		0.522275	0.712264		1.37713		1.11876		1.29505			0.804046		1.34781	0.534204		0.981362	1.34266		0.612008			1.43035		1.09764			0.61996	1.36544
PE	PE(14:0/20:5)	nmol/g																									0.1752
PE	PE(14:0/22:4)	nmol/g																								0.3615
PE	PE(14:0/22:5)	nmol/g	0.427371	0.272604		0.290512					0.327719		0.369287	0.31111	0.361493	0.294687	0.361307	0.442402		0.40269		0.482764			0.377158	0.449585	0.489137	0.270189		0.491746	0.437479	0.354408		0.296383	0.336667	0.603412		0.334266		0.3614		0.274468
PE	PE(15:0/18:2)	nmol/g											0.5436									0.3584					0.5307									0.3407
PE	PE(15:0/22:5)	nmol/g																									0.4549				0.51											0.303
PE	PE(16:0/20:2)	nmol/g	0.268164	0.225759			0.159564					0.259504	0.239695	0.321319	0.201073				0.321319		0.209335	0.237505				3.38287	0.2386	0.210777		0.224404	0.33195	0.392821	0.498777	0.227357	0.33672	0.21089			0.279143		0.146953	0.233149
PE	PE(16:0/22:1)	nmol/g																								0.8637
PE	PE(17:0/18:1)	nmol/g	3.33024	5.44043	1.93989	5.66115	3.09521	3.05276	3.23254	4.42305	4.22723	2.07802	3.50266	4.52549	4.61069	2.65296	2.85825	3.24807	3.37622	4.93144	3.46798	5.34283	0.521699	3.08763	4.32468	7.77216	5.14115	3.8328	2.71238	3.48194	4.57738	4.24311	3.72605	2.94217	2.89329	3.60785	3.14994	3.36226	2.24845	3.27269	1.97511	4.41188
PE	PE(17:0/18:3)	nmol/g		0.856595		0.756802	0.410099		0.48876	0.532871	0.706986		0.823813	0.6779	0.403831	0.37362		0.998571	0.544281	0.812323	0.438462	0.784281			0.563683	0.938507	1.29328	0.502339		0.888531	1.27097	0.727555	0.638112	0.429304	0.631141	0.979582		0.6779		0.544057	0.396058	0.853783
PE	PE(18:0/22:5)	nmol/g	38.4217	65.4368	31.2074	53.3193	30.268	31.9079	37.8999	45.5186	46.9958	37.9463	37.6907	55.8226	54.0651	32.6542	34.4361	45.7107	44.8416	54.619	50.8432	78.9979	3.08427	46.243	68.2977	42.0938	66.0255	61.7612	31.9977	44.1131	74.3212	75.8485	30.0547	50.9176	43.349	55.7869	49.4037	44.1172	30.7482	35.0668	38.9629	57.7754
PE	PE(18:1/14:1)	nmol/g	1.77972	2.9341	2.4038	2.41228	1.9429	1.84025	1.46599	2.05509	2.68746	1.51852	2.156	2.01065	2.4359	1.7004	1.57249	2.41383	1.63698	2.39214	2.03571	2.9874	1.14948	1.92611	3.05394	2.68141	3.59253	2.02871	2.59716	2.213	2.74082	2.03106	1.94648	2.05505	2.03575	3.06823	1.85977	1.82714	1.43168	2.11488	1.40672	2.54031
PE	PE(18:1/18:1)	nmol/g	15.8688	18.0706	11.2139	17.1598	9.22003	13.0731	12.9169	17.3842	16.2061	11.5947	11.1859	18.1381	22.2416	9.22588	14.1234	13.8918	16.0609	18.8491	14.1367	18.8633	1.6499	14.6556	22.5905	57.8309	21.5272	18.2844	15.5298	14.2159	16.0397	23.3426	16.8456	14.1902	13.6192	14.0635	18.3122	12.5087	11.2032	11.542	10.2642	15.3499
PE	PE(18:1/20:1)	nmol/g	0.190568	0.273	0.258408	0.156939	0.144569	0.338907	0.23077	0.339583	0.267878	0.410708	0.25261	0.402107	0.289912		0.288269		0.483186		0.227001	0.289718	0.108135	0.325736	0.350415	11.001	0.191284	0.201422	0.271157	0.390453	0.301979	0.472988	2.17018	0.279554	0.243816	0.201217	0.266549	0.256718	0.288462	0.259586	0.194971	0.274843
PE	PE(18:1/22:4)	nmol/g	1.62492	2.11374	1.58933	1.81341	0.809131	1.32618	1.55006	1.36635	1.56836	1.65852	1.05906	2.56787	2.22131	1.05796	1.38245	1.52799	1.8671	1.41745	1.55354	2.60147	0.281686	2.0267	2.78273	3.29783	2.2069	2.73401	1.86212	1.48174	2.12168	4.22372	1.12955	1.43706	1.54843	1.49746	2.69168	1.49005	1.43212	1.21297	1.57347	1.35791
PE	PE(18:1/22:5)	nmol/g	6.87062	12.093	4.77291	9.75579	5.49431	5.53901	6.49185	8.09972	8.68588	5.5421	7.17216	9.03089	9.33966	5.48378	6.94464	8.81348	6.71246	11.0944	6.27486	12.4739	0.609314	6.21896	8.73507	7.39522	10.0876	7.54579	4.7441	6.72158	10.324	11.236	5.06859	5.5638	5.51383	8.18707	7.91462	8.06406	4.24786	5.60749	5.87141	7.56632
PE	PE(18:2/18:2)	nmol/g	3.32378	4.79111	4.14811	3.3395	1.33649	2.55967	3.39187	2.84055	3.091	2.29581	2.64904	5.9907	3.54351	1.78724	4.02368	3.78812	3.10701	4.27153	3.37105	3.29491	0.274632	3.33685	6.9597	3.18647	4.52147	3.39874	2.31611	3.03255	6.53493	10.6767	1.74805	3.6789	4.65036	3.13542	5.35429	3.21958	3.47305	2.58253	2.83489	3.32644
PE	PE(18:2/22:2)	nmol/g																								0.3269
PE	PE(18:2/22:4)	nmol/g	0.660512	0.704277	0.645956	0.542493		0.496859	0.508366	0.452307	0.58616	0.547607	0.434998	0.942676	0.685788		0.700245	0.535904	0.571408	0.566392	0.506399	0.690804		0.586791	0.852579	1.14592	0.5689	0.622469	0.514817	0.531988	0.889285	1.7358	0.410455	0.533941	0.602008	0.405314	0.812274	0.58494	0.47955	0.371898	0.507928	0.564067
PE	PE(O-16:0/20:4)	nmol/g	8.99489	9.43547	8.2899	8.17379	5.37	8.2886	9.47106	5.80928	7.94127	7.51601	8.74379	11.8775	10.9273	5.55847	7.67595	7.49424	8.36614	8.55124	7.11699	11.0624	0.862428	9.05504	12.6519	7.61687	8.46758	11.338	9.25315	7.46448	6.69392	12.0148	4.20723	9.03921	10.0742	9.2364	9.62769	6.74016	6.80058	5.58621	7.70668	8.11092
PE	PE(O-16:0/20:5)	nmol/g	1.74163	2.32899	1.3973	2.02966	1.1192	1.56785	1.55237	1.47581	1.83095	1.38541	1.92465	1.65357	2.38198	1.5286	1.44054	1.97794	1.88735	2.43341	1.38941	2.88878		1.42807	2.28477	1.6976	2.23504	2.06943	1.31929	1.60421	2.07976	2.24831	1.06424	1.72859	1.29153	2.66876	1.96318	1.68899	1.09068	1.45319	1.41267	2.01311
PE	PE(O-16:0/22:5)	nmol/g	8.51169	8.16207	6.44056	7.13701	5.11999	7.28119	7.77618	5.4992	6.59948	7.20297	6.06025	9.42027	8.60156	4.88833	7.17199	5.71182	7.10623	8.46516	6.39104	10.2644	0.530594	7.16202	10.6425	13.5339	7.85458	9.04556	7.14698	6.6669	6.84781	10.8312	4.37805	7.93035	7.6875	9.72679	7.98206	6.4889	5.79464	4.0454	7.02351	7.01799
PE	PE(O-16:0/22:6)	nmol/g	0.357485	0.421	0.443917	0.294562	0.427124	0.471279	0.415863		0.422778	0.641378	0.280337	0.521558	0.393539	0.403812		0.502395	0.565614		0.406874	0.407467		0.511449	0.574748	1.08326		0.436016	0.483237		0.377469	0.716514	0.321956	0.416703	0.608117	0.402344	0.425095	0.313361	0.261084		0.4074	0.416905
PE	PE(O-18:0/16:0)	nmol/g	0.577454	0.68485	0.342048	0.420078	0.422337	0.359461	0.424596	0.482388	0.657742	0.642964	0.537263	0.661319	0.550816	0.481917	0.385722	0.673461	0.719676	0.515237	0.471375	0.613127	0.14581	0.36093	0.493083	8.69262	0.521629	0.446773	0.362265	0.591864	0.72525	0.529022	1.54569	0.563113	0.575127	0.650804	0.523478	0.446979	0.337519	0.551715	0.31729	0.629857
PE	PE(O-18:0/16:1)	nmol/g	0.735681	0.881842	0.414818	0.717687	0.43219	0.624442	0.379363	0.757042	0.901608	0.441852	0.797194	0.708913	0.990067	0.562308	0.493083	0.78966	0.619124	0.691185	0.752699	1.01506		0.69691	0.984699	2.04624	1.16659	0.783225	0.759172	0.642311	0.897	0.715216	0.667109	0.699358	0.697016	1.23439	0.545033	0.653379	0.37038	0.7133	0.406779	0.964051
PE	PE(O-18:0/20:3)	nmol/g	5.00129	6.50769	6.14573	4.98927	3.18927	4.72256	5.86977	4.50964	5.03094	5.52493	5.00416	6.84711	6.36163	3.71971	5.46763	4.63912	4.94069	4.81016	5.47614	6.44189	0.404821	5.74519	6.11445	7.55013	4.54043	5.89705	4.25053	4.87226	3.67621	8.3006	2.80739	5.51006	5.30931	5.24004	5.07575	4.95935	4.86902	3.69189	4.38063	5.59216
PE	PE(P-16:0/18:1)	nmol/g	59.9805	56.7859	69.2469	58.9546	37.2519	54.5191	48.9601	60.2794	55.7018	63.1132	49.1179	70.2072	74.5725	41.6521	52.0034	54.0367	65.0594	58.0218	59.8333	68.7342	9.31788	68.6106	70.3381	360.391	64.0556	60.2643	71.1772	47.656	41.3451	45.9363	70.0495	71.9391	59.0416	57.9348	50.0049	39.3642	40.4837	37.5989	40.0757	64.5521
PE	PE(P-18:0/16:0)	nmol/g	1.34804	1.30524	1.28982	0.919145	1.01458	0.961537	1.24338	1.84803	1.07725	4.73111	1.08172	2.44456	1.41467	0.925635	1.04663	1.1739	4.02647	1.10261	1.55686	1.35331	0.230722	1.24479	1.61229	80.5516	1.01131	1.21489	1.29255	1.35176	0.896143	1.59492	13.1504	2.07215	1.28841	0.816209	1.12055	0.947261	1.36291	0.880058	0.837426	1.84923
PE	PE(P-18:0/18:1)	nmol/g	79.2981	89.6234	104.114	90.6565	50.0036	61.7974	68.6755	91.9844	88.6697	86.2479	76.3046	101.376	99.5418	60.7736	77.9557	81.0484	91.0984	85.9929	91.1247	97.1968	8.52108	99.0039	92.6217	481.746	96.7565	99.2972	86.0603	78.0453	63.5212	80.6173	121.307	103.556	90.1829	88.8572	73.9401	69.5074	80.743	67.348	64.1118	111.592
PE	PE(P-18:0/20:1)	nmol/g	0.45674	0.638459	0.63565	0.425951	0.284487	0.383512	0.58801	1.1056	0.571471	3.70655	0.533713	1.10186	0.46579	0.422623	0.53673	0.452371	2.56954	0.362396	0.56627	0.638667		0.906329	0.5515	72.7542	0.274258	0.440249	0.371708	0.853641	0.392969	0.56353	13.4369	1.33613	0.514292	0.448548	0.767102	0.452745	0.721221	0.526881	0.365553	1.24241
PE	PE(P-18:0/20:2)	nmol/g	3.12115	2.9353	3.88114	2.26806	1.55014	2.62816	3.46841	2.21372	1.99612	4.47639	2.50125	4.5501	3.20621	1.78436	2.67517	2.67173	3.82038	2.20672	3.25677	2.57199	0.181349	3.09803	3.17323	30.3481	1.64835	3.1285	2.44579	2.01049	1.67063	4.59895	5.73159	3.31367	3.19644	2.02811	2.64847	2.01683	3.06793	1.41957	2.66832	2.67858
PE	PE(P-18:1/16:1)	nmol/g	0.866266	0.743185	0.687109	0.967999	0.425523	0.632157	0.549013	0.975864	0.778015	1.30119	0.659531	1.18679	0.967386	0.513365	0.658816	0.680674	1.44939	0.659122	0.789557	0.885366	0.123265	0.947091	1.00872	17.983	1.10909	0.764981	0.881675	0.756219	0.774141	0.685725	3.26503	1.10192	0.574906	0.671387	0.571023	0.43093	0.539061	0.534979	0.417887	0.944801
PE	PE(P-18:1/20:2)	nmol/g	0.432952	0.511257	0.665442	0.308371	0.293316	0.50085	0.565414	0.650287	0.414159	1.88134	0.410622	0.84418	0.535304	0.207433	0.526817	0.394759	1.76363		0.395567	0.362831		0.530464	0.566116	32.7276	0.340034	0.361022	0.461844	0.526726	0.322879	0.800152	4.59956	0.756067	0.50085	0.225795	0.428301	0.380765	0.571387	0.361789	0.431942	0.61576
PE	PE(P-18:1/22:5)	nmol/g	12.2917	14.6435	12.7566	12.4428	8.3218	9.98937	12.6562	11.1792	10.4042	12.5632	10.3538	18.8829	11.8114	5.71312	14.311	9.74272	12.6917	13.1073	10.7545	14.4638	1.27544	12.4035	17.2134	68.9244	13.4889	12.6109	10.5989	11.9534	12.3119	21.5752	11.9934	11.7354	12.4428	10.7784	13.2689	11.1783	12.331	8.30879	13.6119	13.2223
PE	PE(16:0/15:0)	nmol/g		0.442																																						0.4761
PE	PE(16:0/18:2)	nmol/g	11.2088	11.971	10.6643	9.55701	7.11973	9.36069	8.50459	8.63569	9.30002	9.73418	10.8005	17.8407	11.7353	6.67031	12.5679	11.8606	7.94814	11.221	11.9299	8.07574	1.00677	11.0063	14.158	13.4338	9.78926	10.5827	9.73405	10.3945	11.3729	15.0905	5.64864	11.3049	12.7984	10.004	9.4766	9.23423	8.78324	7.66857	9.42078	11.3997
PE	PE(17:0/20:4)	nmol/g	3.46688	6.26352	3.99815	5.32849	3.16668	3.03557	3.10056	4.7541	6.15799	2.28962	5.37532	6.12024	5.77445	4.2547	3.00441	4.94927	3.30151	6.3999	3.84609	6.20792	0.3836	3.798	4.845	4.7894	7.1542	4.7853	2.9615	5.306	6.5704	5.8798	2.8217	3.1748	4.4058	6.0121	3.4134	4.5111	2.4736	4.4977	2.7531	6.4995
PE	PE(17:0/22:5)	nmol/g	0.52169	1.75182	0.522099	1.11211	0.83045		0.675405	0.98304	1.06864	0.590622	1.0172	0.588167	0.913802	0.777166	0.590724	1.26173	0.742189	0.914722	0.675405	1.6067		0.860385	0.741036	1.10417	1.08891	0.83045	0.745928	0.994994	1.35646	1.04146	0.74896	0.456948	0.62971	1.24416	0.619732	1.3773	0.431513	0.787406	0.65221	1.34834
PE	PE(18:0/15:0)	nmol/g	1.84925	5.09857	0.980467	3.6323	1.9182	1.27424	1.49891	2.84447	3.21797	1.17173	4.13079	2.84126	2.02905	2.92458	1.29129	3.52344	1.89496	3.31682	2.74494	4.87497	0.504749	1.86454	2.5088	4.4791	6.67658	2.56973	1.47527	3.27731	6.39599	3.54495	2.7316	1.53128	2.8546	4.2772	1.90038	3.52812	2.08567	2.98314	1.0582	6.03473
PE	PE(18:0/16:0)	nmol/g	1.16262	1.00303	0.776295	1.01825	0.563288	0.737728	0.550868	0.838955	1.08325	0.546012	0.667597	1.17084	1.22566	0.530137	0.786567	1.07437	0.885647	1.02227	1.19969	0.922253	0.154771	1.15299	1.10642	2.15616	1.15474	1.07524	0.634882	0.735137	0.904982	1.32046	0.708808	0.902918	1.16558	0.589452	0.939055	0.651092	0.792853	0.794918	0.590484	0.974779
PE	PE(18:0/17:0)	nmol/g	1.75564	2.86608	1.54331	2.10931	1.44654	1.60391	1.20739	2.11752	2.04156	0.847237	2.08259	2.24864	2.35743	1.3555	1.47651	1.78237	1.6771	1.92503	2.07438	2.76979	0.411707	1.50885	2.21909	3.47414	2.77061	1.863	1.27946	1.8444	2.22692	2.22875	1.54576	2.03627	1.52319	1.76346	1.59141	2.16195	1.15754	2.10968	1.1006	2.59755
PE	PE(18:1/22:6)	nmol/g	0.857193	1.54667	0.790653	1.09155	0.936943	0.745542	1.13793	0.911403	1.00045	1.15114	0.757382	1.43864	1.2308	0.693876	0.563536	1.10877	1.37258	1.49901	0.595631	1.11406		0.7477	1.7118	1.9784	1.074	1.4996	0.834	1.0433	1.1902	2.6574	0.8342	0.6671	1.171	0.9659	1.1207	0.9614	0.7979	0.6482	1.046	1.3439
PE	PE(18:2/16:1)	nmol/g	36.6428	51.4289	54.0831	41.1078	22.6885	30.016	36.7885	27.1382	35.1345	31.3072	47.6824	46.1003	47.1731	30.4791	47.5606	45.3964	32.3992	38.5034	39.497	40.7859	2.60316	39.913	52.907	42.3487	51.2426	38.0452	37.2949	39.3524	40.5794	35.2737	19.0412	44.401	43.6031	49.9516	36.2484	38.648	32.1499	29.6124	30.4721	46.5127
PE	PE(O-16:0/20:2)	nmol/g			0.2799							0.3067		0.2229					0.3104		0.2373					3.3573	0.185991					0.360056	0.563346	0.199744								0.197273
PE	PE(O-18:0/18:1)	nmol/g	14.2691	16.8661	13.6092	15.0094	8.2145	10.3323	11.5908	15.6521	16.9095	11.8113	13.7722	15.9601	17.1605	10.9228	13.4271	14.1141	11.8935	14.9988	14.6768	16.7378	1.32466	16.1674	15.1456	47.9576	17.7044	16.0794	13.8877	14.4865	12.2598	14.2417	14.1415	16.0861	13.7324	16.5064	12.4536	13.5182	10.8282	11.5101	9.46988	17.3918
PE	PE(O-18:0/20:1)	nmol/g	0.229	0.189042						0.32317		0.687584	0.200375	0.279123					0.389417		0.162169	0.156561		0.253016		11.1125	0.132138			0.229797		0.228203	1.85273	0.340809	0.14599	0.168611			0.187146	0.164226		0.270654
PE	PE(O-18:0/20:2)	nmol/g	0.357864	0.367899	0.391477	0.27076	0.220096	0.358643	0.46835	0.451202	0.318404	0.313825	0.276509	0.419343	0.393523	0.248741	0.402584	0.336039	0.520183	0.339936	0.267643	0.300867		0.332646	0.464751	4.12634	0.332024	0.432346	0.296617	0.319704	0.219072	0.650383	0.694176	0.408016	0.50958	0.243919	0.368674	0.37178	0.3489	0.251063	0.344552	0.315045
PE	PE(P-14:0/18:0)	nmol/g						0.1894		0.182	0.201				0.2125						0.2181	0.1727													0.1517		0.1899
PE	PE(P-16:0/18:4)	nmol/g	0.30693	0.554451		0.5509	0.270363		0.281112	0.416246	0.456364	0.416054	0.410775	0.273914	0.39945			0.366051	0.471048	0.592841	0.481797	0.53372		0.463908	0.548064	0.437715	0.719005	0.390798	0.307168	0.421199	0.517873	0.439293	0.318845	0.376492	0.411101	0.47001	0.42709		0.319055	0.38638	0.305696	0.387853
PE	PE(P-16:0/20:1)	nmol/g	0.761274	0.711045	0.94019	0.420619	0.278973	0.482803	0.743694	0.813613	0.603755	3.2211	0.56759	1.79158	0.573919	0.32428	0.534539	0.411779	2.5851	0.436894	0.601545	0.696579	0.120481	0.984989	0.81381	72.0502	0.514614	0.575295	0.613856	0.749899	0.290486	0.591444	10.2711	2.09388	0.700082	0.506001	0.799423	0.311332	0.492005	0.444537	0.446886	2.04974
PE	PE(P-16:0/22:5)	nmol/g	73.63	61.8986	57.018	59.6839	45.3785	49.3663	53.3973	49.6053	49.9353	46.6172	47.7871	76.8279	62.2223	38.7882	56.2203	50.7581	55.5002	61.9172	48.637	70.6629	5.94238	54.445	77.1242	107.783	58.9748	57.033	59.0709	45.0168	48.5706	65.7249	35.8291	58.391	57.0414	68.5733	54.4525	45.4477	41.2865	36.1189	54.2256	49.831
PE	PE(P-18:0/18:0)	nmol/g	2.59877	3.6381	2.89105	3.44704	1.71374	2.24447	2.37789	3.41257	3.49044	2.37276	2.85782	3.52054	3.55349	2.45215	2.45728	3.35076	3.30233	3.24677	3.30831	4.14054	0.325246	3.33878	3.44885	15.7208	4.55619	3.65641	2.90996	2.90579	3.42925	3.31806	4.10493	3.23104	3.08461	3.33218	2.6825	2.68605	2.80486	2.71672	1.94356	4.23876
PE	PE(P-18:0/18:3)	nmol/g	46.6815	134.275	54.4629	122.751	61.1025	49.2538	62.9922	85.1606	107.014	61.2239	104.551	75.971	67.9655	74.6877	63.0467	108.151	68.9053	117.262	87.624	112.892	5.8151	50.4257	77.2433	83.1897	139.007	63.4763	46.3331	93.3844	111.213	69.3024	50.8175	75.7694	74.8893	113.696	61.0983	105.673	72.9276	75.8855	59.9004	131.049
PE	PE(P-18:0/20:4)	nmol/g	244.6	252.407	231.139	234.649	165.941	198.851	283.065	180.68	225.795	233.078	196.846	389.483	279.807	145.222	254.775	189.325	241.377	247.34	231.19	263.161	48.7412	241.065	349.967	209.888	224.34	325.309	228.132	223.716	214.158	435.337	132.498	260.802	268.622	213.908	267.724	202.203	256.991	170.814	239.595	256.657
PE	PE(P-18:0/22:2)	nmol/g			0.204485					0.2852		0.525121	0.154583	0.28948					0.368826			0.176752		0.278405		13.3833						0.229087	1.83743	0.336577	0.177606		0.2852			0.154543		0.302085
PE	PE(15:0/18:1)	nmol/g		1.46469		0.894778	0.673611		0.390436	0.898052	1.06318		1.12923	0.889579	0.779621	0.581948	0.537849	0.54093	0.630861	1.00782	0.661479	0.948602			0.6957	0.9762	1.4146	0.6879		0.7745	1.6801	0.8449	0.7088		0.6741	0.9134	0.7433	0.8243		0.8623		1.105
PE	PE(16:0/16:1)	nmol/g	0.433858	0.531094	0.297767	0.398273	0.241406	0.459249	0.330948	0.547637	0.43684	0.337392	0.449151	0.56139	0.693058	0.461461	0.347394	0.465501	0.328544	0.563891	0.586396	0.636601		0.431299	0.555618	1.0903	0.655945	0.4542	0.482881	0.53239	0.595422	0.398475	0.371975	0.360961	0.441659	0.549075	0.293567	0.282771	0.345694	0.507417	0.325955	0.616687
PE	PE(17:0/20:3)	nmol/g	0.747485	1.40173	0.767299	1.42358	1.10103	0.782354	0.708926	1.06101	1.1897	0.635693	1.31208	0.93999	1.07208	0.923673	0.616559	1.18154	0.820913	1.68204	0.891136	1.43534		0.9933	1.1349	1.205	1.5769	1.0005	0.5776	1.2788	1.6951	1.2525	0.9668	0.7655	0.9142	1.3527	0.6926	1.2669	0.5675	0.9887	0.6942	1.4258
PE	PE(18:0/22:4)	nmol/g	10.7281	11.2488	8.806	8.6645	4.7477	7.7156	9.9066	7.9975	8.6711	9.5927	6.5013	16.7243	12.844	6.0966	8.2976	8.1111	9.9732	8.9557	12.4836	14.4796	0.919054	11.5014	15.2493	9.77033	9.91921	12.8622	7.92901	7.24065	11.6139	18.8586	4.92211	10.6704	9.45091	7.79306	10.7013	6.66146	6.85937	5.31181	7.51244	8.31079
PE	PE(18:1/20:5)	nmol/g	3.6259	8.19653	2.32222	6.16948	3.34568	3.80376	3.62998	5.19392	6.36428	2.63894	4.17015	4.90052	5.46515	3.67777	3.58544	4.10564	3.80335	8.41559	3.078	8.65974	0.442533	3.14355	6.11063	3.97598	7.29602	3.93342	2.39685	4.64023	8.34462	6.86464	2.84876	3.08736	3.32803	6.29442	5.21618	5.04958	2.5195	3.19234	3.40299	4.9524
PE	PE(18:2/22:6)	nmol/g	0.302888	0.465777		0.338307			0.301013				0.3462	0.486594				0.361887		0.395333		0.308018			0.602706	0.356922		0.404759			0.440946	1.02736		0.251041	0.320735	0.239185	0.321972		0.229906		0.433214	0.335478
PE	PE(O-16:0/18:4)	nmol/g									0.3487																									0.1976		0.2531
PE	PE(P-16:0/22:6)	nmol/g	4.52929	2.98599	3.77955	3.33587	2.92159	2.93874	3.99222	2.61624	2.69358	3.60451	2.83151	5.89905	3.51884	2.41551	2.17938	3.81496	5.04389	3.41612	2.61574	3.15913	0.2195	2.7024	5.1978	8.7085	2.6557	4.8222	4.451	2.9353	2.6348	6.1381	2.6362	4.1114	4.5865	3.2065	3.2885	3.0117	2.9902	2.2558	4.5602	4.0387
PE	PE(P-18:0/22:4)	nmol/g	16.6985	12.8199	22.8192	13.9861	9.53221	12.8768	18.4812	11.3079	11.8822	17.9338	11.1989	29.3706	16.4938	9.12452	17.7203	11.2663	15.192	13.5352	16.0135	16.7722	3.11146	17.9545	19.2695	59.144	11.1858	17.7971	16.764	11.6037	10.2839	27.1671	11.7391	15.7304	14.8252	12.3789	15.3369	10.4454	14.6395	9.22223	14.5386	11.9821
PE	PE(P-18:0/22:5)	nmol/g	66.0899	79.1135	68.8311	80.9567	54.662	51.216	73.4754	65.1913	69.9017	58.4065	59.1038	96.3783	65.7874	46.3317	71.5324	60.7013	63.7758	84.8008	65.6938	94.0061	7.25998	64.6801	87.4881	125.516	71.6331	76.6028	61.9826	65.7682	65.7049	110.469	45.5418	72.6336	64.9286	79.9886	66.1091	63.4249	62.8491	51.1562	76.7125	80.6174
PE	PE(P-18:1/20:3)	nmol/g	8.8437	11.3801	9.83185	7.71462	4.99897	8.7988	9.37747	6.56299	6.8637	12.1776	7.56637	16.4874	10.7914	4.03188	10.6918	6.85969	10.4855	7.63052	9.45325	8.70658	0.924404	10.2416	12.1048	40.4079	8.45666	9.7156	7.68192	6.66154	6.62942	15.8176	8.1692	9.18584	9.7247	5.4307	10.6396	7.31709	11.0632	5.14631	9.64944	8.31446
PE	PE(P-18:1/22:2)	nmol/g								0.2617		0.6784							0.3961							16.1092							2.1274	0.1668								0.2156
PE	PE(15:0/16:1)	nmol/g																																								0.2693
PE	PE(15:0/20:2)	nmol/g		0.595712		0.45808					0.41497		0.507888	0.70693								0.72259			0.5518		0.579				0.714		0.3719	0.5363		0.6265				0.434
PE	PE(16:0/14:0)	nmol/g																								0.3017																0.1426
PE	PE(16:0/22:6)	nmol/g	0.633578	0.492148	0.430404	0.461076	0.371667	0.309422		0.599298	0.5573	0.522419		0.773404	0.383695	0.326562	0.390311	0.4715	0.483027	0.645406	0.425793				0.71164	1.8876	0.33851	0.404456	0.486764	0.422115	0.362554	0.883738	0.609877	0.4715	0.489658	0.430895	0.323545	0.26149		0.417227	0.536249	0.635118
PE	PE(17:0/16:1)	nmol/g		0.524352		0.68549				0.586114	0.5485			0.51726		0.467527		0.566544			0.454869	0.6231			0.5485	0.768845	0.561529						0.528783	0.512871		0.566603				0.545848
PE	PE(18:0/18:3)	nmol/g	20.234	50.2828	13.8471	36.534	21.8457	18.2247	25.2168	30.4015	32.7478	23.2072	31.8811	36.7964	21.4299	23.2258	22.8611	40.4614	30.0087	46.1241	31.9508	39.3672	2.65961	17.3506	39.0163	30.2971	55.5416	22.8556	15.375	33.9846	62.4135	49.6819	21.6216	27.5023	30.1131	36.5444	31.6624	38.2257	26.8935	27.1251	21.9343	36.659
PE	PE(18:2/22:5)	nmol/g	1.63472	3.35558	1.37557	2.60569	0.904803	0.99365	1.38909	1.72263	2.13014	1.57989	1.42093	2.14637	2.38961	1.25728	1.59311	1.63399	1.45932	2.8687	1.49344	3.16187	0.220495	1.19555	2.70199	2.17198	2.11274	1.68794	0.919692	1.29086	2.71439	3.71458	1.06907	1.43593	1.68036	1.68587	2.19075	1.73598	0.948448	1.20175	1.28319	1.54674
PE	PE(O-16:0/16:0)	nmol/g	0.187931		0.22672	0.150746	0.171293							0.263104			0.278539	0.239049				0.20888				1.8812	0.1515		0.2178		0.2522		0.3966	0.2576	0.1465	0.1719	0.211
PE	PE(O-16:0/18:2)	nmol/g	7.47452	7.09758	10.0252	5.76751	3.16913	6.40375	5.86983	4.44464	5.3933	6.49145	6.91652	8.98107	9.58652	3.9648	7.91342	6.85513	6.00479	5.44924	7.24707	5.58274	0.357374	8.08149	9.8103	6.43078	7.71972	7.53868	7.15167	5.32462	5.43952	6.46442	2.65914	8.6659	8.776	6.92585	7.00252	5.41018	5.66401	3.87949	5.25286	6.29115
PE	PE(O-16:0/22:1)	nmol/g																								2.2184							0.2809
PE	PE(O-16:0/22:4)	nmol/g	2.77883	1.44585	2.67745	1.24952	1.14361	2.08078	2.6236	1.02642	1.43847	2.59209	1.26659	3.62073	2.74163	1.06025	2.64805	0.934004	1.64101	1.67642	1.76168	2.19648	0.211728	2.55521	2.82944	6.13346	1.41892	2.40869	2.48566	1.1579	1.13928	3.44794	1.19774	1.90063	1.76964	1.64791	2.21519	1.09964	1.7817	0.825403	1.66846	1.11893
PE	PE(O-18:0/18:0)	nmol/g	0.584503	0.84771	0.626733	0.604353	0.401086	0.518921	0.562026	0.689494	0.904341	0.544901	0.701268	0.720437	0.671104	0.579444	0.516877	0.689397	0.615251	0.793804	0.647167	0.828152	0.0926194	0.661611	0.681728	1.86066	0.655178	0.76097	0.633835	0.602384	0.60606	0.681728	0.640065	0.655893	0.607183	0.789563	0.485052	0.581246	0.502106	0.514768	0.437977	0.797732
PE	PE(P-16:0/18:3)	nmol/g	32.2109	71.2443	30.3681	64.7425	31.674	32.1175	28.8039	45.8979	53.3876	33.2376	59.9362	39.81	40.5254	42.7188	33.4776	62.0916	37.49	60.3155	43.7783	68.7621	2.99231	31.3642	49.0065	50.9069	88.0831	34.2818	29.6172	48.7159	61.7867	31.6055	28.1889	43.9862	46.0464	69.6586	38.1731	53.7928	31.3591	39.258	29.6258	59.7045
PE	PE(P-16:0/20:3)	nmol/g	42.2506	37.459	38.2045	30.4971	23.0361	34.8618	34.9326	25.9006	26.9565	35.1806	29.299	49.4153	42.7676	20.476	33.1407	29.9103	36.2892	29.4624	34.1106	35.7653	2.48742	40.3827	53.4859	43.7756	32.9223	40.1287	40.6446	28.9854	24.267	48.4122	18.7519	40.5982	41.652	34.9548	39.2445	26.9657	31.9387	23.0676	34.0176	30.5443
PE	PE(P-16:0/22:1)	nmol/g										0.6343		0.3534					0.366					0.2073		12.5474							1.7014	0.3607								0.2157
PE	PE(P-18:0/16:1)	nmol/g	4.2829	4.86611	3.63183	4.99607	2.30686	3.41198	3.15721	4.61797	5.57741	3.56676	4.70401	5.07776	6.7655	3.57763	2.8069	4.61372	4.58098	5.04265	4.53855	5.83989	0.358776	4.5587	5.45884	14.8157	6.52188	5.244	4.47867	4.636	4.6718	3.64954	4.89648	4.92154	3.98164	5.90029	3.802	3.26622	3.3006	3.44991	2.74606	6.06694
PE	PE(P-18:0/22:1)	nmol/g		0.221349						0.3259		0.831481		0.319081					0.826177							3.34315							0.569248	0.0440748								0.0825515
PE	PE(P-18:1/20:4)	nmol/g	37.3317	39.7561	40.219	32.9951	24.1694	37.4726	42.3397	26.947	32.3908	40.713	32.4154	74.1752	45.665	18.9573	47.0633	28.1364	45.4321	36.1646	38.4411	37.5626	8.40385	43.3119	56.4354	42.7115	38.4885	47.7927	36.5467	31.551	34.596	73.125	21.9252	35.1717	43.8659	24.1024	47.2858	30.3699	43.5206	23.1964	40.5364	35.4646
PE	PE(14:0/18:2)	nmol/g	0.353726	0.460238	0.361526	0.289972	0.20195	0.329168	0.318671	0.360274	0.391958	0.196942	0.432984	0.456001	0.396677	0.25145	0.335717	0.386373	0.388588	0.388299	0.267341	0.291802		0.473286	0.477036	0.298027	0.458074	0.410081		0.373444	0.509602	0.391441		0.340556	0.326522	0.293313	0.459788	0.286457	0.299634		0.293635	0.34002
PE	PE(16:0/16:0)	nmol/g	0.13476	0.169811	0.11622		0.10137	0.186598	0.0941754	0.181894	0.1331	0.181894	0.0791405	0.127105	0.156344	0.12157	0.123968	0.211503	0.137435	0.163723	0.0853205	0.110686		0.175479	0.155461	1.77321	0.115637	0.1331	0.124156	0.179738	0.120855	0.154502	0.324658	0.134165	0.112123	0.0939154	0.134378	0.120429	0.121387	0.110313	0.119258	0.143642
PE	PE(16:0/18:1)	nmol/g	11.2059	11.112	7.35931	8.9486	6.98265	8.23389	7.43833	9.80308	10.0192	7.98747	6.91104	13.3809	12.7425	5.90308	8.53386	8.38393	8.96556	10.6848	11.6876	9.90252	1.39013	9.60817	11.3422	45.4908	9.46556	10.3481	8.95029	7.9871	7.3884	11.0089	10.3127	8.96388	9.67908	6.94748	8.47499	6.32298	6.57904	6.65153	6.09607	9.5545
PE	PE(16:0/20:5)	nmol/g	1.41919	2.858	1.04407	2.28726	1.60584	1.14459	1.28284	1.82943	2.3417	1.33436	1.80498	1.56107	1.75306	1.89664	1.14741	1.96416	0.992748	2.78646	1.53591	3.13199	0.227307	1.07674	1.87676	1.84425	2.07778	1.41404	0.907546	1.83654	1.90354	1.76113	1.10758	1.21135	1.27302	2.46766	1.59777	1.83298	0.769482	1.77665	1.26353	1.97826
PE	PE(17:0/18:2)	nmol/g	2.87527	3.50964	2.94703	3.57782	1.94675	2.07627	2.84074	2.40546	2.63679	2.25669	3.66852	5.41471	2.98623	1.83491	3.66108	3.23086	2.42342	3.72063	2.68979	3.18432	0.261867	2.09126	3.68236	3.37784	4.27171	2.98922	2.31761	2.83716	4.04148	5.02405	2.16535	2.38017	3.1024	2.98514	2.46426	3.41611	2.28057	2.41579	1.77704	4.18344
PE	PE(17:0/22:4)	nmol/g		0.956273		0.843442	0.596598	0.413713		0.6184	0.606104			0.651154	0.550412	0.802938	0.710463	0.687938	0.549896	0.591432	0.41423	1.07303	0.205141	0.909593	0.772064	0.864262	0.579792	0.56577		0.771007	0.885487	0.927744	0.563177	0.398757	0.467522	0.648845		0.65672		0.582577	0.448218	0.6184
PE	PE(18:0/18:2)	nmol/g	164.077	141.95	154.216	106.355	68.4672	129.545	179.871	94.0058	96.6549	136.175	117.966	294.301	145.825	64.5591	193.466	121.266	148.54	129.277	156.643	104.602	8.56239	137.879	234.785	100.027	137.505	143.28	114.076	103.353	162.841	295.572	57.3834	161.969	165.191	99.3911	169.139	105.052	146.023	73.2894	128.215	104.881
PE	PE(18:0/20:2)	nmol/g	1.9603	1.50051	1.58758	1.35749	0.975128	1.56719	1.83797	1.32474	0.963075	1.31922	1.27342	2.721	1.96743	0.891264	1.59029	1.49337	1.93017	1.25514	1.90426	1.7758	0.195348	1.85235	2.13787	5.19336	1.35936	1.84725	1.37234	1.14344	1.1421	3.3139	1.44906	1.61864	1.80486	1.33091	1.92666	1.05653	1.85033	0.910504	1.64844	1.43579
PE	PE(18:0/20:4)	nmol/g	279.188	305.89	355.863	267.9	145.743	230.648	234.603	230.233	277.475	205.957	210.797	460.362	322.99	170.564	260.852	227.476	240.438	293.413	269.22	351.828	18.3216	266.747	415.724	195.074	322.984	344.718	217.863	219.019	323.076	451.453	129.246	262.004	318.381	278.576	289.833	204.255	229.113	185.603	228.146	280.022
PE	PE(18:0/22:2)	nmol/g																								1.1943							0.2571
PE	PE(18:1/18:4)	nmol/g	0.239589	0.201645											0.305424							0.272211					0.318999				0.320899		0.192801			0.179979
PE	PE(18:2/14:1)	nmol/g	3.46823	5.81972	5.38864	4.16732	2.50325	3.30216	2.7526	2.92207	3.78859	3.40528	4.7274	4.32288	5.06984	2.82916	4.06264	4.8134	2.93306	3.53215	3.59791	4.31568	0.453828	3.70475	5.14458	4.2755	5.7079	3.66829	3.68175	3.57608	4.7448	3.79465	1.83309	3.83202	4.94891	4.82506	3.42289	3.58261	2.93582	3.09362	2.65536	4.50061
PE	PE(18:2/20:3)	nmol/g	0.841845	1.65623	1.06632	1.20729	0.689994	0.890462	1.13324	0.746747	1.07028	0.709725	0.857203	1.60731	1.2501	0.533972	0.95759	1.0775	1.08656	1.3746	1.00763	1.47163		0.930515	1.50697	1.54301	1.29817	1.0683	0.884029	1.04122	1.46944	2.6835	0.648642	0.687053	1.1077	1.05953	1.50116	1.09273	1.05983	0.720046	0.674643	1.08879
PE	PE(O-16:0/18:3)	nmol/g	1.37946	3.39978	1.22428	2.42037	1.46294	1.33578	1.06244	2.00997	2.22512	1.34541	2.74928	1.86173	1.58551	1.63541	1.85858	2.51917	1.52616	2.5126	1.79202	2.71343		1.48239	1.8253	2.06142	3.34416	1.41954	1.29992	2.25642	3.05368	1.59736	1.11573	1.70133	2.06354	3.30445	1.84419	2.30643	1.3862	1.33144	1.18019	2.32451
PE	PE(O-18:0/22:4)	nmol/g	2.79915	1.94324	2.92836	1.74593	1.42729	2.05056	2.95724	1.39474	1.83969	2.72082	1.87147	4.13301	2.72549	1.54306	2.42819	1.42085	1.83569	1.83281	2.21054	2.69305	0.270821	2.50954	2.69061	6.35255	1.44602	2.77928	2.12784	1.59839	1.2504	3.83131	1.42095	2.47828	2.072	1.97006	2.19429	1.73119	2.01115	1.24892	1.98265	1.71733
PE	PE(P-16:0/20:4)	nmol/g	169.067	130.661	130.975	121.948	97.0767	134.588	143.938	96.8903	119.561	127.668	118.353	210.853	163.253	84.3427	136.936	111.951	142.454	124.484	119.594	150.085	20.2358	149.214	212.117	124.31	136.023	167.338	163.103	114.634	109.647	176.762	67.6023	146.918	162.925	132.869	156.257	103.457	115.165	87.1841	125.461	113.811
PE	PE(P-18:1/18:4)	nmol/g		0.341		0.2187									0.2452						0.3604				0.2798			0.1889
PE	PE(P-18:1/22:6)	nmol/g	1.04436	0.837619	1.07026	0.876	0.587991	0.834753	1.04037	0.852869	0.717872	1.4338	0.931882	1.57125	0.9196	0.627703	0.951021	0.805175	1.52079	1.32664	0.725343	0.808143		0.7944	1.4087	5.8402	0.6704	1.3139	0.8621	0.7602	0.6723	2.3969	0.8978	0.8407	1.106	0.6004	0.6149	0.9614	1.0188	0.5234	1.4221	1.1953
PE	PE(P-18:2/22:6)	nmol/g																								0.1958
PE	PE(14:0/20:4)	nmol/g	0.397443	0.3935	0.3885	0.382345	0.278297	0.402443	0.234735	0.330225	0.457257		0.483798	0.417349	0.447063	0.343976	0.362055	0.451487	0.275316		0.350131	0.544092			0.415438	0.293975	0.384166	0.397834		0.418233	0.511841	0.458617	0.181107		0.32214	0.506043	0.398041		0.364492		0.296874	0.354344
PE	PE(16:0/17:0)	nmol/g											0.4627									0.4875				0.8427								0.3353
PE	PE(16:0/18:3)	nmol/g	1.46404	4.15193	1.08743	2.80146	2.12366	1.33472	1.26381	2.52285	3.14981	1.592	2.94094	2.05239	1.53945	2.26782	1.67137	3.49186	1.42552	3.90536	2.11934	3.67544	0.311436	1.44481	2.09181	3.16085	4.02135	1.6441	1.30755	3.43472	3.50996	2.16177	1.85407	1.73146	2.15119	3.34064	1.57558	3.37644	1.66955	2.63503	1.62835	3.83473
PE	PE(16:0/20:1)	nmol/g										0.2334		0.1378												6.9747							1.3603
PE	PE(16:0/22:2)	nmol/g																								0.5694
PE	PE(17:0/22:2)	nmol/g																				0.3308
PE	PE(17:0/22:6)	nmol/g	0.364376	0.553469		0.621038	0.391601						0.4787	0.470414	0.47219			0.742266				0.502275			0.492174	0.731039	0.349027			0.698917	0.465226				0.357112					0.314103		0.696761
PE	PE(18:0/16:1)	nmol/g	2.82739	2.78222	1.46369	2.50974	1.16076	2.02292	1.74501	2.41545	2.5907	1.43232	2.22751	2.90347	2.9973	1.63314	2.10819	2.47166	2.87449	2.60045	2.55399	3.21864	0.163998	2.26536	3.82388	4.40762	4.22125	2.84385	2.68585	2.40999	3.31016	3.34752	2.15457	2.55985	2.42155	2.64667	2.18914	1.63688	1.91018	2.03382	1.60455	3.04232
PE	PE(18:0/20:5)	nmol/g	27.3618	50.3834	24.0942	41.7979	20.5675	26.7804	26.6069	34.8933	40.8871	21.4398	28.9714	38.9304	42.8848	26.5869	25.7215	34.2079	31.2654	51.923	29.7633	59.0138	2.18548	25.7822	46.0731	28.6733	52.2293	36.1111	19.8923	29.7126	53.9208	51.6028	18.955	29.2107	31.3161	47.2947	37.3068	33.2437	23.8399	26.3331	25.8118	41.4743
PE	PE(18:0/22:6)	nmol/g	10.5955	14.1566	9.78988	13.4586	7.90558	8.53506	13.0146	10.9889	11.5267	10.3526	10.2253	19.3251	14.2473	8.26783	7.34863	12.6316	15.6011	13.8959	11.2878	14.0711	0.448252	11.6154	20.0551	12.2531	10.4213	18.3888	9.41493	8.74357	13.9899	27.9748	7.65276	11.9288	15.9028	8.74204	11.1991	9.29495	9.05816	7.17489	13.6546	17.3185
PE	PE(18:1/18:3)	nmol/g	6.33989	18.6485	4.04177	13.8891	7.03819	5.62243	7.26653	10.3094	13.2707	6.80446	11.7701	9.33929	7.14104	8.57705	8.28615	15.2818	8.09711	18.2076	8.16056	15.4479	0.699411	4.32137	10.7511	8.0152	18.318	6.57161	4.30049	11.0663	18.9904	12.406	6.70655	6.53366	7.97684	12.9677	9.09658	11.7739	6.0364	8.848	6.03909	11.6938
PE	PE(18:1/20:3)	nmol/g	6.91092	9.60475	5.47273	6.26751	3.50082	6.52946	6.19922	6.30563	6.40806	5.87017	4.51	9.55403	8.36757	4.33272	6.53442	5.97985	6.31257	7.28701	5.57338	8.6308	0.471491	6.9987	9.89755	13.566	8.14952	7.58632	5.37723	5.06756	7.73521	13.8305	4.82999	6.05405	6.57729	6.52648	7.91644	5.84956	5.44453	4.95978	6.09172	5.93323
PE	PE(18:2/20:1)	nmol/g	0.1573											0.212											0.1659	2.0055							0.3113				0.1894
PE	PE(18:2/20:2)	nmol/g												0.2152												0.8263		0.157				0.2919	0.1469	0.1334
PE	PE(18:2/20:5)	nmol/g		1.06898	0.246422	0.551407	0.390001	0.437158	0.421055	0.591279	0.865977		0.544027	0.521599	0.525145	0.480001	0.459298	0.376391	0.464857	0.914859	0.409937	0.827255		0.49256	0.725616	0.488084	0.708526	0.447902	0.283614	0.560819	1.19224	0.954094	0.485846	0.5008	0.330001	0.768646	0.565905	0.692351	0.286462	0.439662	0.253401	0.519823
PE	PE(O-16:0/20:3)	nmol/g	1.99827	2.18884	2.60209	2.06991	1.30615	1.82155	1.66242	1.53086	1.74092	2.19348	2.14367	2.83964	2.55763	1.21198	1.75881	1.8548	1.53733	1.82166	1.836	2.25441	0.11828	1.76584	2.28984	3.73213	1.82547	2.38273	2.14843	1.53774	1.31427	2.91233	1.18428	1.96176	2.17018	2.21771	2.23266	1.76643	1.76053	1.16568	1.71556	1.86533
PE	PE(O-16:0/22:2)	nmol/g																								1.7706							0.1959
PE	PE(O-18:0/18:4)	nmol/g		0.371959		0.439229				0.3111	0.390897		0.270166	0.230514	0.261979	0.226864		0.309029	0.32195			0.428872				0.310486	0.403274	0.3111		0.301688	0.31601			0.348542	0.289924	0.259028	0.239591	0.227622	0.34353	0.363274		0.369003
PE	PE(O-18:0/20:4)	nmol/g	24.0661	29.7509	24.2057	24.2956	16.2539	19.9918	26.5496	20.1291	26.114	19.8806	24.6849	34.7402	28.1256	16.0442	23.2437	22.0559	20.8023	26.2544	22.1961	28.4818	3.20595	22.8951	31.0431	20.8567	25.6588	33.0067	20.2825	24.6326	25.0491	38.4269	12.621	23.5102	26.0889	26.7384	24.5518	23.72	22.0891	18.1273	21.4744	28.0449
PE	PE(O-18:0/20:5)	nmol/g	3.91881	7.66485	3.25832	6.43839	4.0303	3.65346	4.8414	5.11427	6.83383	4.07562	5.61703	5.38216	6.15343	3.93202	4.08335	4.86843	5.29131	7.79626	4.23823	7.94098	0.400166	3.81021	5.47254	4.69649	6.50245	5.28621	3.18254	5.28906	5.86995	7.0492	2.81511	4.65114	4.38826	7.35572	5.30727	5.90818	3.8584	4.1654	3.95005	6.77056
PE	PE(P-16:0/22:2)	nmol/g	0.277062							0.3211		0.572578		0.321635		0.155201			0.418625			0.24809		0.406776	0.3211	15.043		0.237265		0.285259			1.68307	0.429975	0.289432	0.173315	0.473549	0.26967			0.221186	0.434271
PE	PE(P-16:0/22:4)	nmol/g	22.9373	10.8637	19.6688	10.3342	8.3783	13.4996	16.5482	9.0365	7.9439	15.9451	9.2603	28.0959	16.8988	7.3592	15.9277	9.8163	14.6091	9.8631	14.228	14.4888	3.59758	19.1185	22.4822	53.6812	11.4744	17.0228	21.7436	9.98838	9.93192	21.1981	9.93763	16.9909	17.1734	12.6092	16.6898	8.43986	12.5952	7.30236	15.1184	9.7143
PE	PE(P-16:1/18:1)	nmol/g	1.24127	1.66056	1.93853	1.61098	0.914493	1.50681	1.06336	1.53469	1.18239	1.40852	1.28567	1.96631	1.78214	1.0124	1.50671	1.53009	1.54603	1.49605	1.53341	2.02959	0.244883	2.02785	2.39721	5.2645	2.66366	1.51672	1.35204	1.39151	1.97602	1.5965	1.26346	1.14317	1.52018	1.699	1.58299	1.26786	0.977436	1.12506	1.07679	1.55043
PE	PE(P-18:0/20:5)	nmol/g	45.2055	77.3293	34.0427	68.2368	44.5266	41.994	53.0805	53.4214	62.6554	43.8715	46.6591	61.5817	63.3947	39.4706	46.5406	49.2504	55.7522	82.8782	46.4158	77.1169	3.98691	36.4159	60.7666	46.0016	64.2876	54.1781	33.4675	54.938	56.0953	79.0991	30.7325	48.616	44.8346	67.1227	53.7149	54.392	46.2269	41.7467	47.5062	66.2388
PE	PE(P-18:0/22:6)	nmol/g	5.26688	5.4193	5.78498	6.40499	4.93377	4.10792	6.88892	4.67422	4.384	7.1161	4.8544	9.21425	4.79147	3.17233	3.79034	5.81244	8.21944	7.03814	4.88026	5.00552	0.3796	4.8707	8.4253	13.1233	4.0616	8.6194	5.1538	5.0787	4.3702	13.5684	3.7951	6.555	7.0847	5.1186	4.5194	4.5346	5.5331	3.535	8.6417	8.3744
PE	PE(P-18:1/18:1)	nmol/g	12.7388	15.7256	16.6728	14.4131	8.33588	13.389	12.3126	21.0913	15.5091	42.9528	11.7419	24.9541	17.0501	8.24534	15.6838	11.3159	39.6158	15.0678	15.6549	17.0378	2.90178	19.9636	18.534	744.445	16.2801	15.9469	14.8649	17.0674	11.4693	15.963	127.22	21.8338	14.7576	12.193	14.7512	10.6258	15.2171	10.4226	11.3331	23.7083
PE	PE(P-18:1/18:2)	nmol/g	41.9465	47.0821	76.5734	40.5541	20.5611	42.6051	41.1884	34.8393	33.9871	47.4041	41.9198	82.724	60.9916	22.8835	68.5481	37.652	43.4957	37.7161	56.3732	35.9129	2.13812	52.1906	59.4988	41.6406	47.0363	50.0335	38.4002	30.7374	38.4804	59.6738	18.4324	47.2068	54.45	28.8472	46.826	35.0205	47.4867	24.6301	38.0457	42.2257
PE	PE(P-18:1/20:1)	nmol/g		0.187893	0.278856					1.1193	0.257607	3.19533	0.256456	0.537406			0.180042		2.77056		0.2664	0.160259		0.293015	0.165978	64.2055				0.463279		0.142256	10.0971	0.607179	0.100958	0.0864541	0.253289		0.182125	0.279511	0.152045	0.719069
PE	PE(P-18:1/22:1)	nmol/g								0.290782		0.742569		0.200648					0.578218							5.10831							0.7873	0.0704587								0.0817004
PE	PE(P-18:2/18:2)	nmol/g	4.52748	9.19021	5.50708	8.358	3.92527	4.23392	5.38661	5.66267	5.66216	3.93053	6.29576	8.94503	5.52479	3.55193	5.52084	6.99788	4.70291	6.68569	5.64951	7.86501	0.381141	4.74658	6.6182	5.59076	9.05106	6.12078	3.00408	5.58354	9.55806	9.94681	3.40656	4.67604	5.7997	4.87501	5.99482	7.43323	5.19855	4.59335	4.08842	7.43294
PE	PE(P-18:2/20:4)	nmol/g	1.0566	2.4311	1.1407	2.1398	1.2368	1.1744	1.2749	1.2013	1.5888	1.6362	1.9213	2.3962	1.5	1.1634	1.7276	1.5257	1.3432	1.5319	1.2811	2.2312	0.680637	1.0769	2.01809	2.14342	2.20678	1.63863	1.0003	1.58634	2.18227	2.57517	1.37215	0.889493	1.30533	1.25996	1.78867	1.84165	1.31818	1.15331	1.43936	1.63596
PE	PE(14:0/20:3)	nmol/g																																		0.1804		0.2169
PE	PE(15:0/20:4)	nmol/g				0.3182
PE	PE(16:0/22:4)	nmol/g	1.05855	0.924547	0.952858	0.564543	0.673716	0.938057	0.821532	0.765307	1.03362	1.14736	0.634279	1.62181	1.09432	0.647292	0.949084	0.745936	0.840606	0.994978	0.893553	0.857394	0.233995	1.30395	1.25296	3.57167	0.834625	1.02328	1.21121	0.7582	0.871453	1.66976	0.81657	0.970857	1.00102	1.05149	0.942339	0.750609	0.875761	0.629559	0.869709	0.805389
PE	PE(16:0/22:5)	nmol/g	3.54946	5.5826	2.85694	4.36902	4.02593	2.93911	2.67396	3.93137	4.58054	3.31958	4.06899	4.35576	3.79913	3.45826	3.66007	4.04304	2.76459	4.75631	3.64979	4.91488	0.553206	3.63935	4.80217	8.02001	4.71434	3.57182	3.40299	4.52378	4.59713	5.04965	2.97505	3.87754	3.67658	5.59021	3.60762	4.00087	2.43347	3.85296	3.1803	5.09392
PE	PE(17:0/20:5)	nmol/g	0.591322	2.2139	0.580108	1.44824	0.885269	0.540444	0.739801	0.8861	1.48687		1.03178	0.789121	1.187	0.954006	0.611984	1.09636	0.602847	1.44243	0.745823	2.08567		0.672956	0.899814	0.8861	1.57976	0.734712	0.449683	1.04932	1.47149	0.894615	0.598023	0.558137	0.611379	1.34717	0.730051	0.991507	0.42835	0.954848	0.454164	1.2993
PE	PE(18:0/18:4)	nmol/g	0.259777	0.49233		0.320184					0.535504		0.261977	0.406807	0.286452	0.309184		0.474547		0.381416	0.283152	0.553195			0.3915	0.3549	0.3645	0.3508			0.4906	0.5315	0.1985		0.2807	0.3265	0.4016	0.267			0.2421	0.3126
PE	PE(18:0/20:1)	nmol/g	0.435438	0.426145	0.382415	0.319608	0.334381	0.335359	0.307771	0.563301	0.307673	0.626206	0.345142	0.539235	0.353164	0.265313	0.605759	0.448743	0.697719	0.303956	0.401785	0.442286		0.52	0.4802	12.7545	0.2941	0.3841	0.3699	0.4069	0.3603	0.6184	2.5842	0.4941	0.3921	0.262	0.4345	0.3117	0.2952	0.3296	0.226	0.4026
PE	PE(18:1/20:4)	nmol/g	28.2951	38.5111	24.9563	30.579	17.4687	26.724	25.3479	24.4666	30.6208	25.1764	23.4631	44.936	35.3722	18.2474	28.6391	25.9874	26.2598	37.8476	23.5473	36.0597	3.4772	26.7044	47.8051	26.2959	38.1516	36.7532	22.7867	24.7953	43.1926	56.3593	15.8621	23.6501	29.0581	28.6486	35.3433	26.1169	20.8082	21.5561	23.8046	26.6879
PE	PE(18:1/22:1)	nmol/g																								1.4494							0.2673
PE	PE(O-16:0/18:1)	nmol/g	4.5832	4.247	4.553	3.7818	2.4079	3.8054	4.0714	3.7835	3.2704	3.6003	3.4822	5.4584	5.0134	2.6491	3.9233	5.121	4.2202	4.0714	4.2787	4.9329	0.640837	4.5311	5.58916	24.6649	4.19224	4.35012	4.46032	3.3974	3.44042	3.95056	4.86919	4.95085	4.34264	3.82346	3.68442	3.09398	3.14874	2.7053	2.48984	4.36953
PE	PE(O-16:0/20:1)	nmol/g								0.1903		0.5477		0.2362					0.3359							10.2048							1.6204	0.2296
PE	PE(O-18:0/18:2)	nmol/g	22.4107	25.9647	34.6175	20.6393	12.2814	18.9821	27.2499	17.9035	20.1065	21.4592	25.2121	36.9077	27.903	14.6936	31.0545	21.4143	20.8582	20.4333	25.1822	18.0952	1.35419	24.149	26.868	18.1369	21.7252	24.2145	19.4849	17.6498	18.3943	27.01	8.90486	27.1255	26.1255	20.6689	22.2917	21.1483	23.1023	13.3465	18.4292	23.5325
PE	PE(O-18:0/18:3)	nmol/g	4.08636	10.3422	3.78289	8.623	4.70929	4.04773	5.79012	7.12959	7.69735	4.81258	8.51032	6.27799	5.22922	5.82546	4.94585	8.5356	5.05487	8.63532	6.16154	9.23503	0.557909	3.90711	5.70125	6.22555	10.8931	4.90057	4.08185	7.54507	8.67243	5.97608	4.16257	6.33194	6.13153	9.29611	5.51899	9.93793	5.62981	6.01092	4.64563	10.0335
PE	PE(O-18:0/22:5)	nmol/g	9.04754	11.3077	8.95534	9.56841	6.6634	8.21276	9.93712	9.14682	9.92024	8.336	9.04916	12.3425	9.3835	6.24576	8.61382	8.59734	8.64082	10.8413	8.57925	11.9562	0.890164	8.60446	10.9407	15.1245	9.36597	10.6743	8.16041	9.51906	8.5237	15.5418	5.75969	10.7168	8.95547	12.4132	8.80871	9.05077	8.61514	6.38929	9.04593	10.8003
PE	PE(O-18:0/22:6)	nmol/g	0.675256	0.721533	0.576337	0.779733	0.48823	0.57755	0.86006	0.894616	0.840761	0.864405	0.763667	1.10791	0.788422	0.445388	0.659393	0.686472	0.912804	0.746389	0.780339	0.89987		0.760855	0.856787	1.57584	0.635344	1.0173	0.618385	0.962283	0.680796	1.73645	0.577567	0.665415	0.910817	0.49879	0.721713	0.7717	0.850378	0.395956	0.910028	0.927479
PE	PE(P-14:0/18:1)	nmol/g	0.583804	0.9897	0.609136	0.879636	0.468402	0.907395	0.555657	0.743076	0.841007	0.444234	0.439964	0.68717	0.789372	0.421329	0.712114	0.544689	0.470052	0.684064	0.528383	0.91778	0.3425	0.6617	0.8725	0.7631	0.753	0.5832	0.7441	0.6781	0.7419	0.6816	0.5074	0.5089	0.8531	0.5889	0.6315	0.5023	0.4143	0.4473	0.5119	0.7381
PE	PE(P-16:0/16:0)	nmol/g	0.750246	0.617396	0.602996	0.471262	0.596404	0.594274	0.533731	0.531703	0.557158	1.27941	0.472073	1.01939	0.683821	0.333037	0.677229	0.498034	1.00651	0.34977	0.811499	0.932281	0.126909	0.799568	0.65638	15.5401	0.577622	0.505298	0.731239	0.508904	0.485608	0.63016	2.37755	1.17026	0.818965	0.416208	0.609886	0.589514	0.549258	0.31854	0.382092	0.710088
PE	PE(P-16:0/16:1)	nmol/g	3.5546	2.9402	2.3674	2.6868	1.5785	2.5084	1.8853	2.6194	2.921	2.2279	2.8192	2.8481	4.5553	2.0703	1.7985	2.3571	2.7938	2.6843	3.0974	3.5828	0.195632	2.83672	4.1674	6.47242	3.99836	2.96399	3.59244	2.21208	2.93107	1.69986	2.15727	3.20369	2.53438	3.21714	2.2969	1.602	1.70789	1.7625	1.61565	2.93448
PE	PE(P-16:0/18:0)	nmol/g	1.76674	2.00743	1.99777	1.58988	1.16492	1.66622	1.43427	2.02573	1.50583	1.67018	1.44738	1.91158	1.87296	1.36322	1.43468	1.62566	1.79347	1.53947	2.01953	2.00235	0.383973	1.69031	2.07034	11.4421	1.66746	1.72291	2.28916	1.58267	1.29757	1.43249	2.14588	2.36962	1.88825	1.66894	1.48902	1.28605	1.2568	1.28743	1.13547	1.70853
PE	PE(P-16:0/20:2)	nmol/g	2.45892	1.96128	2.58978	1.37105	1.04507	2.20196	2.03421	1.57061	1.36027	3.27271	1.69957	3.00413	2.28547	0.945284	1.75199	1.60845	2.8886	1.16673	1.91911	1.70813	0.143866	2.36856	2.56094	27.1116	1.4131	2.027	1.88668	1.37755	0.869447	2.36772	3.96499	2.59248	2.60834	1.54605	1.93491	1.23919	1.68086	1.01956	1.78442	1.64056
PE	PE(P-18:0/18:2)	nmol/g	237.758	270.056	457.367	246.179	135.864	210.531	284.953	200.556	218.352	238.502	256.087	394.715	332.538	161.024	338.77	244.36	233.846	236.921	311.944	210.708	12.9366	276.869	317.288	208.698	259.678	287.347	223.859	203.099	213.875	300.542	106.067	330.259	320.394	230.346	252.516	218.579	295.475	166.45	227.059	289.599
PE	PE(P-18:0/18:4)	nmol/g	0.56234	1.30863	0.331928	1.19971	0.473773	0.732555	0.860067	0.818354	0.995388	0.983131	0.64804	0.89921	0.741352	0.668601	0.455585	0.998057	0.898914	0.943494	0.880133	1.35232		0.668167	1.16657	1.03616	1.51166	0.8701	0.694772	1.0016	1.40677	1.02264	0.548446	0.837389	0.744819	0.98873	0.989711	0.630768	0.796501	0.753869	0.618774	1.16449
PE	PE(P-18:1/18:3)	nmol/g	8.04955	23.3908	9.03944	18.9208	8.42742	8.17886	9.60459	13.2027	13.984	11.1832	16.4183	15.604	11.2936	9.61777	11.7989	16.1424	11.603	16.9908	14.0317	17.1855	0.85554	9.72682	14.2621	12.9509	25.0202	10.7963	7.73128	14.2424	19.8316	14.2386	8.60334	11.2948	12.288	13.3879	11.7368	17.8843	12.7136	11.0108	10.2445	19.4049
PE	PE(P-18:1/20:5)	nmol/g	6.1259	11.7622	5.18794	9.62073	6.34273	6.5092	7.77073	7.30753	8.17192	7.10995	6.8874	11.2737	8.99834	4.40085	7.43487	7.29525	9.37477	10.7646	7.03306	10.4415	0.632649	6.3115	10.4409	7.30841	11.0695	7.53348	4.79806	8.04795	8.97711	13.0662	4.89697	6.22992	6.45333	7.08062	9.22816	8.14928	7.07147	5.57819	7.43399	8.29666
PE	PE(14:0/18:1)	nmol/g	0.332863	0.364803	0.265151	0.240876	0.257976	0.30456	0.230361	0.271833	0.342986	0.23498	0.311144	0.334632	0.360086	0.272718	0.280777	0.417578	0.330111	0.409224	0.29424	0.280875	0.0977359	0.282165	0.37474	1.20885	0.37247	0.355234	0.314674	0.426343	0.2994	0.393008	0.475263	0.265445	0.284642	0.394349	0.217764	0.228498		0.291556	0.24274	0.252235
PE	PE(14:0/18:3)	nmol/g		0.2497																							0.2052
PE	PE(14:0/20:1)	nmol/g																								0.4337
PE	PE(16:0/20:3)	nmol/g	2.1583	3.4019	1.9617	2.8274	2.1225	2.2213	2.1278	1.7424	2.6181	2.2351	2.2582	3.0703	2.9922	1.7316	1.8454	2.1876	2.2704	2.6396	2.6712	3.1493	0.273262	2.21427	3.00668	4.35315	2.27903	2.36761	1.99833	2.67063	1.94656	3.66945	1.69264	2.3929	2.69731	2.46352	2.17757	2.13492	1.68421	1.84311	1.92593	3.10785
PE	PE(16:0/20:4)	nmol/g	9.63445	12.0419	7.16332	9.85613	8.09812	8.12251	7.79515	8.45118	11.0531	7.54928	9.94212	14.9439	11.7411	7.61097	8.67615	10.0733	7.48798	11.382	9.62055	12.4123	1.73815	9.60135	13.214	11.4972	9.65365	11.1122	7.94407	10.0412	9.87863	14.3906	5.20692	8.57429	10.6852	10.015	8.07294	8.80688	6.02614	8.53992	7.59113	11.539
PE	PE(17:0/20:2)	nmol/g	1.54677	2.33602	1.34553	1.86896	1.42552	1.15261	1.7781	1.17304	1.45252	1.3673	1.73764	1.98724	1.49749	1.53322	1.59483	2.32227	1.78539	2.11025	1.51145	2.13242	0.260989	1.18035	1.83007	1.59247	1.7432	1.01861	0.99512	2.18215	2.40265	2.49571	0.881232	1.58087	1.30966	1.72689	1.50865	1.94818	1.45008	1.45038	1.56073	1.8564
PE	PE(18:0/14:0)	nmol/g	0.297181	0.235879		0.125918							0.142399	0.171699	0.305204		0.1969				0.220531	0.144667		0.200501	0.193299	0.26278	0.149025	0.172645			0.263098				0.177941		0.253354		0.182389			0.224333
PE	PE(18:0/18:0)	nmol/g	3.07343	2.89856	2.4054	2.79142	1.97343	2.07694	2.38686	2.38172	2.32427	2.05627	2.01918	3.63038	2.98302	1.73597	2.29071	2.4428	3.14559	2.92456	2.94079	2.94391	0.238149	2.28492	3.70885	4.44183	2.66244	3.05286	2.66703	2.07609	2.31606	4.04787	1.60906	2.53214	2.77211	2.18786	2.87222	1.92449	2.01859	1.85992	2.28654	2.68967
PE	PE(18:0/18:1)	nmol/g	121.222	119.775	90.0795	116.509	71.4512	84.4328	89.7638	114.058	108.915	77.4391	80.6392	142.59	134.275	68.6197	104.769	98.2091	116.902	121.85	133.613	124.587	10.9901	114.495	154.067	156.499	129.704	130.758	112.429	98.9245	112.487	155.939	75.777	110.545	114.042	99.4444	123.17	84.8408	94.5358	81.5347	87.9441	105.402
PE	PE(18:0/20:3)	nmol/g	34.0247	41.351	38.0382	32.0087	17.8515	32.3066	31.8562	28.9267	31.2748	31.1581	26.3358	56.232	43.2582	20.5597	31.3572	29.4877	34.7414	32.7125	39.9456	45.5572	2.11424	32.3453	46.3466	31.97	34.4647	39.7452	24.2858	24.0217	32.3977	60.2597	16.3142	32.8479	36.6397	29.4827	34.9899	23.9929	28.7285	21.9348	26.1185	33.6412
PE	PE(18:1/16:1)	nmol/g	13.6893	20.9578	16.1641	18.4764	12.6829	13.0621	11.8961	15.1531	17.4074	13.9642	16.0851	16.5482	18.0411	13.3511	13.925	17.7272	16.8954	16.9531	14.5345	23.2988	3.93128	16.4268	18.672	103.783	21.5192	15.7051	17.2932	17.829	15.8224	14.0134	25.9509	17.655	14.7542	19.9205	12.4366	13.8121	10.9451	13.7203	10.3675	21.3733
PE	PE(18:1/18:2)	nmol/g	47.6085	49.5114	42.1637	35.3084	20.1047	39.5205	48.5415	32.7995	36.3672	35.0882	33.734	70.6608	47.9126	21.9439	54.7015	38.1306	40.6765	47.8624	37.5553	37.0305	2.77971	44.3633	74.8838	38.5649	52.6141	45.1548	36.0877	35.2986	61.2635	88.9429	21.0445	45.1377	47.9781	38.896	54.5739	36.7743	38.7551	28.0854	37.8979	35.2407
PE	PE(18:1/20:2)	nmol/g	0.472394	0.626693	0.453106	0.341494	0.370083	0.401608	0.522325	0.365677	0.369985	0.48052	0.436952	0.632077	0.518703	0.404741	0.349327	0.578915	0.483359	0.482282	0.453008	0.492268	0.0939183	0.557187	0.742017	4.11727	0.345819	0.509295	0.428023	0.496959	0.457256	0.908292	0.82049	0.439426	0.43134	0.445749	0.648099	0.468244	0.513959	0.357014	0.455805	0.422114
PE	PE(18:1/22:2)	nmol/g																								0.7707
PE	PE(18:2/18:3)	nmol/g	0.76548	2.77742	0.494697	2.1544	0.719531	0.716768	0.938941	1.33887	1.68559	0.662631	1.41829	1.09265	0.803652	1.08088	0.771313	1.6201	1.04302	2.75358	0.82637	2.36163	0.140694	0.554883	1.38739	1.41281	1.9609	0.728249	0.476597	1.15676	2.38519	2.07875	1.00129	0.699156	0.861234	1.42465	1.12261	1.41061	0.609031	0.902992	0.602148	1.28194
PE	PE(18:2/20:4)	nmol/g	3.40006	5.36785	3.85438	3.91482	1.74092	2.10304	2.94401	3.07163	3.73728	2.45715	3.08544	5.29303	3.64296	1.96769	2.67862	3.50906	2.93783	4.36846	2.27179	4.66252	0.5208	2.8947	5.5634	3.3867	4.4587	3.694	2.5394	3.0514	6.6234	8.2953	2.1077	3.2271	3.9294	4.1461	4.3724	3.2584	2.6671	2.9127	2.7347	2.8433
PE	PE(18:2/22:1)	nmol/g																								0.2891
PE	PE(O-16:0/16:1)	nmol/g	0.23026	0.209002	0.200261				0.179003		0.27814		0.240194	0.26622	0.304265			0.279233		0.194797	0.23334	0.177414			0.280122	0.524267	0.302596	0.217134					0.152986	0.227896	0.2318	0.230323	0.268411			0.145178		0.245621
PE	PE(O-16:0/18:0)	nmol/g	0.273751	0.574368	0.345335	0.517422	0.212521	0.293031	0.309722	0.402013	0.411653	0.287318	0.499125	0.395587	0.413527	0.331768	0.364615	0.519743	0.295262	0.55259	0.526616	0.539201		0.364762	0.44363	1.22162	0.878543	0.398592	0.284753	0.3988	0.726723	0.534639	0.367253	0.302499	0.384583	0.406375	0.372753	0.44913	0.292329	0.413847	0.300423	0.755987
PE	PE(O-18:0/22:1)	nmol/g																								1.9818							0.3411
PE	PE(O-18:0/22:2)	nmol/g																								1.604							0.24
PE	PE(P-16:0/18:2)	nmol/g	155.703	144.751	221.527	129.404	64.1162	131.661	131.255	109.393	114.707	136.939	142.595	200.981	199.081	90.3263	173.426	138.954	127.767	118.094	158.889	119.357	7.48316	175.44	209.558	129.584	166.072	157.632	152.832	112.194	115.227	128.204	60.3217	189.591	195.548	150.604	157.649	111.553	126.53	88.0166	121.573	139.016
PE	PE(P-16:0/20:5)	nmol/g	25.9744	33.5724	16.1451	30.2402	20.3752	22.842	22.3287	23.2613	30.6437	19.1554	23.3076	29.0135	32.0396	18.7651	20.226	24.6278	26.8748	35.5752	19.9263	40.0544	1.51387	21.0357	32.295	23.2528	33.96	24.2367	20.0148	24.4043	24.685	27.7931	13.4637	23.7136	24.2218	36.4318	27.9904	22.848	17.0672	18.2999	21.7437	25.9874
PE	PE(P-18:0/20:3)	nmol/g	51.4603	62.0365	64.3303	51.0257	36.2752	46.762	64.541	40.8845	44.0911	57.0857	43.6986	82.5143	63.312	31.577	57.4874	45.0948	55.3186	52.8106	57.6289	55.4454	4.68273	54.3377	69.9398	71.7123	43.827	65.0724	48.1061	45.3563	37.7742	92.6629	29.3346	58.9524	56.7967	46.5674	54.8747	42.9814	60.7893	35.287	53.7915	55.8078
PE	PE(P-18:1/16:0)	nmol/g	0.766776	1.0167	0.913594	0.535367	0.351312	0.732778	1.01235	3.84116	1.47072	13.2142	0.758377	3.024	0.786406	0.568758	0.744819	0.504	12.6394	0.661038	1.31641	1.05252	0.190164	2.05282	1.17611	326.694	0.476103	0.636486	0.772727	3.06607	0.452159	1.09161	49.1822	4.99107	0.788657	0.569305	0.911343	0.414067	1.08221	0.772727	0.75749	3.746
PE	PE(P-18:1/18:0)	nmol/g	0.405082	0.602752	0.387546	0.466166	0.31633	0.42973	0.430996	0.998578	0.51741	1.33702	0.451942	0.816106	0.650001	0.294995	0.455546	0.442979	1.23911	0.525983	0.631101	0.486234	0.108995	0.550296	0.677201	26.9542	0.620196	0.427792	0.485001	0.634115	0.455527	0.553776	4.33799	0.844429	0.467399	0.372629	0.369559	0.357994	0.457983	0.355333	0.401183	0.745566
PE	PE(P-18:1/22:4)	nmol/g	3.62914	2.27502	4.04412	2.0566	1.45453	2.47084	3.40677	2.74565	2.01567	5.14134	2.04807	6.49386	3.03144	1.32672	3.446	1.61443	4.23227	2.22332	2.98305	2.76015	0.849074	3.85024	3.25488	46.514	1.93222	2.94263	3.12719	1.99546	1.83431	4.66917	5.00742	2.98937	2.71095	1.66579	3.05713	1.73337	2.79485	1.54576	2.49597	2.16482
PE	PE(18:1/22:0)	nmol/g	1.11429	1.64433	1.66304	1.818	0.844157	1.21969	0.944726	1.69753	1.95151	1.32546	1.3522	1.91856	1.47029	1.06145	1.54431	1.65811	1.38223	1.62169	1.43078	1.93207	0.210013	1.78438	1.39974	3.16773	2.3069	1.57979	1.20037	1.27406	1.77801	1.59169	1.31748	1.39243	1.3537	1.59534	1.51174	1.50286	1.13023	1.56685	1.02052	1.52572
PI	PI(16:0/18:1)	nmol/g	0.618974	0.590314	0.556942	0.354015	0.328722	0.417875	0.572906	0.784969	1.02156	0.514914	0.526743	0.701683	0.762369	0.339685	1.07282	1.35605	0.834403	1.18265	0.460672	0.638785	0.362552	0.833385	0.581384	0.718441	0.513064	0.760789	0.534759	1.20638	0.807934	0.588685	0.179287	0.466857	0.540496	0.650225	0.887728	0.692469	0.620602	0.640003	0.180331	0.378302
PI	PI(18:0/16:0)	nmol/g	1.6774	2.96428	2.0741	2.73716	2.26766	1.68151	2.38244	2.41454	3.5832	1.72232	2.22274	3.03023	2.41767	1.96597	2.89597	4.34528	2.35259	3.12564	2.28517	3.2232	0.322729	2.44632	2.71161	2.40457	3.17077	1.99315	1.9671	3.87556	2.42473	1.47735	1.41016	2.38906	2.39079	3.81455	2.92817	3.12841	2.35714	2.81275	2.39241	2.33414
PI	PI(18:1/18:1)	nmol/g	2.02867	2.57834	2.27148	1.79856	1.19257	2.15946	2.38009	2.0426	3.43816	1.46643	2.30139	3.2164	3.05807	1.37772	3.49881	3.21991	2.2296	3.22506	1.85848	2.24332	0.184923	1.81037	2.89306	2.57028	2.82774	2.24134	1.81926	2.35694	2.05134	2.27785	1.02001	2.74007	2.22962	2.27346	3.02614	2.16313	2.43261	2.35801	1.0492	1.94657
PI	PI(16:0/22:5)	nmol/g																									0.1752
PI	PI(18:0/20:2)	nmol/g	2.84644	2.28624	3.9694	2.33077	1.27073	2.75982	3.27972	1.80459	2.06739	1.83064	2.3818	3.90815	3.228	1.69801	3.47753	3.14601	3.20677	2.25114	2.71381	2.41749	0.1607	2.5966	3.3217	2.4789	1.7423	2.9368	2.5501	2.0261	1.9777	4.3812	1.2099	3.3498	3.7141	2.7111	3.3867	2.3462	3.1754	1.9009	2.2478	2.5812
PI	PI(18:0/20:5)	nmol/g	1.14598	2.37302	1.50345	2.05342	1.7638	1.75715	1.8337	1.79419	2.2671	1.41186	1.7332	3.54111	2.27068	1.37522	2.04922	2.44547	1.9829	3.09921	1.58993	2.51824		1.709	2.006	1.2959	2.148	1.651	1.4149	1.795	2.544	2.0426	0.7832	1.9083	2.0233	2.4509	2.4067	2.85	1.6897	2.2731	1.5178	1.9026
PI	PI(18:1/18:2)	nmol/g	0.292941	0.293993	0.3072	0.214274		0.342227	0.329594		0.328446		0.274853	0.456972	0.300692		0.398116	0.3584		0.41027	0.28806	0.27983			0.424333	0.470204	0.307304	0.307096	0.242103		0.349936	0.409078	0.238759		0.341159	0.273241	0.317858	0.230922	0.278152	0.371043	0.227788	0.257463
PI	PI(18:0/18:1)	nmol/g	19.979	18.7096	22.8679	18.6303	11.8156	19.1307	24.7231	20.1224	28.8652	14.2497	23.0398	39.1216	30.3364	14.5927	29.0103	34.5246	27.4288	27.1837	23.7897	21.6735	1.178	19.652	26.7555	12.3404	24.5957	27.3856	19.4509	19.9699	22.6485	24.1242	9.3132	27.5054	26.2058	22.9256	27.5353	23.3937	26.6335	22.9821	13.7253	21.4131
PI	PI(18:0/22:4)	nmol/g	2.18852	2.4921	2.65848	2.47746	1.31816	2.10168	2.3007	1.84123	1.9257	2.11562	2.43186	3.65575	2.29526	1.74854	2.40792	3.05167	2.62208	1.63182	2.3456	2.93356	0.259979	2.27758	2.63228	1.62969	2.29542	2.47523	2.26702	2.74936	1.89079	3.33318	0.972665	2.7754	2.5677	2.35088	2.40132	2.03216	2.90405	1.95814	1.4999	2.46529
PI	PI(16:0/20:3)	nmol/g																								0.838
PI	PI(16:0/20:4)	nmol/g												0.2301																				0.2088	0.212
PI	PI(18:0/18:3)	nmol/g	0.827463	1.19388	0.814692	0.765903	0.693536	0.739052	1.19562	0.767976	1.14858	0.547167	1.56379	1.25871	0.788606	0.687642	1.33741	1.63703	1.17947	1.31274	0.996754	0.829646		0.533243	0.889891	0.640405	1.01572	0.661542	0.586084	1.15745	1.04041	0.941349	0.397932	0.784111	0.9132	1.06254	1.07794	1.33839	1.07172	1.06086	0.49186	0.745099
PI	PI(18:0/20:3)	nmol/g	6.80486	9.06512	9.83261	8.10123	6.64032	7.85138	9.25256	6.58218	8.20834	7.85635	9.97038	13.0016	8.05703	5.85342	11.152	11.8153	9.86865	8.97354	8.24836	9.37759	0.461567	7.07675	9.6066	20.1505	8.18131	8.9565	6.50884	8.2654	7.39459	11.5421	5.18258	10.5277	9.90499	9.54957	11.2694	9.22652	9.90459	7.92662	5.79048	7.94717
PI	PI(18:0/20:4)	nmol/g	17.0929	21.1042	21.8406	17.2062	17.0108	19.7071	22.6587	16.9301	22.0367	16.6781	21.8446	41.917	23.1232	15.5021	29.338	22.4123	21.5298	23.6902	17.833	24.4989	2.48447	20.4451	27.8973	18.5122	18.8916	20.5266	19.654	21.6248	21.8114	27.8838	8.61517	25.1637	28.3062	22.8169	28.9739	23.8607	21.7456	21.9679	17.3082	17.4358
PI	PI(18:1/20:3)	nmol/g	0.242299	0.303018	0.308782	0.22097			0.238072			0.362776	0.322233	0.293795	0.300808		0.534364				0.309167	0.324923			0.32758	1.66684	0.211921	0.31731				0.301855	0.303825	0.364819	0.3059	0.28142	0.393344	0.310049		0.272188		0.297394
PI	PI(18:0/18:2)	nmol/g	4.5589	4.6869	6.8036	3.4661	2.5731	4.4721	6.4152	2.9877	4.6429	3.8107	6.4956	8.8681	5.236	2.8193	8.741	6.5477	5.21	4.8622	4.6898	3.9735	0.333301	4.35414	6.13111	3.57182	4.90775	4.75535	3.51634	4.25277	4.8457	5.89806	1.85448	5.84247	6.04055	4.62135	5.58204	5.43732	6.4641	4.14332	3.14918	4.20912
PI	PI(18:0/22:6)	nmol/g	0.309557	0.4158	0.419702	0.34224	0.311899	0.30507	0.457165	0.423117	0.491214	0.295606	0.541847	0.618139	0.323899	0.34185		0.667602	0.565164	0.377849	0.215315	0.599017			0.402264	0.4158	0.268109	0.454402		0.484582	0.322654	0.510651	0.25327	0.421515	0.465732	0.398955	0.380206	0.418006	0.364765	0.420914	0.349625	0.496413
PI	PI(18:1/16:1)	nmol/g	0.28228	0.18479				0.224664	0.355528	0.850177	0.840867	0.454072	0.223786		0.175656		1.04638	1.55263	0.826551	1.19192	0.175042		0.734975	1.06466	0.0240931				0.349975	1.6887	1.48658	0.4048					0.367146	0.679169	0.240816	0.0863995
PI	PI(18:1/20:4)	nmol/g	0.4503	0.4573	0.6072	0.5884	0.4947	0.6157	0.5309	0.5059	0.6929	0.5594	0.5281	0.8123	0.5781	0.342	0.7151	0.5602	0.6928	0.6945	0.4396	0.5366	0.144431	0.583185	0.624598	0.809928	0.536415	0.449777	0.584627	0.530131	0.656328	0.839494	0.289996	0.63933	0.710412	0.395589	0.965279	0.446995	0.53487	0.655916	0.434015	0.487687
PI	PI(16:0/18:2)	nmol/g								0.292445							0.321892	0.393295		0.298508			0.230639	0.47384	0.210253	0.3102				0.396924	0.470865	0.348438						0.269428	0.212457
PI	PI(18:0/22:5)	nmol/g	3.91409	6.76297	3.62487	6.82449	3.78526	4.20102	5.25654	5.40405	6.77136	3.85557	6.8202	6.86274	5.92207	4.55755	5.39815	7.32744	5.69836	5.38996	4.12851	7.71183	0.440086	4.08182	5.59863	4.15815	6.58157	5.37833	3.35833	5.80158	5.42387	5.79063	2.92661	5.37605	4.89827	6.63032	6.30911	7.24918	4.38867	6.67721	4.10961	6.61844
PI	PI(16:0/16:0)	nmol/g				0.1444
PI	PI(18:0/16:1)	nmol/g	0.381304	0.313444	0.321042	0.257932	0.195454	0.281677	0.360091	0.333496	0.525045	0.268169	0.340778	0.57032	0.57718	0.222788	0.508265	0.577497	0.445154	0.470799	0.325581	0.341622		0.318359	0.421761	0.238271	0.403848	0.368212	0.217989	0.38603	0.292863			0.416738	0.28585	0.404701	0.417307	0.331533	0.471235	0.3412	0.252678	0.308881
SM	SM(22:0)	nmol/g	70.7287	70.4336	88.0529	60.1654	52.039	65.7501	76.1631	59.4489	62.3136	78.5797	56.9879	86.3882	74.3303	42.2005	67.1098	55.3784	88.3344	71.3526	66.1241	70.9597	19.6303	67.5894	100.859	559.24	71.8456	69.954	67.278	66.2341	62.3849	106.799	112.607	80.8517	70.103	56.355	80.0334	58.8872	74.4104	50.7865	61.1046	60.1726
SM	SM(26:1)	nmol/g	1.91593	2.86684	2.22456	2.33298	1.933	2.18874	1.7297	3.33903	2.39717	2.25535	2.80116	2.41508	1.7729	2.50717	2.54841	3.02479	3.04681	2.23445	2.83549	3.43755	0.687315	2.18603	2.4167	32.0985	2.36333	2.10871	1.97856	2.49445	2.72072	2.41713	7.34617	2.87482	2.31275	1.76163	2.6884	2.82854	2.15897	3.23243	1.55179	2.39555
SM	SM(20:1)	nmol/g	13.0073	21.0233	14.3522	15.5119	12.9512	13.0806	11.783	12.0752	14.6684	15.6278	19.6391	18.4863	15.5228	14.781	16.8757	15.2491	14.9043	23.5662	15.62	17.1638	1.10899	12.1956	20.3292	28.2791	16.3579	13.055	10.6922	16.0977	18.2177	22.6983	10.7436	16.3316	13.3445	15.2479	15.6619	15.5132	13.5	12.7104	13.4901	16.1501
SM	SM(20:0)	nmol/g	75.3872	62.3175	87.8986	48.6839	42.0052	65.7456	73.897	42.3703	48.9631	79.8231	56.0894	107.74	82.7038	41.6191	96.6136	50.4435	72.471	70.7402	68.7904	51.9115	5.48301	78.9374	109.022	186.862	50.3768	71.9619	64.653	58.3522	55.1219	134.092	48.3233	80.4693	69.8831	51.8102	82.7897	48.1309	72.3993	42.2335	70.3093	52.3723
SM	SM(18:1)	nmol/g	14.351	15.5215	15.88	14.3665	9.46914	13.6884	16.2795	12.3008	14.0533	14.9114	13.7206	18.7246	18.9819	10.3459	17.9437	13.105	16.9298	14.2265	17.7237	13.5987	1.34997	14.9005	19.7107	33.1819	14.7731	17.778	14.6598	12.3229	10.1683	20.826	11.0966	14.1184	13.596	12.3064	15.2356	11.1309	14.5991	9.73246	15.9696	12.1215
SM	SM(24:0)	nmol/g	38.1829	41.6425	45.1417	32.7146	45.3715	36.9736	38.2198	45.3889	35.5547	66.4323	38.645	49.1734	38.359	28.559	28.2667	30.6063	66.3567	43.7424	29.3457	43.7169	22.3665	39.033	47.1843	831.129	34.4388	34.573	37.5791	41.3919	28.6064	44.2327	162.07	53.2908	39.8513	33.1826	37.971	35.48	39.505	32.4716	29.4647	45.0609
SM	SM(24:1)	nmol/g	23.9511	30.5046	29.8344	25.104	22.9467	24.8455	25.5527	36.0494	28.325	40.2172	26.6957	37.9743	26.1316	19.3184	21.0847	25.6928	54.0843	27.7614	23.6095	27.1394	14.8994	27.3332	32.4524	900.41	25.9522	24.12	24.4619	32.3414	19.7601	28.8715	152.003	38.1906	29.2706	25.396	26.7878	26.0395	25.6708	22.4871	20.4501	36.9634
SM	SM(14:0)	nmol/g	5.43126	7.20824	5.27918	5.59799	5.72021	6.19213	5.76661	6.03294	6.2821	6.11191	5.67811	7.7629	7.57889	4.96949	5.46299	5.41733	7.03303	7.06068	5.75488	5.98152	4.59008	5.23931	8.36449	20.5063	5.85818	5.63254	5.89079	6.09504	5.4298	7.84638	6.78969	6.04857	5.43394	5.88994	6.21229	5.25241	5.75808	4.8637	4.30044	6.1745
SM	SM(16:0)	nmol/g	116.884	126.276	98.7151	106.064	151.21	113.905	108.088	106.517	104.291	96.7879	105.868	146.336	132.334	82.9075	91.9032	95.7536	121.575	112.157	96.5352	124.758	119.603	93.8979	157.473	344.852	92.478	108.377	113.914	119.412	97.0398	150.872	136.255	111.21	110.339	102.534	102.012	94.8663	106.228	85.3912	88.684	98.0774
SM	SM(18:0)	nmol/g	206.359	234.379	192.018	221.588	176.593	169.479	234.202	205.044	192.128	216.185	189.653	245.01	231.146	156.248	231.799	189.542	230.669	210.259	207.283	228.016	23.3916	206.901	253.867	675.723	219.171	224.923	207.263	210.278	165.733	251.233	198.643	239.034	204.009	231.748	223.552	185.497	230.2	152.087	200.607	201.602
SM	SM(26:0)	nmol/g	2.33747	3.56493	2.14856	2.98637	2.44648	2.2696	2.03463	3.52873	2.92462	2.109	3.38826	2.45575	2.30778	2.74291	2.71183	3.23693	2.72782	3.02612	2.60036	3.65509	0.690707	2.33503	2.60851	21.3597	3.43046	2.18436	2.11341	3.41086	3.15066	2.66383	5.73505	2.77582	2.20947	2.77704	2.62627	3.26448	2.16364	3.23345	1.86352	3.33481
SM	SM(22:1)	nmol/g	27.1799	26.8334	28.2662	23.7327	14.6775	21.6296	26.4359	19.2528	22.272	24.3328	19.5884	31.2224	31.1059	15.9025	24.1916	20.0842	31.366	26.8149	23.7573	26.6215	3.74545	24.0007	38.5032	154.131	28.4149	25.1588	20.5496	22.096	26.7339	47.5281	29.6205	24.6233	24.1318	20.7213	32.8575	19.6246	24.3926	15.9981	21.4367	19.3599
TAG	TAG40:0-FA14:0	nmol/g	1.69589	1.36995	3.37553	0.835033	0.876951	6.97098	0.386805	0.507088	1.72425	1.9625	1.79336	0.611497	1.4386	2.77789	2.52615	0.315607	1.49978	3.84132	1.09802	0.312833	0.0705262	2.16216	4.46172	1.7783	4.06458	0.654345	8.08277	3.04682	0.396224	1.4246	1.76756	2.39241	0.564685	0.607524	1.04207	0.72868	2.47072	1.51378	0.829081	1.00611
TAG	TAG42:1-FA14:0	nmol/g	2.17893	0.696441	2.92635	0.589982	1.02752	11.1756	0.487737	0.316875	1.46485	2.43569	1.91625	0.59598	2.16001	2.74349	3.06451	0.351719	2.23084	3.34533	1.34511	0.350434	0.159644	3.40317	7.323	2.09671	0.496174	1.07446	10.629	3.88632	0.402486	2.9967	1.98012	3.41619	0.606261	0.52656	1.67542	0.73769	3.02359	1.70568	1.13186	0.899987
TAG	TAG42:1-FA16:0	nmol/g	6.86502	2.23246	10.3125	2.04862	5.22248	34.8507	1.89213	1.77543	4.55192	7.66456	6.28372	2.97417	5.21752	10.3718	9.94727	1.05105	8.59838	10.8013	4.5399	1.5234	0.327789	11.2201	23.4453	6.98025	1.66274	3.48439	35.74	11.8933	0.90332	10.3462	5.028	10.7359	2.24644	1.19835	4.55596	2.29728	9.7124	5.412	5.45959	3.78837
TAG	TAG42:2-FA18:2	nmol/g	0.898813	0.405045	1.52593	0.304435	0.545683	3.06613	0.255281	0.188796	0.461254	1.07902	0.786394	0.438479	0.51846	0.880255	1.4208	0.195697	0.954639	1.12066	0.769217	0.211341	0.0990686	1.68452	1.8849	0.930655	0.41255	0.30157	3.38319	1.14719	0.210049	1.09282	0.753393	0.975944	0.310769	0.345561	0.64312	0.409837	1.16995	0.67178	0.436256	0.623778
TAG	TAG44:2-FA16:0	nmol/g	3.52164	1.28742	4.74346	0.792939	2.35712	15.9507	0.786457	0.772195	2.07492	3.85726	3.15732	1.22882	2.56958	3.9137	4.76654	0.524218	3.61032	4.42815	2.23741	0.624222	0.232489	5.38819	13.2119	3.52939	0.860098	1.57335	15.2387	5.05007	0.815249	4.99851	2.57736	4.33137	1.08337	0.692717	2.34934	1.12458	4.38893	2.61313	1.87179	1.30579
TAG	TAG46:0-FA16:0	nmol/g	157.521	71.1573	277.198	44.7444	86.7342	666.345	36.7327	30.7043	152.914	136.628	141.646	46.4883	152.85	214.616	213.396	26.5707	109.598	291.442	93.2064	25.6317	7.45737	210.446	388.082	143.544	37.8631	69.5924	565.086	270.39	37.1053	158.94	162.415	176.874	40.8777	46.1258	115.004	56.9206	225.713	131.223	69.0121	66.9113
TAG	TAG46:1-FA16:0	nmol/g	56.4014	23.3828	81.6378	15.4771	34.5006	324.658	13.3918	11.8441	48.8512	47.337	53.1805	16.1069	64.1727	72.5537	79.5691	8.57991	43.1543	99.3817	28.4213	9.38849	2.89399	67.6083	249	55.1776	14.1995	30.8189	211.378	97.6798	13.0199	80.8265	51.2741	68.6197	16.3797	14.357	52.2655	19.078	74.6092	39.2172	30.7069	20.8081
TAG	TAG46:2-FA16:0	nmol/g	8.08023	3.54865	8.87798	2.57557	6.73872	48.465	1.95726	2.08146	7.68403	7.04268	7.87162	2.58782	9.4689	12.0473	10.2504	1.44027	6.05618	15.0957	3.79884	1.53662	0.588757	8.35873	62.4076	10.0732	2.30107	4.85599	27.6665	16.2057	2.14336	14.5242	7.93307	9.97907	2.80447	2.24662	8.5417	2.70244	9.58566	5.84833	5.29844	2.98855
TAG	TAG46:3-FA14:1	nmol/g	1.13698	0.685653	0.934022	0.550692	1.29922	7.09865	0.28798	0.41707	1.40133	0.993178	1.0672	0.33859	1.30546	1.99847	1.12658	0.292885	0.856583	2.77018	0.480908	0.307451	0.0214025	1.19027	14.0267	1.74528	0.539198	0.601824	3.81184	3.4677	0.238468	2.06461	1.1533	1.05955	0.308877	0.302432	1.26202	0.307418	1.38788	0.867653	0.675882	0.419538
TAG	TAG47:1-FA15:0	nmol/g	24.3415	20.261	39.7663	9.57675	23.3471	114.324	6.52956	7.56405	40.3103	23.6352	38.2143	6.69159	30.6361	53.9211	36.8602	6.7856	17.8277	70.4804	14.8718	6.214	2.05067	35.302	73.5919	45.3573	10.4778	12.3075	73.9189	80.6902	12.3132	31.4774	39.1489	23.3007	9.20609	11.4981	23.6815	14.4075	31.3093	35.4617	11.0059	13.3321
TAG	TAG48:1-FA16:0	nmol/g	535.907	238.865	900.328	157.26	321.065	2648.76	163.601	128.5	419.847	488.983	473.063	207.658	526.323	620.446	789.85	95.6056	460.86	793.497	307.153	101.203	30.892	876.516	1870.89	569.722	168.961	360.345	2147.61	856.214	147.092	902.842	469.382	721.807	208.041	170.37	545.117	221.07	809.427	411.325	364.838	246.819
TAG	TAG48:2-FA16:0	nmol/g	135.917	56.9012	181.552	41.9037	95.1227	758.054	40.3743	33.272	97.4086	119.276	121.535	50.6844	146.313	148.389	187.473	23.7692	112.947	186.77	64.3306	27.4188	8.75364	182.521	789.642	151.181	43.4242	93.0625	511.527	215.399	36.3916	275.498	107.496	179.205	54.9538	38.8628	155.289	51.3634	178.371	86.3177	102.859	52.0678
TAG	TAG48:4-FA14:0	nmol/g	0.455822	0.458071	0.588627	0.314025	0.648043	3.21043	0.161308	0.243689	0.727935	0.870053	1.10266	0.25774	0.590473	1.30147	0.926659	0.173031	0.642503	1.57334	0.340602	0.281507	0.0979501	0.979613	2.49269	1.28097	0.269307	0.310437	1.81959	1.48999	0.308083	0.811059	0.839637	0.564054	0.265496	0.301023	0.615046	0.328144	0.831231	0.682065	0.310885	0.463638
TAG	TAG48:4-FA16:0	nmol/g	0.956738	0.556966	1.1305	0.568735	1.19204	5.94335	0.271062	0.397073	1.14549	1.19737	1.38529	0.416413	0.924879	1.97997	1.47308	0.267689	1.16843	2.42082	0.606366	0.41259	0.0842493	1.33593	4.86177	2.07672	0.520655	0.668741	3.11652	2.38443	0.484585	1.41764	1.07018	1.01706	0.380299	0.410358	1.24771	0.528139	1.36942	1.31311	0.660399	0.631689
TAG	TAG49:0-FA18:0	nmol/g	81.9901	109.66	159.105	51.3588	95.2512	262.749	26.2847	37.1636	210.335	100.125	155.173	41.3161	76.314	279.908	115.903	38.5801	69.296	284.433	80.6175	34.355	11.4864	183.657	148.265	189.343	48.5339	44.3016	241.477	374.447	58.4972	88.5659	195.581	105.252	40.061	78.966	74.8658	85.5131	140.812	201.885	49.1753	88.6755
TAG	TAG49:1-FA15:0	nmol/g	123.398	117.474	215.76	58.2041	126.981	527.861	38.3559	48.8755	202.969	124.375	202.392	47.923	125.301	297.516	176.507	41.2712	102.722	325.905	90.0165	38.8728	14.3538	214.521	298.82	241.955	61.4388	71.7112	372.259	383.083	72.2484	168.173	199.267	125.718	53.2891	71.4977	122.055	87.0357	184.07	195.881	65.9145	83.1329
TAG	TAG49:1-FA18:1	nmol/g	196.782	181.422	350.884	87.375	194.607	883.171	62.9681	75.6666	304.23	210.194	307.503	72.6162	200.653	452.856	296.903	64.1537	170.237	504.995	146.962	60.2379	20.4194	352.324	468.408	359.864	91.0344	109.75	589.89	550.361	97.7686	260.201	286.128	200.097	83.1538	100.451	191.292	126.956	282.698	283.279	104.264	128.36
TAG	TAG49:2-FA17:0	nmol/g	12.2144	9.18588	19.4152	5.03297	11.6209	69.6222	4.14686	4.27537	15.4348	12.7673	17.0659	4.05413	15.1912	22.4921	20.3548	3.40985	12.6392	26.6944	7.49831	3.91564	1.03809	18.1472	58.2779	21.9581	5.91395	8.84184	36.7195	30.8209	5.55343	23.4922	13.0674	12.3812	5.17344	5.19074	13.8299	6.68646	16.7116	12.4724	7.98707	7.1879
TAG	TAG49:3-FA16:0	nmol/g	3.20871	3.61512	4.60746	2.23623	5.23996	15.5466	0.973389	1.60894	6.44438	4.45257	7.27148	1.72343	3.09762	10.0894	4.95283	1.54757	3.62835	12.5579	2.87936	1.55662	0.561654	4.71563	9.08916	9.32614	2.22993	1.61401	8.02395	12.5123	2.57618	4.29624	7.95577	3.57397	1.55753	2.27802	3.6695	3.18244	5.19608	7.20158	1.64988	2.93897
TAG	TAG49:3-FA16:1	nmol/g	4.36967	3.77706	6.34507	2.4554	6.16168	26.3829	1.76272	1.93273	6.91156	4.49705	7.39401	1.72523	6.30092	10.0851	6.62675	1.71065	5.20807	10.858	2.35702	1.79108	0.588816	5.47094	36.3373	9.4386	2.84021	3.45704	11.8372	13.8293	2.55772	12.5463	5.25932	5.06827	2.30741	1.94675	5.92812	2.69051	5.5103	4.63685	3.93754	2.68354
TAG	TAG50:2-FA14:1	nmol/g	19.7236	12.9965	35.5486	8.27844	14.9221	118.857	7.45298	7.67584	22.012	23.2823	23.2565	8.80098	22.1014	28.8941	34.615	4.83222	23.203	39.4718	15.0589	5.15483	1.77443	37.6346	101.854	35.2923	10.2931	17.1529	80.871	49.0533	8.59156	51.0857	21.0705	29.7109	11.2054	7.776	27.5426	10.616	38.2936	20.6651	19.8178	13.498
TAG	TAG48:3-FA12:0	nmol/g	1.99931	1.07679	2.81637	0.762527	1.45138	8.93462	0.625344	0.588027	1.58811	2.63449	2.45217	1.11508	1.72779	2.6846	3.57327	0.492514	2.34804	2.85448	1.42987	0.620013	0.189909	2.98494	6.1317	2.42887	0.902603	1.11869	5.67594	3.25384	0.658418	2.96373	1.87201	2.33217	0.707503	0.648375	1.86964	0.878004	2.43045	1.44626	1.24518	1.17906
TAG	TAG50:4-FA16:0	nmol/g	6.17152	5.07395	7.98425	4.22445	9.61982	35.2265	2.05954	3.57082	9.30927	8.81787	11.8793	3.54293	6.23872	12.8832	10.2954	2.38657	8.58638	17.255	4.65122	3.10105	0.692081	8.89018	27.3383	14.66	3.63845	3.51919	17.2783	16.8501	3.44915	9.36429	9.14772	7.20467	2.63117	2.95988	7.01831	4.51968	9.21402	7.95792	4.43402	4.37055
TAG	TAG50:5-FA18:2	nmol/g	0.617558	0.824238	1.13909	0.534478	0.977541	4.81792	0.334536	0.472234	1.13217	1.30951	1.57595	0.432069	0.92709	1.47487	1.33859	0.294814	0.85731	2.02859	0.561077	0.503533	0.133415	1.036	3.41033	2.03804	0.466623	0.5019	1.93749	2.00507	0.596192	1.08578	1.197	0.87588	0.242983	0.440907	0.939401	0.593994	0.90852	1.04336	0.396289	0.502779
TAG	TAG51:1-FA15:0	nmol/g	95.6138	120.488	177.943	54.6527	100.117	390.639	35.7469	46.7441	198.1	115.777	172.055	42.1329	89.7353	257.157	155.87	40.4133	92.3788	290.253	91.2308	35.5233	13.0279	208.093	188.599	216.387	59.1729	59.4669	283.33	361.07	64.3443	135.868	174.094	102.557	48.2119	67.4084	93.1741	80.3644	164.439	193.822	58.3411	86.5003
TAG	TAG51:2-FA16:0	nmol/g	267.04	108.516	424.887	70.4088	176.327	1206.18	131.19	75.4024	156.02	212.77	213.526	94.4121	276.768	260.346	402.017	53.08	303.728	270.117	143.101	48.1699	16.6765	383.527	713.891	247.641	80.7166	192.802	758.147	332.53	66.0373	602.412	139.534	248.782	121.899	65.5876	250.994	102.711	275.507	144.596	196.295	105.816
TAG	TAG51:2-FA16:1	nmol/g	57.0973	39.8113	102.861	24.5166	56.331	327.312	26.552	22.9353	67.6133	59.5844	77.8932	23.4197	63.6655	94.5104	96.6354	15.8122	70.6339	111.912	37.7025	16.9273	6.51187	107.062	286.566	105.815	31.5319	52.519	210.537	151.82	27.527	166.664	56.1013	75.2349	35.275	24.2453	71.0521	36.3714	94.3912	60.013	56.6687	41.7447
TAG	TAG51:3-FA16:1	nmol/g	29.414	17.4184	43.9264	12.1517	30.0043	151.788	14.7027	11.2855	26.315	28.8391	35.0111	11.2506	34.8868	38.333	48.5353	7.57779	38.6981	47.5718	15.9507	8.32747	3.14614	41.3473	168.22	42.596	14.3981	26.1174	86.603	62.6537	11.1142	99.613	21.0189	34.9349	16.4885	8.69724	35.7714	15.0647	36.8845	20.5853	32.1357	17.689
TAG	TAG51:3-FA17:0	nmol/g	9.35023	10.0377	16.9221	5.68246	13.0347	48.9814	3.26896	4.75923	17.2984	12.3501	19.4036	4.44104	9.5177	23.5876	17.2524	3.97974	11.5652	27.4119	8.50856	4.18523	1.70452	17.451	33.1288	25.996	7.01903	5.5063	27.323	31.1978	6.71023	16.5721	16.2907	10.3764	4.97214	5.95755	11.2265	8.8527	15.297	16.4382	5.95342	8.69203
TAG	TAG51:3-FA18:1	nmol/g	32.7114	25.7474	61.8231	14.3355	36.0858	235.731	11.8858	12.7436	41.6817	38.0179	51.443	10.8527	43.6842	61.698	67.3433	9.71506	47.0864	75.2799	21.2034	12.3872	2.20831	71.9266	239.657	86.7709	23.5352	26.2521	143.104	111.485	15.6527	129.735	38.1761	42.3442	16.8874	16.1551	49.0667	21.4299	55.6341	35.9276	32.0126	20.2082
TAG	TAG52:1-FA16:1	nmol/g	60.7069	51.5295	130.918	29.6039	48.4991	316.545	23.6081	27.9325	93.673	78.9357	83.3881	34.5832	54.0055	118.584	121.467	19.5773	72.1203	149.143	60.5656	17.1113	5.18255	123.079	164.691	93.9092	27.9748	39.5889	218.572	149.898	26.5459	117.853	63.4304	77.3203	29.8074	26.7277	57.8421	34.3791	118.297	74.3185	49.9186	49.8905
TAG	TAG52:2-FA18:0	nmol/g	430.825	303.993	916.798	193.819	349.527	2310.18	185.553	181.296	481.619	540.115	536.501	270.41	398.802	629.698	857.755	125.111	531.706	802.11	393.16	114.926	38.0773	899.031	1345.9	660.412	196.79	291.487	1607.8	888.048	176.108	933.541	409.145	520.429	216.088	169.016	455.382	238.66	776.666	420.483	372.675	310.457
TAG	TAG52:3-FA16:0	nmol/g	483.832	275.916	950.759	196.301	449.091	2859.56	214.086	203.79	353.151	595.323	569.587	345.129	458.784	570.847	933.518	131.924	622.309	616.075	375.516	131.903	55.2865	1269.35	1734.54	859.241	256.104	374.15	2149.52	919.046	217.312	1215.26	462.313	633.249	302.366	196.101	686.442	293.651	855.113	441.211	445.562	327.92
TAG	TAG52:4-FA18:0	nmol/g	3.65261	4.87269	6.46527	3.34376	5.97004	22.2986	1.31817	2.89295	8.79269	6.80522	10.0941	2.41418	3.56521	11.0131	8.55892	1.86699	6.70776	15.3221	4.90596	2.22807	0.687536	9.34937	13.6875	13.0979	3.09694	2.25821	13.2525	16.2237	3.13659	7.08044	8.32795	5.29497	2.29482	2.52153	5.1107	4.00671	9.07218	9.34256	3.57919	5.58103
TAG	TAG52:4-FA20:0	nmol/g	0.641551	0.423345	0.738448	0.287187	0.734169	3.23888	0.214703	0.304553	0.513111	0.756569	1.00498	0.372758	0.470997	1.02519	0.983248	0.290459	0.700948	1.16328	0.418312	0.277036	0.0622307	1.08973	1.43516	1.20972	0.337628	0.282255	1.92764	1.10495	0.334244	1.09412	0.642008	0.512655	0.29669	0.21053	0.7002	0.36616	0.842973	0.660165	0.44702	0.408338
TAG	TAG52:4-FA22:4	nmol/g	0.25361	0.182097	0.398998	0.127013	0.19466	0.891212	0.114772	0.171252	0.272938	0.296453	0.489409	0.153642	0.234497	0.350142	0.265636	0.169319	0.16191	0.330384	0.23149	0.11692	0.0851447	0.41025	0.42692	0.456498	0.167468	0.137975	0.705692	0.465304	0.19508	0.291338	0.250305	0.250989	0.122588	0.196448	0.233293	0.161142	0.284756	0.232695	0.152423	0.138488
TAG	TAG52:5-FA22:5	nmol/g	0.659576	0.537068	0.841052	0.444187	0.682249	2.28352	0.212984	0.375979	0.84772	0.749028	1.72481	0.42704	0.630426	1.31546	0.903735	0.266331	0.721783	1.39882	0.570505	0.300531	0.175708	0.838928	1.42922	2.23732	0.478791	0.494659	2.16089	1.23625	0.453473	0.729785	1.2583	0.823786	0.289939	0.525065	0.61204	0.411923	1.0451	1.02778	0.412893	0.58854
TAG	TAG52:6-FA16:1	nmol/g	0.43156	0.429781	0.744272	0.419491	0.991688	3.31049	0.18956	0.431251	0.729728	0.867825	1.2781	0.351023	0.524554	0.885078	0.895058	0.246734	0.845931	1.25643	0.367811	0.328432	0.137628	0.957381	3.31378	1.65222	0.519299	0.309436	1.48691	1.88626	0.478893	1.13076	0.788819	0.798445	0.291304	0.258621	0.785125	0.564853	0.644993	0.609288	0.388121	0.492548
TAG	TAG52:6-FA18:2	nmol/g	0.594573	0.593849	0.648139	0.460026	0.941032	3.68492	0.205769	0.355427	0.755904	0.886561	1.23438	0.373343	0.482918	1.10119	0.983468	0.295618	0.802774	1.56717	0.565528	0.394154	0.161953	0.943895	2.48126	1.92537	0.565172	0.292872	1.41929	1.87566	0.477893	1.01512	1.04069	0.582295	0.402743	0.298817	0.724866	0.516182	0.648646	0.734498	0.286926	0.594067
TAG	TAG52:8-FA16:1	nmol/g	21.4586	18.3377	47.191	9.32905	19.349	126.831	7.83119	8.82183	33.4622	24.4497	32.8442	8.53698	22.1177	47.49	39.4979	6.79278	25.7893	55.2526	18.0751	6.5208	1.8702	38.9356	65.2007	35.573	9.58316	13.7728	72.4334	58.0012	9.03696	40.797	23.5964	24.216	9.41326	9.31504	19.9798	12.803	35.2111	25.9439	14.9017	14.6168
TAG	TAG53:3-FA18:1	nmol/g	334.144	180.568	594.257	122.388	292.232	1877.92	192.434	136.12	241.681	364.729	380.294	143.444	341.279	393.659	622.048	79.2929	578.954	435.979	225.381	78.0784	25.6881	565.595	1185.03	436.742	134.878	272.16	1062.66	608.51	100.247	1127.1	178.75	361.149	205.801	84.795	354.216	162.478	438.226	210.845	354.225	203.461
TAG	TAG53:3-FA18:2	nmol/g	62.5866	55.465	144.937	30.1481	69.049	413.577	28.6604	30.4723	68.2322	87.6177	108.606	35.8714	66.1747	112.124	142.596	23.101	96.5736	114.917	57.0608	22.2257	8.71325	156.228	195.911	138.206	38.4187	44.275	225.742	159.612	34.8408	153.927	70.2989	64.108	35.9981	26.4691	78.9689	45.3796	103.281	72.0424	48.3313	52.3642
TAG	TAG53:4-FA16:0	nmol/g	2.36365	2.0101	4.43292	1.39445	3.20598	17.4109	0.938197	1.28587	2.80777	4.61659	4.08897	1.45015	2.23804	5.59892	4.42151	0.989546	4.90639	4.50465	2.68878	0.981667	0.227536	4.37335	6.59438	4.94028	1.12632	1.35357	8.07322	5.10814	1.25865	3.98971	2.77115	2.95599	1.36493	1.10257	2.7254	1.55581	4.02399	3.24805	1.65636	1.66324
TAG	TAG53:4-FA18:1	nmol/g			18.6904			275.352					10.1768			13.9282	14.7981			40.1756		1.13884			28.1533	14.7981			13.4219	15.7653		8.80417
TAG	TAG54:2-FA20:1	nmol/g	59.0022	24.3752	102.479	16.5327	41.5462	264.131	25.9186	20.168	38.8367	54.9925	52.9915	41.0559	40.6247	70.287	75.3964	10.5976	68.7919	76.5581	32.2893	11.4635	3.38584	80.4602	135.176	54.2141	15.7009	40.4218	202.955	70.7146	12.9469	133.427	31.1248	84.0102	30.5856	12.4562	42.1803	19.7066	62.3056	33.5324	45.9184	25.0805
TAG	TAG54:2-FA20:2	nmol/g	3.04872	1.86977	6.263	1.68572	2.87783	13.8344	1.19158	1.66987	3.16169	3.86379	4.13401	2.35757	2.40233	5.67991	4.5099	0.960749	3.98983	5.48386	2.81184	0.985629	0.377069	6.79026	6.65588	5.43515	1.46572	1.82389	10.4867	5.91287	1.4801	5.5358	3.39815	3.90856	1.69994	1.42375	2.45965	1.82853	5.67123	3.77939	2.19493	2.5284
TAG	TAG54:3-FA20:3	nmol/g	2.64275	1.89086	4.37427	1.80383	3.76728	10.8054	1.21433	2.02853	3.29865	3.77615	4.54371	2.06238	2.03749	5.44719	4.15497	1.00826	3.87876	5.23625	2.46096	1.14376	0.304152	6.06125	5.37335	7.24121	1.61211	1.49555	10.3814	7.42946	1.262	4.02691	3.37573	3.19386	1.35305	1.35854	2.23557	1.97145	4.58714	3.91255	2.09823	2.74754
TAG	TAG54:5-FA20:2	nmol/g	0.322397	0.246135	0.499229	0.277498	0.40924	1.79177	0.218871	0.240225	0.332692	0.520296	0.665765	0.362339	0.345561	0.658616	0.654135	0.20543	0.544795	0.78788	0.318774	0.276926	0.0912565	0.649818	0.966937	0.768314	0.255751	0.232328	0.971282	0.689352	0.217065	0.500798	0.380394	0.339483	0.211872	0.177425	0.368417	0.292741	0.413781	0.412509	0.326128	0.312985
TAG	TAG54:6-FA22:5	nmol/g	1.07426	0.626062	1.31786	0.548162	1.38066	5.61086	0.391763	0.568063	1.15926	1.66446	2.75476	0.730463	1.06106	2.26216	1.93896	0.388362	1.47736	2.19636	1.00106	0.517563	0.285429	1.31432	3.63844	2.80225	0.427633	0.700166	3.76154	2.01419	0.616826	1.35542	1.30854	1.3769	0.523572	0.395826	0.924988	0.339646	1.58314	1.31928	0.745193	0.68829
TAG	TAG54:7-FA18:3	nmol/g	1.1184	1.35976	1.5873	1.15632	2.78859	6.30851	0.538078	1.15095	1.78745	2.64028	2.86396	0.966518	0.836753	3.00558	2.99514	0.794126	3.30887	3.43261	1.38649	0.89152	0.252895	1.83853	3.59294	3.29424	1.02197	0.486883	2.50824	3.00016	0.780972	2.0003	1.50287	1.09589	0.656665	0.479772	1.5181	1.19536	1.54654	1.75539	0.757332	1.47092
TAG	TAG54:7-FA20:5	nmol/g	26.3009	5.34204	44.6845	3.30461	9.86276	145.991	6.25546	5.19314	9.32136	28.4244	10.5874	7.96288	17.6978	30.6748	45.3909	3.2434	34.6335	14.4877	18.8033	2.39992	0.558075	48.9535	40.4952	14.6386	2.97187	10.772	88.3165	14.0627	1.73917	34.5742	6.02757	27.2142	8.64757	2.77668	15.5109	3.77298	35.4462	11.0124	15.6334	5.40768
TAG	TAG54:8-FA18:2	nmol/g	2.63471	2.54603	6.79418	1.37058	2.94932	13.9737	0.959158	1.12989	4.14917	4.10577	4.6469	1.33806	2.38097	6.06559	6.71231	1.10626	3.63281	5.7471	2.80818	0.913781	0.30633	7.80312	5.99104	5.9373	1.58785	1.627	9.84366	9.15828	1.65834	4.53305	4.03081	2.89455	1.30929	1.31483	2.86295	2.18298	5.2207	3.79769	1.76445	2.60969
TAG	TAG56:1-FA16:0	nmol/g	3.39378	4.63156	6.6235	1.62893	4.46846	14.0897	0.79354	1.52918	9.67188	4.46818	7.89914	1.57044	2.43297	12.021	4.22872	1.07097	3.69623	17.3357	3.05255	1.4287	0.536967	5.10716	7.31924	8.18607	2.01416	1.63772	13.205	19.9203	2.44424	6.24266	6.8247	4.90169	1.71993	2.62478	2.55994	2.44915	6.92127	7.89675	2.1524	3.02326
TAG	TAG56:2-FA16:0	nmol/g	2.40529	1.96443	3.43601	0.893002	2.53138	8.83874	0.765843	0.883003	3.35274	2.72058	4.05756	1.25315	1.46871	5.62312	2.91375	0.556743	2.33936	6.71366	1.48535	0.605943	0.282676	2.87924	5.43797	4.3944	0.998425	1.19175	8.75968	9.27207	1.11066	4.97179	3.22753	3.49859	1.26562	1.06317	1.85254	1.30012	4.31074	3.33873	1.86541	1.2041
TAG	TAG56:2-FA20:1	nmol/g	37.571	21.2444	92.6343	12.1683	25.9734	207.674	16.772	13.1337	39.1782	50.851	44.442	26.8311	26.2614	61.12	68.9539	7.96613	66.1184	73.7527	31.2988	6.73326	2.66374	83.9532	109.09	51.7035	13.6661	31.0718	185.955	82.9286	11.1284	134.644	27.943	69.9732	24.6812	10.9198	34.1188	16.8806	70.0546	34.751	42.9262	28.2557
TAG	TAG56:3-FA18:2	nmol/g	4.77102	4.91889	12.2215	2.78659	5.89244	29.5953	1.93689	2.1451	9.05985	8.31286	10.508	3.75473	3.57781	12.3472	10.3381	1.5836	7.30374	16.6427	4.64848	1.70335	0.522681	11.2428	14.1371	12.4124	2.88232	2.86878	19.7108	15.6659	2.55914	13.1776	6.74358	6.34296	2.59471	2.21119	4.27105	3.57514	9.44314	7.10002	3.98837	4.46838
TAG	TAG56:3-FA20:0	nmol/g	3.37055	5.05538	8.6971	3.01061	5.35688	23.8915	1.22917	2.07912	9.5298	6.72628	9.79409	2.24899	2.95346	13.1069	7.01828	1.36942	5.38658	18.4218	3.75054	1.72823	0.640557	8.43926	12.2439	12.6739	2.9799	2.25466	14.5457	18.1719	2.72	10.1174	7.75025	5.60273	2.15085	2.66846	4.14617	3.88651	9.23951	8.0189	3.26448	4.80953
TAG	TAG56:4-FA18:0	nmol/g	5.77934	3.98031	11.6666	3.73519	6.73585	31.9374	2.37508	3.48845	7.16964	10.1164	11.436	4.78861	4.50218	11.7685	12.3479	2.06557	9.84342	11.9494	7.59213	2.49311	0.954023	16.9346	15.2523	16.7197	3.55951	4.40741	26.5617	16.9737	3.03515	12.1397	7.65374	8.26856	3.70375	2.92329	6.01068	3.84638	13.1088	9.31994	5.55735	6.25175
TAG	TAG56:5-FA20:2	nmol/g	0.840696	0.595311	2.13342	0.56729	1.17202	6.46163	0.515635	0.439898	0.729865	1.6892	1.63209	1.05036	0.81921	1.52251	2.16502	0.280993	2.05911	1.56083	0.776955	0.325486	0.131579	2.38402	3.55503	1.98086	0.523345	0.789156	3.7667	1.83087	0.43617	2.93415	0.736057	1.20496	0.710552	0.333002	1.00783	0.570382	1.64586	0.895983	0.995074	0.731458
TAG	TAG56:6-FA20:3	nmol/g	0.93223	0.616921	1.58345	0.675489	1.462	5.75576	0.389612	0.776047	0.853157	1.72423	1.82989	0.75417	0.69511	1.43286	1.81478	0.448965	1.78829	1.26922	0.734156	0.483007	0.209582	1.74433	3.28627	2.10182	0.637303	0.524086	3.10335	1.9862	0.385199	1.86161	0.792364	1.01233	0.496434	0.302973	1.04008	0.596399	1.44047	0.955563	0.829824	0.741964
TAG	TAG56:7-FA18:2	nmol/g	0.891199	0.683127	1.19816	0.486834	1.12283	5.20993	0.350627	0.63581	0.674119	1.39257	2.23308	0.755388	0.895851	1.61906	1.91196	0.368148	1.17183	1.21004	0.728067	0.48525	0.248016	1.49956	2.30104	2.54078	0.545096	0.563282	2.40085	1.4558	0.682135	1.11048	1.1108	0.838431	0.463471	0.425173	0.948619	0.300543	1.10299	1.01548	0.557291	0.574515
TAG	TAG56:7-FA20:3	nmol/g	0.276763	0.263962	0.472762	0.269663	0.530262	1.98586	0.174962	0.316962	0.190163	0.483862	0.601562	0.331863	0.137063	0.826163	0.605062	0.123362	0.605563	0.597163	0.317263	0.180062	0.0630452	0.388655	0.628068	0.813583	0.186688	0.104125	0.890494	0.509169	0.203847	0.650172	0.299834	0.383507	0.247147	0.129358	0.398244	0.385223	0.336977	0.312148	0.251386	0.250579
TAG	TAG56:8-FA18:2	nmol/g	0.659747	0.579495	1.40457	0.300547	0.542179	3.89676	0.14022	0.212657	0.683366	1.08032	1.07505	0.299494	0.438134	1.07821	1.20272	0.175078	0.924647	1.27147	0.735432	0.219506	0.131899	1.23917	1.24589	1.87543	0.266663	0.417748	2.40549	1.66351	0.413788	1.13261	0.892723	0.819761	0.240743	0.46467	0.642635	0.287424	1.31178	0.700477	0.354146	0.339266
TAG	TAG56:8-FA22:6	nmol/g	1.71784	0.819231	3.2198	0.582917	1.35266	10.7831	0.502097	0.644649	1.40666	2.43702	2.25946	1.00927	1.53981	2.62613	3.28274	0.397907	2.386	2.37184	1.27733	0.266714	0.30109	3.11494	4.83731	3.4297	0.369631	0.955177	6.96944	2.61048	0.575674	3.58439	1.33268	1.98465	0.835389	0.337364	1.54294	0.545094	2.68714	1.40354	1.56403	0.66098
TAG	TAG57:9-FA22:6	nmol/g			0.333975																									1.01761
TAG	TAG58:10-FA20:4	nmol/g	0.0687	0.0693	0.2507	0.0462	0.1507	0.8362	0.0451	0.0543	0.094	0.189	0.1159	0.025	0.0842	0.1457	0.2813	0.0558	0.1238	0.1883	0.1241	0.0767	0.031324		0.15623	0.317436	0.121393	0.0852871		0.194189	0.0635262	0.164329	0.11827	0.0786515	0.121881	0.0901662	0.09163	0.0592326	0.167061	0.0482058	0.133103	0.0560124
TAG	TAG58:6-FA22:4	nmol/g	1.55892	0.660452	2.51655	0.664235	1.46852	10.5798	0.601964	0.830873	1.03738	2.67873	2.38503	1.29335	1.19043	2.12896	3.28698	0.436393	3.29979	2.57194	1.40479	0.415733	0.262356	3.13877	5.12255	3.0049	0.626349	1.21293	6.70247	2.80586	0.609306	3.8651	0.920724	2.37628	1.04261	0.4176	1.40143	0.557558	3.01544	1.47188	1.75582	0.931363
TAG	TAG58:7-FA18:0	nmol/g	1.98839	2.98409	5.17469	1.45429	2.33879	10.4398	0.625694	1.44299	6.34549	3.87609	5.09069	1.35399	1.84099	10.1721	3.26859	1.16569	2.60779	9.60829	2.30759	1.04239	0.263938	4.12293	3.98651	6.39586	1.07648	1.17637	7.23114	9.00464	1.50826	3.54047	4.48254	2.98019	1.28383	1.79389	1.5396	1.64638	4.64962	4.62858	1.58032	1.9664
TAG	TAG58:7-FA22:5	nmol/g	3.20186	1.63789	5.47509	1.43585	4.007	19.4954	1.27345	1.99613	2.58496	5.61613	6.15902	2.41788	2.84217	4.79243	7.21944	0.934155	6.88393	5.55572	3.67898	1.00011	0.934038	5.89576	12.1175	7.67122	1.46429	2.34483	12.856	6.47644	1.40413	9.61611	2.51101	5.42171	2.0314	0.718738	3.25079	1.13232	5.56299	3.7299	3.63005	2.11221
TAG	TAG58:7-FA22:6	nmol/g	5.53149	3.37074	13.5901	2.00379	4.00128	32.6757	1.74618	2.07895	6.49002	9.6867	8.27347	2.90872	3.80024	11.6305	13.6033	1.39679	10.0707	11.5977	6.04768	1.21962	0.781469	18.7246	15.0645	13.3599	1.91307	4.25541	33.278	17.3331	2.47412	16.7444	5.78862	9.35443	3.02913	1.83611	5.4632	2.55608	16.8559	9.48303	5.79055	4.80695
TAG	TAG58:8-FA22:6	nmol/g	6.17911	3.04858	13.2889	1.81635	4.58511	38.8724	2.52247	2.4391	5.2301	9.91065	8.12372	3.2878	4.86525	9.5636	15.4438	1.36899	11.9419	9.81005	4.96941	1.09405	0.583964	13.8398	17.7344	9.88563	1.34297	3.56037	28.14	11.7802	1.48975	18.4571	3.53062	8.01908	2.79894	1.10044	5.02461	1.97966	11.3053	5.17491	5.67011	3.08158
TAG	TAG58:9-FA22:5	nmol/g	0.26681	0.243274	0.391104	0.130585	0.402275	1.68969	0.0693054	0.180693	0.247504	0.328414	0.493489	0.227656	0.209109	0.473966	0.404444	0.141105	0.380583	0.553901	0.25759	0.1577	0.110361	0.533566	0.42626	0.695867	0.161931	0.162394	0.651241	0.537454	0.198687	0.356174	0.291457	0.257756	0.209797	0.172208	0.289883	0.16943	0.492458	0.266644	0.20489	0.219333
TAG	TAG60:11-FA22:6	nmol/g	0.150006	0.126276	0.316028	0.0522525	0.115474	0.519061	0.0504816	0.0958166	0.142037	0.173913	0.153902	0.143188	0.0967906	0.256083	0.232264	0.115651	0.151157	0.155761	0.120078	0.140532	0.033896	0.273903		0.682871	0.126409	0.142613	0.591882	0.4304	0.0671342	0.273626	0.129179	0.152445	0.181944	0.110621	0.219614	0.070181	0.263239	0.121839	0.0941402	0.0293258
TAG	TAG38:0-FA12:0	nmol/g	0.378423	1.17345	1.29781	0.887002	0.0920351	0.822294	0.148904	0.389104	0.366777	0.413703	0.416771	0.408249	0.178219	0.350074	0.215373	0.09658	0.142882	0.5417	0.0920351	0.0727759	0.0980683	0.435185	1.72422	0.376344	12.8034	0.420802	2.69955	1.04677	0.230134	0.503298	0.465141	0.602912	0.309658	0.352451	0.260683	0.210044	0.338425	0.319762	0.19257	0.368856
TAG	TAG42:0-FA12:0	nmol/g	1.17789	0.852175	1.4756	0.565409	0.643316	4.43268	0.252785	0.433049	1.30876	1.03111	1.35277	0.425756	1.2132	1.91603	1.61832	0.289169	0.836842	2.68101	0.671164	0.278892	0.0373511	1.53217	3.26098	1.27121	2.87151	0.466569	4.57574	3.41969	0.356315	0.699998	1.9458	1.66152	0.269095	0.378506	0.67893	0.439462	1.37388	1.18329	0.404209	0.468395
TAG	TAG44:0-FA18:0	nmol/g	7.47738	3.18573	12.7186	2.41873	4.23559	27.8951	1.36106	1.72587	8.03283	10.2518	7.57968	2.44492	5.16761	12.5426	12.1102	1.2433	8.35316	14.4134	6.86387	1.11954	0.404851	15.6308	17.0351	9.526	2.45407	3.3312	36.7021	17.2345	1.60682	8.42961	9.13661	10.3541	2.48812	2.31467	4.25353	3.03429	15.0719	9.18548	4.86682	5.91164
TAG	TAG44:2-FA12:0	nmol/g	0.602872	0.310502	0.661327	0.183036	0.353171	3.31412	0.170857	0.181141	0.460791	0.619109	0.52033	0.181322	0.65393	0.781487	0.804761	0.155161	0.446809	1.07638	0.272433	0.157416		0.609128	2.28211	0.510013	0.152768	0.28598	1.25696	1.01368	0.140379	0.747767	0.452059	0.630528	0.202838		0.4538		0.464654	0.304615	0.281372	0.199869
TAG	TAG45:1-FA15:0	nmol/g	2.278	1.9436	3.32631	0.915795	2.49408	13.238	0.5531	0.710743	4.21628	2.2151	4.11345	0.572757	3.30195	5.98134	3.23643	0.560115	1.53473	7.82696	1.29707	0.583704	0.259925	2.85097	8.72862	4.0529	0.948567	1.02705	6.48699	8.9869	1.3145	2.5087	4.34375	2.20204	0.734442	0.939782	2.29106	1.31157	2.75433	3.25087	1.09955	1.32656
TAG	TAG45:1-FA18:1	nmol/g	4.1494	2.12629	6.78883	1.30573	2.86966	18.9897	1.31944	0.98509	3.97242	4.75684	4.84184	1.26369	3.97503	6.97875	6.8151	0.862561	4.88871	7.82205	2.75571	0.733982	0.286096	7.54735	11.7528	6.07815	1.18675	2.37663	15.7407	10.7874	1.16235	7.02626	4.47852	5.14754	1.42586	1.30232	3.46893	1.78658	6.42498	5.07231	2.51382	2.38689
TAG	TAG46:0-FA12:0	nmol/g	4.67842	2.70492	7.55618	1.78204	3.23846	16.9613	1.11091	1.20797	6.87002	5.27727	5.88765	1.77694	4.19479	8.76488	6.59726	1.08479	4.34831	11.5318	3.44207	1.19339	0.280872	7.1613	10.982	6.1689	1.71554	2.38287	17.7939	13.139	1.55895	5.23565	6.82463	6.691	1.62876	2.13578	3.30745	2.38341	8.72278	6.38837	2.60434	2.85891
TAG	TAG46:0-FA18:0	nmol/g	22.441	12.5883	40.5629	7.51466	12.6819	87.8869	5.44471	5.32499	28.5154	28.0155	23.966	7.24446	19.9305	38.1477	38.3806	4.5486	20.1274	48.0098	18.238	4.05212	1.2383	43.3896	44.6434	26.0352	6.67096	10.1149	92.3049	55.1801	6.0193	25.1087	28.21	29.1142	6.0146	8.48993	14.8258	10.0585	40.3115	27.9349	11.8056	14.9492
TAG	TAG46:1-FA16:1	nmol/g	25.8089	11.8834	36.5725	7.2024	16.575	145.703	6.04953	5.35128	24.6834	22.4706	25.6421	7.11368	29.7068	35.3763	35.0438	4.18164	18.5741	48.8155	12.8522	4.40866	1.27684	30.0493	116.139	26.2706	6.32569	13.4433	86.0434	45.5458	6.43617	35.3405	23.8449	28.9695	7.49394	6.44792	22.6861	8.69145	31.8896	18.3586	13.718	9.13042
TAG	TAG47:2-FA14:0	nmol/g	3.12233	2.2699	4.77549	1.09447	2.66427	18.126	0.858421	0.865607	4.09641	3.11874	4.30372	0.859238	4.22395	5.60522	5.29503	0.844214	2.90236	7.20017	1.89015	0.76828	0.300002	4.47483	13.0085	5.00075	1.24764	1.86024	9.24967	7.49992	1.32665	4.96789	4.2101	3.00402	1.05791	1.19554	3.01708	1.5915	3.59693	3.2975	1.63718	1.44173
TAG	TAG48:1-FA12:0	nmol/g	10.0145	6.06021	16.7913	4.14684	6.86925	41.5694	3.48257	3.10564	11.7819	13.2145	12.5362	4.67364	8.72347	17.0521	17.9738	2.45026	11.6456	20.0878	8.62183	2.64817	0.611665	17.8768	22.505	12.5337	3.99321	5.82815	36.4765	21.7697	3.18362	13.5327	10.7288	13.2152	3.92051	4.13217	8.00915	4.58203	16.6598	12.0657	6.11379	6.77986
TAG	TAG48:1-FA16:1	nmol/g	100.279	53.8564	167.885	35.7335	76.2863	533.221	31.8203	26.5118	106.848	92.0812	110.218	42.3637	102.862	139.149	142.713	20.4707	80.4117	194.526	59.5752	22.5265	6.00452	127.239	410.232	111.811	33.7568	62.8156	342.4	180.061	30.4307	171.356	92.4394	127.484	37.0242	32.6968	98.1039	42.5368	141.912	80.0535	69.5314	45.941
TAG	TAG48:3-FA18:3	nmol/g	5.58114	3.52624	6.93196	2.82501	5.77453	23.9932	1.36658	2.08298	7.55025	7.85416	8.52694	2.20534	4.76971	11.7045	8.18013	1.58268	6.31619	15.0035	4.43823	1.96954	0.587956	9.5477	13.5387	12.2277	2.49335	2.45973	19.3899	14.5276	2.68814	5.62959	9.75679	6.77064	1.79058	2.75307	5.72608	3.73553	9.44154	8.79791	3.03341	4.32519
TAG	TAG49:1-FA16:1	nmol/g	31.1319	27.8078	57.683	13.7562	29.4764	148.619	10.5077	11.8529	53.6561	30.7273	50.2694	11.2358	34.2438	68.0142	46.7709	9.68333	26.9849	87.1924	21.8873	9.9409	2.89128	43.5375	98.7849	52.0663	14.6478	18.0286	84.72	87.8193	14.6985	47.9147	40.4078	31.1041	12.8366	14.2682	29.0996	19.2558	42.6609	40.4756	18.6694	19.3654
TAG	TAG49:2-FA16:1	nmol/g	36.6549	26.0115	54.8698	14.9522	37.785	194.517	14.1646	13.6348	47.1043	32.6905	50.1697	11.8777	46.5119	64.6461	53.6086	10.1628	33.844	80.6635	19.6336	10.118	3.16895	45.5639	177.527	57.3106	17.2179	25.677	93.0802	86.3931	15.3679	77.4903	37.3447	36.845	15.8117	12.8533	38.9231	17.5854	41.9672	33.6539	26.7751	18.3154
TAG	TAG49:3-FA15:0	nmol/g	3.08978	4.18031	4.43372	2.54392	4.75388	14.0239	0.993425	1.98306	7.27647	3.83457	7.66669	1.64171	3.378	9.91114	4.84267	1.94392	3.44061	12.236	2.94744	1.75567	0.639837	5.50303	11.1553	11.1541	2.64438	1.66669	7.68033	14.1027	3.45214	4.62461	8.92696	3.24258	1.82292	2.36403	3.82304	3.34736	4.87394	7.8774	1.8373	3.26501
TAG	TAG50:1-FA20:1	nmol/g	2.72727	1.51288	4.94461	1.07832	2.02462	11.9745	0.901572	0.742173	3.17237	2.75037	3.1775	1.475	2.50557	5.02197	3.35806	0.730755	2.37953	6.31699	1.77159	0.730224	0.233358	4.04886	6.36423	3.50235	1.19126	1.6516	9.28829	5.42059	0.95663	3.92882	3.00849	4.11752	1.18396	1.48888	2.22769	1.53979	4.12286	2.65741	1.56102	1.52425
TAG	TAG50:2-FA14:0	nmol/g	257.212	119.925	413.174	82.2129	154.373	1268.88	114.742	73.9318	169.561	285.229	228.561	127.906	260.681	259.373	428.555	51.1318	332.746	306.032	174.844	50.8439	14.938	456.123	768.939	256.322	80.5486	191.191	921.923	334.45	60.0264	520.087	156.006	328.955	117.704	64.288	247.237	96.0489	330.577	158.146	212.215	127.591
TAG	TAG50:2-FA18:1	nmol/g	1082.3	493.291	1650.9	359.263	746.892	5639.48	462.855	321.275	746.153	1074.32	982.013	539.248	1107.64	1098.22	1692.78	212.776	1261.12	1328.48	658.531	225.349	63.434	1579.61	4031.76	1034.31	334.856	800.96	3582.09	1355.31	254.912	2316.08	613.303	1346.73	498.206	261.936	1069.84	387.037	1254.51	590.079	927.946	466.177
TAG	TAG48:3-FA14:0	nmol/g	6.63778	4.16212	9.47996	3.32096	6.74358	34.9621	1.85746	2.16566	8.39055	8.84653	9.77138	3.06359	7.14072	12.0188	11.3716	1.84611	8.0076	16.9096	4.94969	1.89969	0.623049	9.65736	22.304	11.0097	2.45013	2.92691	20.2959	13.4786	2.52995	7.75801	8.65548	7.21878	2.35909	2.2099	6.81136	3.37661	9.05093	7.07294	3.44349	3.99739
TAG	TAG50:4-FA18:3	nmol/g	10.7369	8.13062	14.1472	6.73036	14.3661	59.9569	3.85251	4.98758	13.5239	16.6443	17.8982	5.67137	10.5141	20.235	19.2546	3.3538	17.1253	28.4832	8.92635	4.2872	1.28127	16.0725	40.0712	21.1324	5.66822	5.79789	31.7295	23.7556	5.00846	15.7335	12.6805	12.2863	4.56513	4.46726	12.1511	6.82812	15.3689	12.1097	7.07582	8.21143
TAG	TAG50:5-FA18:1	nmol/g	0.773468	0.645798	1.31086	0.533504	1.27685	5.1795	0.249895	0.378187	1.05521	1.10748	1.60573	0.443187	0.852525	1.94875	1.26893	0.369644	1.2273	2.15734	0.582196	0.343241	0.0987128	1.77364	4.7292	2.13803	0.663778	0.556722	2.55528	2.46412	0.420775	2.07644	0.941159	0.966579	0.461313	0.371391	1.16064	0.576991	1.33646	1.021	0.691549	0.682143
TAG	TAG51:0-FA18:0	nmol/g	143.445	212.489	313.099	102.191	164.811	465.742	59.1653	82.9305	368.413	190.747	260.603	81.8725	134.882	492.355	222.702	82.8253	146.665	468.333	163.017	72.2034	20.3694	328.617	230.119	301.8	91.1763	84.3252	369.564	569.551	100.681	164.207	292.05	178.82	78.4962	134.25	123.559	144.633	232.114	310.081	92.2944	163.621
TAG	TAG51:2-FA18:1	nmol/g	490.566	295.783	792.608	162.201	378.978	2262.15	220.334	172.071	430.659	442.233	534.677	174.443	506.805	664.339	749.747	119.627	548.843	733.039	291.2	112.709	48.7009	891.757	1611.47	743.76	221.212	400.053	1592.42	1041.72	199.935	1224.11	427.16	545.424	266.794	176.699	552.302	259.266	642.753	445.731	407.236	281.442
TAG	TAG51:4-FA15:0	nmol/g	3.07949	3.6869	4.78689	2.20684	4.54625	16.0997	1.01716	1.77128	6.04737	4.50605	7.82581	1.37784	2.92837	8.40415	5.40448	1.5344	4.2988	10.7352	2.84421	1.57308	0.725326	6.45511	9.27995	12.1866	3.06681	1.79226	8.60997	13.7284	3.07249	5.66688	7.65005	3.41019	1.7461	2.22773	4.50305	3.39674	5.11033	7.21051	2.11244	3.48265
TAG	TAG51:4-FA18:2	nmol/g	3.037	3.23492	5.43277	1.7684	4.41591	19.2949	1.37657	1.57701	4.39911	4.61993	6.89467	1.77302	3.61752	6.56692	6.54393	1.38048	3.98785	7.36818	2.41067	1.47	0.610727	6.29177	16.0841	10.4154	2.467	2.33197	9.12763	11.0014	2.07102	7.32287	5.59266	3.13799	1.69128	1.56813	4.46738	2.73401	4.84591	4.71525	2.32616	2.48918
TAG	TAG52:1-FA18:1	nmol/g	2244.22	1271.9	4369.28	833.839	1605.46	10094	962.75	933.568	1993.11	2354.98	2098.95	1252.45	1799.08	3010.85	3714.44	561.91	2672.24	3272.01	1827.47	517.68	159.191	4638.4	5062.22	2726.44	873.597	1614.32	8646.05	3978	728.318	4302.03	1718.21	2850.95	1193.14	834.675	2113.22	1108.1	3654.85	1956.63	1863.94	1519.39
TAG	TAG52:1-FA20:1	nmol/g	8.48003	5.77626	15.6761	3.54156	6.07957	38.6115	2.94799	3.00652	10.4497	8.76993	10.2913	5.09972	6.45253	14.8659	11.1459	2.29019	7.83271	19.1461	5.44052	2.47414	0.537153	11.5868	18.1381	10.5194	3.17995	5.27354	27.8633	16.1695	2.84879	13.5652	9.35837	11.4122	4.07266	3.46865	6.06265	4.1321	11.912	8.22258	5.51605	4.98472
TAG	TAG52:2-FA16:1	nmol/g	232.746	164.342	426.857	104.129	196.523	1380.36	106.482	101.542	267.078	282.938	301.714	133.846	224.798	349.499	437	63.7092	311.4	467.679	195.291	63.034	19.9743	433.756	909.706	352.235	109.407	182.053	892.862	502.74	91.8674	609.482	195.327	307.755	131.612	81.3536	251.483	124.496	401.447	218.669	238.874	169.319
TAG	TAG52:3-FA20:0	nmol/g	1.10421	0.874197	2.41074	0.57529	1.51624	7.88043	0.549805	0.602583	1.41718	1.48467	1.97405	0.894667	1.18042	2.01409	2.66674	0.521361	1.56622	2.45678	1.04626	0.452471	0.175856	2.65081	3.78836	2.07306	0.626634	0.886307	4.13661	2.81985	0.697906	2.94682	1.31751	1.43291	0.704287	0.603598	1.34682	0.748413	1.6888	1.28009	0.971531	0.980724
TAG	TAG52:3-FA20:1	nmol/g	1.42304	0.876696	2.21281	0.619669	1.15564	7.04161	0.634113	0.501224	1.60215	1.61634	1.71023	0.930226	1.26746	1.6482	1.65381	0.363661	1.51353	2.36252	0.922579	0.452792	0.171333	1.88728	7.61639	2.04874	0.724592	1.18345	4.78065	2.60574	0.490172	3.82266	1.22157	2.24991	0.848951	0.558819	1.46893	0.791878	1.74045	1.12025	1.50955	0.725387
TAG	TAG52:4-FA20:4	nmol/g	1.84819	0.63656	2.0184	0.898163	1.81174	8.69992	0.673932	0.915647	1.43895	2.49526	4.49401	1.54523	1.54412	3.5796	2.49702	0.733967	2.06881	2.85584	1.74393	0.762736	0.377793	4.09547	4.53364	7.91737	1.06331	1.30991	10.2583	2.91737	1.10133	1.92114	2.5264	2.71449	1.03859	0.962558	1.63453	0.808012	3.10955	2.76779	1.30134	1.45937
TAG	TAG52:7-FA16:0	nmol/g	129.144	105.015	294.23	56.8269	111.01	514.364	48.2588	52.6596	184.415	144.485	157.304	58.0864	113.573	305.961	204.565	46.2386	140.059	280.34	113.043	40.1899	10.8431	253.467	222.956	181.908	52.2773	72.9167	378.266	307.952	54.1791	162.198	153.012	141.428	56.7472	65.0416	101.288	81.7197	197.89	155.583	75.4003	91.0997
TAG	TAG53:4-FA18:0	nmol/g						2.61505												1.54545		0.08295				0.5626
TAG	TAG53:6-FA20:4	nmol/g	0.114047	0.0849795	0.218374	0.0566634	0.165918	0.920178	0.0807196	0.0803019	0.178782	0.208518	0.283693	0.0702785	0.179032	0.324121	0.266319	0.0543247	0.165417	0.304575	0.180118	0.0883206	0.0200872	0.307855	0.547569	0.386872	0.0775741	0.177455	0.61005	0.349805	0.17124	0.271676	0.17346	0.205089	0.0906696	0.0615932	0.136504	0.127404	0.243376	0.166024	0.0945539	0.107982
TAG	TAG54:1-FA18:1	nmol/g	1007.47	740.937	2340.79	404.73	727.134	4974.1	415.053	447.439	1242.91	1401.79	1165.65	557.538	798.963	1765.06	2154.87	289.578	1470.47	1990.25	1102.77	233.595	87.9976	2936.77	2431.64	1663.53	472.595	779.968	4682.99	2742.29	410.895	2478.05	985.879	1481.37	613.178	459.869	1074.61	593.99	2336.29	1310.71	1019.95	1035.64
TAG	TAG54:3-FA16:0	nmol/g	13.7015	7.24986	24.8467	5.90518	13.5811	68.4633	5.9068	6.35349	10.2006	16.2457	15.9278	11.1344	10.9652	19.8411	22.1416	3.33973	17.9842	18.9235	9.66997	3.9147	1.63323	28.0387	37.8286	23.2058	5.72708	10.123	54.7055	25.7393	5.5525	31.6337	11.5287	20.641	8.6238	5.07526	12.649	7.62736	20.4002	12.5176	12.1979	8.91926
TAG	TAG54:4-FA16:1	nmol/g	1.54668	1.21279	3.13622	1.00863	2.00699	9.91227	0.693557	0.72169	1.70835	2.45702	3.02701	1.55457	1.39509	2.45997	2.93035	0.42762	2.54076	2.76991	1.15101	0.677304	0.291611	3.06093	8.71609	2.94442	1.03948	1.37911	5.77015	3.87326	0.656832	5.39251	1.61453	2.44983	1.10165	0.604237	1.89231	0.973378	2.65553	1.46796	1.6484	1.27915
TAG	TAG54:4-FA22:4	nmol/g	0.831095	0.355303	0.914996	0.347276	0.602898	2.77105	0.314212	0.356928	0.694349	1.03521	1.29064	0.675524	0.716805	1.38916	1.0612	0.222093	0.900376	1.33489	0.805007	0.252672	0.122372	1.04354	1.9638	1.93689	0.304958	0.46316	3.28059	1.46709	0.464305	0.965471	0.950589	0.883393	0.474264	0.337812	0.638419	0.269356	1.18835	0.890948	0.396651	0.440495
TAG	TAG54:6-FA16:0	nmol/g	3.37913	2.18025	6.83163	1.61384	3.74683	18.2969	1.11695	1.75262	3.58105	5.23729	5.79411	2.22494	2.69812	8.77626	5.60819	1.22995	4.63493	6.49714	3.40143	1.296	0.711953	7.59521	8.78963	9.78918	1.68181	2.11639	15.107	6.99955	1.62708	4.86868	4.17946	5.12935	1.87062	1.4464	2.81546	1.67441	6.50149	4.16702	2.55466	1.83624
TAG	TAG54:7-FA18:1	nmol/g	28.9339	22.407	69.9245	10.92	24.927	151.318	11.2396	12.3893	38.0576	36.605	38.6297	12.3115	24.2076	62.785	56.6167	8.39545	41.2783	59.7097	28.6612	6.8685	2.67089	74.4845	63.5559	49.954	12.0467	18.9299	118.761	84.5834	12.446	57.2185	30.1197	35.1981	15.0494	12.2696	27.4754	18.088	58.1949	38.5415	21.4057	25.2916
TAG	TAG54:7-FA20:4	nmol/g	0.417689	0.135581	0.621912	0.179095	0.478572	3.1469	0.0978261	0.230196	0.34538	0.639829	0.788654	0.315944	0.248022	0.841401	0.643395	0.0945352	0.57529	0.378746	0.366954	0.156789	0.108624	0.910863	1.02964	1.73947	0.168133	0.161006	1.56285	0.658456	0.239282	0.580299	0.336444	0.409256	0.215882	0.183337	0.445484	0.17811	0.637432	0.440258	0.331099	0.183931
TAG	TAG55:3-FA18:2	nmol/g	7.91863	8.14339	21.4568	4.40534	10.9249	65.0824	2.99465	4.01439	11.9494	15.6225	17.1214	4.85968	7.87338	20.1862	20.0269	2.87603	15.494	19.2623	7.87983	2.91104	0.974659	19.7186	25.954	21.5377	4.53746	5.33983	33.8328	27.8887	4.26725	23.206	10.194	10.4046	4.58907	3.46213	8.87429	5.90723	17.7046	11.028	7.09448	7.74469
TAG	TAG56:2-FA18:1	nmol/g	68.4933	59.1191	157.579	33.4631	71.5975	444.242	29.0718	30.7633	111.076	106.641	123.582	44.6516	52.0155	168.246	128.85	16.9327	125.322	218.497	59.01	17.3646	5.50355	138.622	208.397	130.599	29.5855	49.0449	307.793	196.557	24.5964	230.649	65.26	115.648	39.6178	23.858	59.9801	37.2041	130.794	81.3787	74.8308	60.3748
TAG	TAG56:3-FA20:1	nmol/g	66.6853	23.6693	127.699	18.3482	41.3599	340.153	36.1923	20.5238	34.7703	81.7065	60.3013	55.3368	44.0328	58.203	104.638	9.79263	134.463	68.471	39.5991	9.50776	3.0903	90.3654	203.323	54.6113	15.008	52.3775	241.594	68.691	9.1818	252.671	20.814	120.416	41.2376	8.8352	46.9921	18.9243	72.3737	27.6307	82.1982	32.0135
TAG	TAG56:3-FA20:2	nmol/g	6.33382	3.62645	15.6981	2.97076	5.16688	37.8708	2.62112	2.67515	5.99858	10.5317	9.18619	5.03572	5.28584	10.675	13.9534	1.69137	11.3576	11.7551	6.41499	1.69999	0.599409	15.862	17.6542	10.6923	2.45039	4.39872	28.5086	14.6024	2.23604	18.5068	5.22434	9.30477	3.80087	2.04907	5.91053	3.05844	12.6174	6.81504	6.42187	5.1901
TAG	TAG56:4-FA20:2	nmol/g	8.00164	3.49406	16.3988	3.58376	7.1783	49.5804	3.89411	3.49522	5.07063	12.2335	10.414	7.28381	6.73784	9.28415	16.5116	1.6491	16.5318	9.81844	6.72492	2.15601	0.940123	15.6707	32.7965	12.2716	3.11514	6.81308	34.3131	14.3385	2.06441	31.8258	3.87644	14.3547	5.98717	1.72561	7.64903	3.28885	12.5759	5.72879	10.6552	5.56587
TAG	TAG56:5-FA22:5	nmol/g	4.04692	3.0695	6.12495	2.55411	4.76927	17.517	1.737	3.07623	4.95213	6.55915	11.5272	3.65382	4.07047	10.5116	7.85864	1.90213	5.95701	9.83284	6.90487	2.13428	0.94878	10.8127	7.76591	15.9976	2.6135	2.98161	19.0451	10.1928	3.49509	5.10569	7.60897	6.57574	2.95051	2.59047	4.61571	1.96706	9.09505	8.88182	3.85513	4.24482
TAG	TAG56:6-FA22:6	nmol/g	2.85626	1.91654	5.78668	1.46563	2.6405	12.4168	1.38042	1.62086	3.5383	4.85538	6.20106	2.51612	2.35667	7.08182	4.9212	1.28307	4.2512	6.20312	3.5715	1.02853	0.387703	6.37238	5.01078	8.93671	0.889351	1.73946	10.8955	5.72783	1.20731	3.91247	3.80302	4.00103	1.4203	1.04472	2.59154	1.22513	5.27975	4.13158	2.04102	2.06748
TAG	TAG56:7-FA16:1	nmol/g	0.431874	0.337562	0.432864	0.324796	0.769614	2.25847	0.195268	0.254475	0.418558	0.73935	1.20915	0.407883	0.421529	0.763121	0.681905	0.214747	0.587153	0.818256	0.528166	0.254695	0.203201	0.600795	1.28185	1.03371	0.294723	0.28192	1.27513	0.836137	0.310793	0.591987	0.454432	0.547044	0.269481	0.217637	0.428011	0.206288	0.596255	0.436727	0.302894	0.309341
TAG	TAG56:7-FA18:1	nmol/g	6.64813	4.42963	15.5976	2.54203	6.70268	43.1053	1.9387	3.01996	8.41983	11.9643	10.3874	3.29882	5.32364	15.1506	12.7814	1.96251	11.6333	13.9355	6.59955	1.66579	0.949906	16.4579	17.8446	15.491	2.53068	4.46581	32.7192	19.8375	2.84801	14.2242	7.1992	10.1908	3.5847	2.20468	6.15161	3.2348	16.4002	8.50544	5.92316	5.37252
TAG	TAG56:7-FA18:3	nmol/g	0.655866	0.495416	0.653229	0.516208	0.759824	1.96178	0.429187	0.448255	0.633452	0.596534	1.09076	0.372695	0.616717	0.827777	0.851205	0.581929	0.849075	1.03752	0.580408	0.585276	0.125102	0.687683	1.19283	0.906233	0.442975	0.418239	1.23036	0.807288	0.592908	0.872398	0.542962	0.740851	0.48515	0.519648	0.68683	0.582673	0.65726	0.695833	0.462499	0.492069
TAG	TAG57:3-FA18:2	nmol/g	0.70117	0.889277	1.36437	0.323494	0.835448	4.0435	0.207646	0.405212	1.48012	1.14096	2.05507	0.390292	0.447728	2.36868	1.1749	0.297068	0.907805	3.13563	0.583372	0.348263	0.0666909	1.37449	1.83832	2.48828	0.537043	0.277004	2.45527	3.80953	0.532016	1.67665	1.56062	1.17926	0.349147	0.370341	0.491122	0.424821	1.8621	1.46199	0.521826	0.545466
TAG	TAG58:10-FA22:6	nmol/g	0.229308	0.0782224	0.364273	0.133014	0.136187	1.60254	0.074621	0.142189	0.253317	0.437415	0.338378	0.093571	0.127612	0.349611	0.400115	0.108662	0.472314	0.40929	0.268408	0.122639	0.033083	0.464795	0.620372	0.773021	0.138754	0.144855	1.09626	0.704567	0.170479	0.549599	0.219532	0.325812	0.134727	0.161694	0.263093	0.136679	0.419769	0.364127	0.207208	0.190369
TAG	TAG58:5-FA18:1	nmol/g	1.63661	0.774557	2.83545	0.793357	1.71449	8.70104	0.670913	0.845544	1.21571	2.74023	2.5857	1.39513	1.31968	2.14624	3.30149	0.391503	2.95652	2.25629	1.82607	0.435667	0.316179	4.02736	5.48617	3.88557	0.812344	1.30742	9.57869	3.66983	0.658699	4.30007	1.66571	2.5953	0.989476	0.474391	1.4988	0.677511	3.73627	1.68539	1.77184	1.16976
TAG	TAG58:6-FA16:0	nmol/g	0.404337	0.289838	0.465036	0.209925	0.588181	1.43255	0.14582	0.305384	0.356563	0.416913	0.615342	0.204073	0.229401	0.743203	0.664862	0.133855	0.655692	0.700321	0.320144	0.179008	0.0542291	0.560698	1.01006	0.993713	0.236404	0.281597	1.40232	0.982152	0.226828	0.766345	0.461202	0.407835	0.281363	0.285451	0.353065	0.20826	0.460502	0.490047	0.22204	0.227528
TAG	TAG58:6-FA22:5	nmol/g	4.07546	2.62197	7.71085	2.10149	4.57695	23.9773	1.65857	2.58458	4.65502	8.3144	10.7541	2.93024	3.76809	7.74563	10.1892	1.41747	7.85909	9.16784	6.51375	1.36229	0.892958	9.28018	11.1144	12.4781	2.08005	2.94674	20.226	9.24482	1.86659	8.90449	4.98616	6.07703	2.63491	1.42692	3.94609	1.49604	9.22317	6.6545	4.24581	3.39798
TAG	TAG58:7-FA16:0	nmol/g	0.745962	0.958862	1.18036	0.528162	0.823263	2.59926	0.197862	0.357662	1.91286	1.00416	1.47426	0.267363	0.488162	2.93516	0.883463	0.399962	0.592862	3.11856	0.560063	0.312663	0.0563407	1.03234	1.26367	1.52871	0.413939	0.339048	2.25366	3.5556	0.42667	0.995639	1.39212	0.961462	0.38435	0.514292	0.504887	0.565787	1.16538	1.53055	0.314619	0.607763
TAG	TAG40:0-FA12:0	nmol/g	0.290499	0.760479	0.920695	0.508256	0.134928	1.06705	0.171934	0.256613	0.458044	0.459567	0.42989	0.242391	0.262636	0.454198	0.425101	0.111418	0.181512	0.582269	0.132896	0.0887788	0.109703	0.567272	0.862817	0.367734	5.72764	0.258154	1.84373	0.935747	0.228044	0.420549	0.573689	0.555303	0.304059	0.23878	0.347866	0.271234	0.449548	0.345151	0.152153	0.294927
TAG	TAG40:0-FA16:0	nmol/g	6.32665	2.08068	9.75582	1.86531	3.65821	21.3789	1.11083	1.14901	4.36754	6.85887	5.13257	2.18287	3.97184	9.92256	8.3967	0.948921	5.90466	11.2051	4.16683	1.03368	0.249734	8.35386	11.2678	6.24298	3.8241	2.19931	24.5476	9.22774	1.01353	4.71027	4.84785	6.38263	1.47383	1.16619	3.07672	2.16403	7.94976	5.40474	2.72238	3.19338
TAG	TAG42:0-FA16:0	nmol/g	10.3478	3.55096	14.9167	3.17503	5.96832	40.9327	2.09823	2.04673	8.93006	11.3678	10.4263	3.48682	6.92655	17.5898	13.2761	1.69136	9.70235	20.1215	7.15849	2.16076	0.631196	14.223	27.6005	12.0847	4.10382	4.4426	49.9441	20.0338	1.89568	9.8684	11.3446	13.7222	2.77268	2.7732	6.28354	4.16144	16.491	9.80501	5.90221	5.85572
TAG	TAG42:1-FA16:1	nmol/g	1.42374	0.380791	2.0463	0.401628	1.00853	8.15171	0.420061	0.275076	1.16014	1.45419	1.32072	0.492408	1.19162	1.94634	1.97862	0.305603	1.49383	2.71163	0.825582	0.297151	0.121524	2.21979	7.40545	1.5523	0.405462	0.934359	7.06724	2.89008	0.372597	2.60308	1.27919	2.52589	0.606728	0.472593	1.1248	0.578831	2.25826	1.18645	1.16531	0.6159
TAG	TAG42:2-FA12:0	nmol/g	0.115923		0.208771	0.0876491		0.750627	0.0753363	0.0819944		0.1535	0.171741		0.135076	0.240328	0.235768			0.313384		0.144927			0.389307			0.111686						0.15361			0.1535	0.120379
TAG	TAG44:0-FA12:0	nmol/g	3.25851	1.59155	4.32823	1.24627	2.15553	12.698	0.733301	0.644237	4.09926	3.25851	4.07306	0.919264	2.87362	5.69179	4.31944	0.604276	2.34385	8.0266	2.19854	0.586254	0.303721	4.22733	10.2445	4.20272	1.58673	1.57838	13.6011	9.11572	0.998777	3.15588	5.73289	4.39128	0.949695	1.25063	2.06158	1.68402	5.28881	4.33047	1.69867	1.89221
TAG	TAG44:1-FA14:0	nmol/g	5.84801	2.32641	7.48211	1.65383	3.22981	32.6239	1.20531	1.12297	5.42941	5.30583	5.42267	1.4605	8.06036	8.26561	8.6545	0.778095	4.29317	11.3861	2.63139	0.867483	0.371006	6.37487	28.3576	5.95789	1.30445	2.87455	22.4897	10.8594	1.32324	6.58988	6.59515	7.05762	1.44691	1.46607	5.53385	1.74573	7.65346	4.06515	2.64577	1.8336
TAG	TAG44:1-FA18:1	nmol/g	23.1923	7.27461	34.3016	6.19253	13.8826	112.673	6.57865	5.79043	15.4904	27.4199	20.3122	8.64249	17.3725	28.4807	35.6159	3.34378	28.7422	32.6054	15.4694	3.8101	0.995524	39.2568	69.0038	23.2341	5.87989	13.4556	106.351	35.4659	3.55808	36.9101	15.8685	33.4206	7.89083	4.49058	16.5018	7.39165	32.8372	16.361	16.7046	11.7015
TAG	TAG46:1-FA14:0	nmol/g	51.6703	21.1306	77.7315	12.979	27.7568	280.682	12.3919	9.82153	40.4243	48.4078	44.4279	13.3403	59.8441	60.9309	77.9841	7.38264	41.2419	85.4276	28.0277	7.8962	2.24056	69.4424	189.063	47.2444	12.0593	27.197	203.488	81.1322	11.552	67.6573	45.4862	60.3565	14.2869	12.4745	47.713	16.9625	68.6925	36.18	25.6379	18.1974
TAG	TAG47:0-FA16:0	nmol/g	79.0485	72.8953	149.067	36.8564	81.3375	308.374	20.5488	25.8663	156.639	78.8069	130.73	29.0653	81.4319	213.956	106.004	26.3399	55.3239	253.321	58.4135	23.8813	8.19684	137.442	186.664	150.528	35.2879	40.2152	266.986	297.102	47.1211	83.0671	171.504	92.5641	33.4315	54.7855	74.7883	62.3112	128.426	146.556	40.5182	59.3392
TAG	TAG47:2-FA18:1	nmol/g	6.15391	3.29054	8.37778	2.10393	5.00204	31.0329	2.05019	1.86804	6.87671	6.10247	7.06009	1.71084	8.15317	10.2556	9.79957	1.42804	6.47837	11.6667	3.41249	1.44459	0.394658	9.49346	27.5413	9.66457	2.33704	4.5202	21.0167	16.851	2.26501	11.831	6.09945	7.15026	2.54874	2.02591	6.55686	2.60656	8.40697	6.15693	3.98775	3.00638
TAG	TAG48:1-FA18:0	nmol/g	44.7486	26.0372	74.5309	15.0916	26.8161	209.332	12.8075	12.5684	50.5241	46.0097	46.9721	16.5261	45.4194	66.4756	71.6409	9.20246	39.2278	88.001	30.7641	9.25303	2.78874	69.7535	132.395	54.4749	15.0377	25.2548	157.768	91.8371	12.7661	62.4067	45.3301	53.8124	16.0792	15.6417	41.3124	18.8109	72.0138	42.664	26.5043	24.268
TAG	TAG48:2-FA14:1	nmol/g	58.2456	22.1406	71.0757	15.8167	37.2462	325.034	17.5199	14.0392	37.3363	49.9803	45.3843	19.611	64.2286	59.3418	77.5097	8.64061	49.0539	71.9242	25.5822	10.0951	3.23238	74.9841	337.063	55.7391	16.8896	40.0948	217.85	86.3032	13.0638	121.082	35.6619	76.2562	23.6613	14.9856	66.7704	18.8603	71.4257	31.4148	42.6257	19.2868
TAG	TAG48:2-FA18:0	nmol/g	4.52036	4.05697	7.73996	2.20429	4.00298	27.9206	1.58453	1.87963	7.44989	5.98867	6.74657	2.04152	5.3026	9.48455	8.80203	1.32796	4.55169	12.9144	3.68295	1.39624	0.425481	5.95483	17.7466	6.46769	1.71199	2.30652	13.6414	11.1502	1.5333	6.49989	4.95812	4.74977	1.5817	1.70404	4.32228	2.06989	6.43083	4.94742	2.79523	2.63286
TAG	TAG48:4-FA12:0	nmol/g	0.48856	0.326749	0.661589	0.289238	0.397909	2.26224	0.205115	0.218538	0.50088	0.892905	0.674552	0.295674	0.419791	0.684021	0.84096	0.21817	0.862658	1.03164	0.43634	0.219181	0.0904558	0.710879	1.16727	0.750697	0.249727	0.256977	1.44416	0.828277	0.216726	0.508003	0.506704	0.445571	0.190109	0.213696	0.558099	0.293657	0.576385	0.479329	0.252216	0.376755
TAG	TAG48:4-FA18:3	nmol/g	1.31803	0.935673	1.51203	0.71653	1.94909	8.22393	0.325225	0.688849	1.9394	2.04872	2.37522	0.561535	1.53512	2.76653	2.33744	0.341324	1.95172	3.97091	0.88598	0.680717	0.102252	1.44527	6.73176	2.76843	0.722733	0.701553	4.22383	3.42721	0.697712	1.97522	1.86943	1.64786	0.599493	0.65579	1.69614	0.81777	1.83815	1.60188	0.736451	0.764874
TAG	TAG49:0-FA15:0	nmol/g	47.1032	63.8369	87.7893	29.1296	57.7507	149.583	14.8917	22.2964	120.323	54.6756	90.486	24.1183	43.9648	154.079	63.3226	22.66	37.1311	166.004	43.8006	20.7313	6.82519	102.119	90.373	112.708	29.1067	24.9725	136.313	219.656	36.993	51.4651	116.388	60.2305	24.0871	45.3583	44.3178	50.3137	80.2354	119.701	28.5596	49.6833
TAG	TAG49:3-FA18:2	nmol/g	3.93494	3.982	6.67432	1.91374	4.4703	23.5443	1.3516	1.50541	5.94433	4.6575	7.91643	1.8612	5.60658	8.3097	7.24558	1.5109	3.92509	9.56268	2.7995	1.35923	0.532389	6.24949	17.0156	9.47524	2.4849	2.07753	10.6972	12.3484	2.5358	7.32954	5.99546	3.45134	1.85033	1.79359	5.00096	2.78399	5.35431	5.10388	2.30785	2.44554
TAG	TAG50:0-FA14:0	nmol/g	65.006	57.1994	134.386	31.1013	45.3048	210.255	23.8122	24.3275	97.6951	80.3906	73.1973	34.0191	59.3776	124.066	113.843	23.1294	65.4191	140.398	65.8922	20.5231	5.45685	136.956	104.525	86.1152	27.3095	35.1926	184.867	151.155	25.119	76.7203	81.7819	84.8883	26.5146	37.7939	52.8063	40.2421	109.555	86.8721	40.8363	53.7049
TAG	TAG50:3-FA14:0	nmol/g	33.5583	20.0925	59.6703	13.5098	24.1313	186.972	13.698	10.4107	28.0586	43.8121	41.1193	18.6456	35.3181	40.9157	66.582	8.18479	41.2409	52.1246	25.612	8.7733	2.53162	68.0507	106.53	51.9149	13.7898	21.4777	110.912	56.1188	12.2032	59.9313	32.4	35.9788	13.5381	10.8044	37.3244	16.5005	47.4567	29.2168	21.4948	19.0153
TAG	TAG50:3-FA18:0	nmol/g	6.50879	6.7333	11.3339	4.44073	6.96861	31.3809	1.95637	3.10032	11.9883	10.5131	12.7568	3.27279	6.26139	15.8845	13.2739	2.53746	8.72359	21.4203	7.48842	2.64737	0.909352	12.8002	17.134	15.9463	3.6797	3.32756	20.3655	19.3092	3.42861	8.12574	11.7613	7.25088	3.16489	3.30549	7.20614	4.7949	11.4333	11.708	3.86633	6.46468
TAG	TAG51:0-FA17:0	nmol/g	99.937	98.7303	224.1	52.371	91.2452	339.695	43.245	46.5828	160.318	113.059	130	50.8378	92.3231	241.206	155.535	44.1135	104.821	225.582	92.9056	38.5493	9.94475	202.294	167.158	159.083	51.0587	63.8464	264.31	257.228	53.7725	126.14	134.374	110.223	50.5026	66.1087	81.5895	77.9504	147.135	139.49	62.873	88.4443
TAG	TAG51:1-FA16:0	nmol/g	344.226	211.767	674.296	121.037	255.751	1546.9	140.871	122.403	352.543	329.614	380.098	130.983	313.686	551.808	549.688	90.0433	381.144	571.298	248.787	82.836	28.151	636.917	761.962	466.505	140.033	238.38	1124.21	707.901	137.953	590.29	317.094	364.314	163.511	143.607	326.206	189.847	524.547	338.155	226.624	217.087
TAG	TAG51:3-FA16:0	nmol/g	0.727025		19.3481			110.056			5.94004	0.304051	12.9208		4.9511	16.3793	18.6312		4.9488	24.0292		4.40783		5.57865	25.4478	12.596	0.913541		19.5882	13.5736		6.26483				1.39038
TAG	TAG51:3-FA18:3	nmol/g	5.89319	7.70271	9.32693	4.80414	8.44687	24.6224	1.90227	3.49917	13.8882	8.91797	14.4569	2.96625	4.92915	20.9862	10.2062	3.22932	8.11714	23.35	6.85739	3.02847	1.42611	13.1322	14.0234	21.6682	5.04409	3.63963	19.4136	30.3904	5.8669	8.0812	18.0139	7.61326	3.91533	5.525	7.73865	7.55342	12.6619	18.6601	4.06836	8.83782
TAG	TAG51:4-FA20:4	nmol/g	0.4107	0.3432	0.366	0.3218	0.4019	1.6404	0.1984	0.2606	0.4256	0.6461	1.2202	0.3708	0.4217	1.1001	0.5178	0.2421	0.3239	0.6623	0.3308	0.2734	0.142778	0.64658	0.694286	1.4816	0.304366	0.244875	1.51107	0.616778	0.284649	0.285102	0.510147	0.468334	0.254054	0.301307	0.470147	0.232411	0.489524	0.641934	0.202609	0.231617
TAG	TAG52:0-FA16:0	nmol/g	369.071	305.042	826.32	196.012	313.277	1295.06	177.108	198.214	460.516	415.332	385.81	260.386	310.678	748.149	594.637	160.387	394.576	679.294	356.012	136.433	37.2053	861.718	617.582	488.961	189.735	247.261	1141.92	678.309	177.28	512.804	406.201	487.58	213.108	228.11	318.882	249.353	556.127	414.663	284.043	315.177
TAG	TAG52:1-FA18:0	nmol/g	1981.82	1202.79	4000.02	767.285	1435.11	8660.85	809.874	846.297	1981.88	2135.17	1971.08	1089.34	1562.37	2946.16	3374.12	524.744	2269.97	3204.98	1729.1	483.983	157.785	4503.74	4404.65	2697.54	837.36	1415.81	8391.39	4021.29	748.712	3686.5	1779.38	2602.32	1076.37	853.498	1920.81	1095.04	3683.27	2068.55	1648	1544.5
TAG	TAG52:2-FA14:0	nmol/g	2.96781	1.80698	5.04758	1.01904	1.89149	12.402	1.32925	0.877692	2.7335	3.40878	3.35629	1.81188	2.33617	3.7748	4.16889	0.645588	3.2834	5.58989	1.9284	0.836979	0.216128	4.4809	8.50734	4.33217	1.15843	2.11283	11.8491	5.33339	1.01001	6.70066	2.73569	4.86256	1.49146	1.01235	2.36306	1.53042	4.29066	2.64641	2.42325	1.77831
TAG	TAG52:2-FA16:0	nmol/g	4209.54	1758.67	6933.8	1348.63	3169.2	20012.5	2067.44	1730.4	2310.63	3989.27	3509.1	2370.3	3620.74	4076.58	6453.23	870.231	5361.06	4065.09	2704.03	855.276	253.802	7034.22	10337.3	3946.3	1333.73	3039.31	14649.5	4934.75	966.624	8821.75	1931.89	4878.16	2297.28	1010.57	3838.67	1561.2	4845.46	2172.86	3638.98	2019.39
TAG	TAG52:2-FA20:1	nmol/g	6.4679	3.53323	10.4249	2.27827	4.48627	29.8957	2.60333	1.77952	5.77734	6.38218	6.98909	3.93529	5.34117	8.4131	8.03735	1.20046	7.09279	11.1286	3.52266	1.48856	0.403748	9.55904	24.8971	8.32006	2.46536	5.364	25.0251	10.2637	1.8176	16.6784	5.18051	11.2028	3.76405	2.00436	5.77924	2.96102	8.60444	4.99452	5.75451	3.27068
TAG	TAG52:3-FA22:1	nmol/g	0.492551	0.427503	0.754353	0.34662	0.538349	2.92795	0.227145	0.313053	0.435563	0.665884	0.579123	0.319406	0.511799	0.747905	0.686081	0.163804	0.660195	0.735578	0.439261	0.176226	0.12365	0.815115	1.87078	0.905032	0.316756	0.468055	1.91956	1.19679	0.313217	1.20133	0.344627	0.654193	0.32494	0.270083	0.599115	0.321954	0.761917	0.409548	0.536295	0.366083
TAG	TAG52:5-FA18:3	nmol/g	11.0393	10.2028	17.4742	9.03237	20.0271	72.2244	4.60013	7.62235	14.6648	20.4652	22.4312	8.36747	10.0572	22.3677	23.2646	4.89647	21.5654	28.9885	11.1157	5.70173	1.82222	18.8456	47.1424	27.9314	7.87532	6.49236	32.4351	27.3191	6.28251	21.7746	13.3786	12.402	6.03707	4.6229	14.0984	8.70355	16.2505	14.1033	8.743	10.2158
TAG	TAG52:5-FA20:4	nmol/g	1.21407	0.470555	1.24403	0.475727	1.30142	7.59631	0.485744	0.484348	0.691162	1.83927	2.15692	0.925069	1.30479	1.81078	1.59346	0.378601	1.56251	1.38689	0.923837	0.423593	0.318671	2.51386	5.27985	3.73442	0.752895	0.970498	5.80371	1.47933	0.537798	1.42356	1.17939	2.35061	0.682866	0.467333	1.39841	0.47866	2.1158	1.27871	1.02234	0.752786
TAG	TAG52:5-FA20:5	nmol/g	1.36514	0.436546	1.78974	0.42384	0.966733	6.09428	0.333817	0.459593	1.08709	1.70031	1.70927	0.663473	1.08276	2.81308	1.90261	0.356865	1.48294	1.88282	1.05439	0.520265	0.0997688	2.34408	2.48838	2.90866	0.370142	0.479974	5.0297	1.42079	0.385331	1.41565	1.1614	1.85673	0.482778	0.39573	1.00845	0.452866	1.87554	1.36412	0.589455	0.658859
TAG	TAG52:6-FA20:5	nmol/g	6.68435	1.53723	11.7072	1.17029	3.11659	30.9212	1.37951	1.19674	3.19512	6.944	3.52177	2.09898	4.47032	10.4051	10.432	1.03836	6.61752	5.84284	4.92469	0.758765	0.200907	14.7296	10.9671	6.35073	1.08382	3.00966	25.9916	4.91674	0.649987	7.09842	2.98334	9.28077	2.29288	1.33638	4.5124	1.66351	11.5773	4.10313	3.88896	1.99953
TAG	TAG52:8-FA18:2	nmol/g	2.75792	3.09624	6.67134	1.44309	3.15721	13.9763	1.13116	1.23489	4.43096	3.50642	5.40829	1.69377	2.81508	6.61418	5.3634	1.36213	2.89966	6.43052	2.74016	1.02966	0.291882	6.69229	6.55233	7.07768	1.8198	1.39042	9.80657	9.55166	1.86091	3.90456	5.56639	2.76779	1.35454	1.51224	3.22811	2.37155	4.87468	5.03499	1.40953	2.66248
TAG	TAG53:1-FA17:0	nmol/g	314.787	254.427	725.208	129.607	269.424	1479.25	137.264	143.724	414.58	377.966	414.158	133.021	266.094	651.744	606.365	96.9996	432.474	634.269	306.783	88.8836	30.7172	803.525	661.416	533.691	150.174	227.349	1168.63	882.897	151.215	620.586	327.844	363.157	177.247	154.435	293.101	207.84	596.059	425.978	237.628	293.726
TAG	TAG53:2-FA18:0	nmol/g	137.778	97.266	294.592	52.8168	102.245	724.45	66.502	56.226	153.03	165.029	170.667	59.5285	128.234	217.787	282.54	38.571	207.027	248.904	121.611	32.8327	11.6158	289.84	344.003	215.351	60.127	100.258	480.527	311.6	55.3943	350.072	123.933	142.778	75.4102	50.6186	142.079	81.4524	244.323	146.423	119.321	108.491
TAG	TAG53:2-FA18:2	nmol/g	30.0759	31.8512	78.2641	15.9557	30.4839	159.502	12.078	14.0616	45.8098	45.5509	53.9048	17.8289	27.4018	67.681	68.6574	11.8817	40.0465	66.8491	33.5065	11.0556	3.85464	85.7137	67.5367	71.9685	18.2672	18.2061	105.419	97.1664	19.3705	55.9442	46.0978	32.7271	15.5894	17.2879	32.6306	26.7835	61.1032	47.7911	21.1761	30.7023
TAG	TAG53:3-FA18:0	nmol/g		7.37077	16.4987	0.178175	0.823575	66.2536			12.1829	3.77367	13.6583			21.9793	15.9962	1.32167	3.42548	27.0188	2.92257	5.11177	0.387299	9.06871	12.8015	18.4365	5.79696		21.1346	25.4917	0.695739	4.26156	8.96095			6.33226	0.458666	5.58002	8.40929	9.22326		2.99784
TAG	TAG53:4-FA18:3	nmol/g	10.688	10.8423	18.3458	7.99196	17.518	60.8586	4.33639	7.39832	17.4685	18.2737	24.2154	5.31449	9.31724	28.135	22.501	5.04423	21.8128	32.0473	12.0193	4.99903	2.15944	26.0604	32.7508	34.8822	8.14272	7.76503	37.086	43.2741	8.1255	23.9539	18.2618	12.8419	7.68922	6.73251	15.0364	11.0585	21.522	21.9629	9.00902	14.4514
TAG	TAG53:5-FA18:3	nmol/g	2.74954	2.87202	4.97018	1.97875	5.08255	18.6496	1.25137	2.22192	3.84411	4.51781	6.29059	1.25994	2.83235	6.56085	6.55321	1.16388	6.78092	7.73143	2.70291	1.70067	0.627626	5.29844	10.675	7.8484	2.33334	1.7667	7.82569	9.83141	1.8529	7.15912	3.60108	3.12212	1.80494	1.50969	3.40755	2.75895	4.63209	4.31032	2.2539	3.30857
TAG	TAG53:5-FA20:4	nmol/g	0.731763	0.358378	0.801665	0.383706	0.756637	3.74644	0.433182	0.367093	0.541031	0.827628	1.65565	0.459418	0.784416	1.24377	1.14337	0.300913	0.9707	1.01927	0.553014	0.344942	0.272012	1.14272	1.7833	2.11998	0.446242	0.678141	2.80013	1.2215	0.558025	0.90004	0.696031	0.792369	0.434131	0.496133	0.902929	0.396018	0.954265	0.861483	0.480133	0.409907
TAG	TAG54:0-FA16:0	nmol/g	9.05318	11.9915	18.2493	6.94758	12.2304	38.0562	3.33111	5.46993	24.1558	12.1842	17.6241	5.86128	7.42501	38.3175	12.5161	4.10122	11.0849	39.7035	8.77491	4.65909	1.33416	16.2321	18.0791	20.5507	5.58346	5.84452	30.9709	34.0099	7.21147	13.1384	19.4006	14.0857	5.23387	9.05947	7.78791	9.50364	15.3274	17.3464	6.89282	9.93804
TAG	TAG54:2-FA16:0	nmol/g	57.6292	25.7912	97.3448	16.9957	40.8292	246.861	24.9502	20.4466	38.1415	52.1518	52.5425	39.0058	39.6731	70.631	71.2499	10.2398	65.0661	72.9913	31.7874	11.0199	3.51213	79.266	125.961	53.6583	16.4009	38.9763	198.933	71.7105	13.8297	126.576	31.4021	80.1242	30.3971	13.3585	41.526	19.9446	65.977	34.8989	44.0294	24.4563
TAG	TAG54:4-FA16:0	nmol/g	8.47547	4.38236	11.892	4.65514	10.5218	40.096	3.87616	5.85522	6.39679	10.923	12.7875	7.30083	7.01611	13.2149	12.6646	2.4264	11.9852	11.9423	6.62814	3.44667	1.16049	17.3586	22.0101	19.2274	4.1442	6.09518	32.2858	16.0381	3.75867	14.9433	8.14409	11.6639	5.09315	3.17146	7.63221	4.63889	12.0552	8.14657	6.53216	5.8587
TAG	TAG54:5-FA16:1	nmol/g	1.07649	0.852668	1.34473	0.808258	1.63774	5.17612	0.461581	0.679984	1.02273	1.41457	1.9186	0.886139	1.10791	1.50554	1.70309	0.532543	1.61642	1.71431	0.947938	0.645671	0.265973	1.53227	5.09311	2.18418	0.835553	0.739979	3.42211	2.15968	0.780261	2.472	1.01787	1.53602	0.772205	0.55435	1.2035	0.770218	1.51549	1.16653	0.967435	0.823744
TAG	TAG54:5-FA18:1	nmol/g	81.1147	74.1464	154.1	62.2224	143.515	602.911	40.26	66.6624	99.1277	161.268	167.596	64.909	77.6364	158.288	208.219	34.2779	218.658	191.374	91.5141	38.3599	13.4245	165.689	329.531	198.525	54.7875	61.3255	282.378	224.304	36.9563	226.657	80.5584	110.338	57.4545	29.3533	108.156	63.3798	137.23	96.7354	93.9064	87.9128
TAG	TAG54:5-FA20:3	nmol/g	1.45028	0.80982	1.67031	0.983258	2.08532	8.62522	0.690432	0.841724	1.20082	1.96653	2.55718	1.37239	1.19429	1.93352	2.04179	0.431463	2.20352	1.89101	0.995901	0.660225	0.372183	2.76209	6.94603	3.92122	1.02907	1.28476	6.01921	2.85632	0.81493	3.30566	1.38917	2.34597	0.839701	0.482725	1.4871	0.949202	2.13241	1.4335	1.27365	1.0359
TAG	TAG54:6-FA16:1	nmol/g	0.645154	0.485746	0.7019	0.590037	1.03193	3.59146	0.318575	0.523513	0.738612	0.850571	1.6802	0.54556	0.6672	1.06471	0.973362	0.352028	0.715032	1.24003	0.607482	0.342155	0.227761	1.10272	2.72182	2.16124	0.453713	0.518354	2.83897	1.52978	0.568042	1.01429	0.838501	0.967666	0.411913	0.363403	0.66365	0.273211	1.00652	0.70545	0.409912	0.457716
TAG	TAG54:6-FA18:3	nmol/g	4.2066	4.95168	7.96362	4.42082	8.77846	32.4292	2.11077	3.63403	7.23291	10.253	12.253	4.29447	4.13214	9.96252	12.0483	2.5636	11.1745	12.6373	5.40216	2.61211	1.15904	9.96904	18.3732	16.8148	4.66845	2.69771	14.2755	15.6976	3.22333	10.5668	7.31364	5.41977	3.28095	2.19857	6.83767	4.92584	8.62353	7.54136	4.41776	5.79739
TAG	TAG54:8-FA18:3	nmol/g	0.219456	0.2238		0.199851	0.406148	1.04019	0.0749806	0.173785	0.325612	0.307901	0.494482	0.0900185	0.139142	0.343101	0.311911	0.11653	0.333855	0.275486	0.208762	0.18938	0.0626216	0.179965	0.422648	0.546253	0.215611	0.140754	0.456752	0.483921	0.206748	0.251257	0.231989	0.299813	0.159444	0.165128	0.16272	0.246247	0.234494	0.245284	0.184589	0.205495
TAG	TAG54:8-FA20:4	nmol/g	0.1465	0.144489		0.137386	0.116342	0.980196	0.0664812	0.14717	0.12291	0.190329	0.130416	0.0860503	0.12291	0.224374	0.269678	0.141541	0.220621	0.221291	0.172905	0.15481	0.0924439	0.229456		0.232502	0.134923			0.212917	0.100365	0.160689	0.13971		0.122562	0.159644	0.148154	0.1465		0.165302	0.131441	0.136054
TAG	TAG55:2-FA18:2	nmol/g	4.03874	4.13963	12.3687	2.16425	4.18695	25.7034	1.38619	1.70944	7.58511	8.26994	8.19009	2.3017	3.44798	11.5102	9.97631	1.58405	7.08401	11.3141	4.93387	1.40339	0.407549	10.8629	9.48813	9.08767	2.12367	2.10036	16.4014	16.1283	2.14392	8.38014	6.08318	5.28068	2.06726	2.01699	3.84013	3.10269	10.6882	6.49012	2.9405	3.28784
TAG	TAG56:4-FA18:1	nmol/g	21.3955	10.6631	41.5843	9.73525	21.2375	130.985	10.0329	10.2217	15.4731	31.5984	28.7887	19.4282	16.3394	26.4623	41.5592	5.09031	42.5821	30.0313	16.8458	5.16905	2.60778	44.3503	83.8438	37.2002	8.75709	18.3994	90.8906	40.2445	5.8995	81.6551	13.2187	38.6918	15.6278	5.24629	22.2664	9.89376	35.8959	16.797	29.0549	15.6376
TAG	TAG56:4-FA18:2	nmol/g	5.13944	3.16577	13.3663	2.14932	5.02961	33.5705	2.53631	1.7805	4.7939	8.11961	7.81464	5.14823	4.05142	7.21774	11.3287	1.32434	10.3641	8.71633	3.87695	1.56295	0.612175	10.2282	20.7856	8.59562	2.03688	4.63877	21.2484	9.83874	1.79399	22.3022	3.97361	9.10638	3.49963	1.35899	5.53028	2.61807	8.48239	4.07215	6.30185	3.64988
TAG	TAG56:4-FA20:3	nmol/g	5.29106	3.42298	11.1136	3.48275	6.79762	29.7741	2.33604	3.46407	5.90284	9.41626	10.0873	4.36523	4.25685	10.3462	11.0316	1.6201	10.5315	9.62635	6.02698	1.96653	0.815173	14.6501	15.8281	14.5267	3.13084	4.09803	24.3597	14.813	2.39904	12.8629	5.53859	7.68262	3.41245	2.10445	5.45903	3.41362	10.9261	7.5269	5.68611	6.24371
TAG	TAG56:6-FA18:3	nmol/g	0.391452	0.340147	0.680057	0.307073	0.747402	1.79871	0.240724	0.285654	0.485894	0.725884	0.723592	0.337457	0.259553	0.809367	0.659535	0.248295	0.770813	0.825904	0.499243	0.272006	0.133178	0.673448	0.999543	1.10663	0.265249	0.308869	1.20415	0.898702	0.316525	0.914922	0.501081	0.484056	0.360045	0.271192	0.524453	0.323174	0.673448	0.573816	0.375761	0.444566
TAG	TAG56:7-FA16:0	nmol/g	2.73007	2.91033	4.61815	1.38449	3.75659	12.1662	0.733032	1.53132	5.77941	4.40738	6.71424	1.81715	2.19798	9.15509	3.53516	0.973066	3.28927	8.94707	2.35624	1.05956	0.635625	4.9994	6.39621	9.65031	1.34415	1.68282	11.1318	10.6085	2.28046	3.91914	5.44418	4.17107	1.7238	1.96354	2.2039	2.04664	4.73226	5.5411	1.99044	2.27405
TAG	TAG56:7-FA18:0	nmol/g	25.9209	18.8144	72.169	9.01835	18.8076	136.373	6.75725	8.88669	35.979	48.3819	28.4314	10.9429	19.4619	75.1378	49.7159	7.75955	43.6802	58.9483	27.2041	5.93104	2.17233	74.5578	49.9159	42.5051	9.51101	15.1623	129.117	75.3157	10.175	50.0029	30.5036	45.2142	12.8395	13.3032	20.7809	14.9399	72.7133	35.072	22.6213	20.2689
TAG	TAG56:7-FA20:4	nmol/g	1.64785	0.763895	2.48753	0.662509	1.48513	10.8184	0.47826	0.878766	1.15847	2.40458	2.22269	0.994449	1.33329	2.2586	3.18228	0.528384	2.52555	1.62421	1.65987	0.505638	0.431672	3.66304	5.63922	4.28709	0.877924	0.96497	7.32777	2.98115	0.687734	3.4778	0.989115	2.13087	0.970171	0.589792	1.81785	0.51488	3.22669	1.58866	1.52068	0.962741
TAG	TAG56:8-FA20:5	nmol/g	18.2327	5.57927	31.1898	2.75311	6.8966	116.513	3.98804	3.94304	7.69365	26.5775	8.61143	6.28458	12.0631	17.965	38.6294	2.81486	32.707	11.7633	17.2306	1.58486	0.558164	32.1444	32.9942	11.7154	2.38324	7.77219	58.8187	12.4079	1.90337	31.6791	4.66421	19.2763	6.11643	1.96595	13.2108	3.21209	28.2351	8.65926	12.7774	4.01067
TAG	TAG58:10-FA22:5	nmol/g	0.124224	0.0647021		0.0619135	0.0965303		0.0619135	0.0467206	0.122974	0.0848952	0.185765	0.0801835	0.0782604	0.220381	0.232978	0.0652791	0.103069	0.201823	0.15961	0.0946072	0.0262754	0.271155		0.237432	0.0781114	0.0707233	0.276279	0.199181	0.0806138	0.261265	0.0557087		0.0679825	0.0655992	0.137693	0.120891	0.195964	0.0806138	0.110524	0.0760856
TAG	TAG58:2-FA18:1	nmol/g	5.39344	8.64254	11.4603	3.06662	6.21041	34.0131	1.69977	2.49554	17.469	10.5267	16.1835	2.65481	3.90547	21.3152	9.90592	1.69293	7.63499	31.4062	5.49663	1.93583	0.559277	11.5513	13.9513	16.0149	3.18593	3.14327	21.9073	30.6378	2.97106	14.7	10.5822	8.89278	2.8587	3.01168	4.42998	3.96454	12.9758	12.6086	4.79988	4.95262
TAG	TAG58:6-FA18:1	nmol/g	3.3423	1.43773	5.00914	1.73993	3.90105	20.4145	1.32044	1.86144	2.39732	6.46965	7.91348	2.56932	3.05041	5.19773	6.90519	0.961745	5.9091	5.37546	3.91674	1.16683	0.865824	7.42914	12.2205	10.4756	1.72395	2.67062	20.3706	7.32948	1.54754	7.88254	3.9509	5.34018	2.45735	1.081	3.28717	1.09617	7.91535	4.46306	3.29245	2.44567
TAG	TAG58:8-FA18:2	nmol/g	0.354436	0.218875	0.382498	0.242519	0.341265	1.3513	0.160135	0.185415	0.34331	0.41874	0.632758	0.245055	0.18746	0.513314	0.643721	0.172243	0.453755	0.664828	0.283506	0.183206	0.155163	0.42779	0.751578	1.12197	0.230503	0.250711	1.32697	0.756484	0.253164	0.791993	0.37768	0.394851	0.193125	0.234124	0.306895	0.149206	0.577303	0.413423	0.211814	0.278745
TAG	TAG58:8-FA22:5	nmol/g	0.723585	0.349931	1.1926	0.308779	0.73984	4.60482	0.280969	0.37154	0.67285	1.16601	1.49241	0.342039	0.637054	1.50096	1.59764	0.285949	1.28449	1.30103	0.84845	0.230516	0.214575	1.16059	2.2555	1.74332	0.402985	0.452509	2.78596	1.48018	0.446456	1.57791	0.724119	0.952148	0.296344	0.249902	0.739306	0.298545	1.34856	0.822396	0.676136	0.445796
TAG	TAG60:10-FA22:5	nmol/g	0.161515	0.116578	0.306491	0.111942	0.195842	0.766384	0.036244	0.127723	0.144931	0.157057	0.204134	0.111585	0.0350849	0.273591	0.133519	0.101332	0.101599	0.205293	0.0665587	0.201905	0.0112618	0.220037	0.315082	0.557766	0.0540812	0.104573	0.422501	0.281173	0.148383	0.191574	0.0740058	0.130067	0.0821737	0.167318	0.221522	0.0686843	0.183653	0.100737	0.0921979	0.0751196
TAG	TAG60:10-FA22:6	nmol/g	0.14481	0.188562	0.266824	0.111242	0.14481	0.752808	0.152448	0.103887	0.175832	0.20676	0.225901	0.136889	0.207137	0.226373	0.177718	0.15009	0.216095	0.240705	0.169232	0.144621		0.239479	0.279179	0.496212	0.232381	0.112493	0.561809	0.294954	0.170597	0.30547	0.110127	0.160343	0.176775	0.159949	0.26393	0.115254	0.231198	0.164418	0.158897	0.147855
TAG	TAG44:1-FA16:0	nmol/g	26.1451	7.63644	38.4912	6.47584	16.7902	132.066	6.49044	5.90083	16.4013	27.4926	22.1478	9.06706	21.9852	30.6481	39.8737	3.27857	30.3495	38.0544	16.1245	4.09978	1.00573	43.8302	89.0611	26.9003	5.5733	15.2459	130.356	41.533	4.32097	41.9396	19.4013	39.5887	8.82372	5.07617	20.3782	7.72529	40.321	18.6387	19.3741	12.1484
TAG	TAG45:0-FA15:0	nmol/g	7.53608	5.66958	11.8921	2.84665	7.13132	30.8761	1.48364	1.95803	14.5173	6.66662	12.9602	1.98728	9.52286	19.9047	9.80139	1.89142	4.82079	24.9659	4.72937	1.83753	0.857258	11.6594	19.7619	13.3983	2.64523	3.27124	25.438	32.6951	3.81675	6.97356	18.6669	8.83844	2.31758	4.14017	6.82438	5.02116	10.5414	14.5064	3.07473	4.56966
TAG	TAG46:1-FA12:0	nmol/g	10.175	4.3569	13.8352	3.4599	6.98266	51.1902	2.79803	2.21267	9.30457	10.8411	10.8323	3.43318	9.13316	15.231	15.9716	1.79629	9.88131	19.3501	6.44384	1.96021	0.667227	14.3848	31.6343	10.7796	2.81917	5.8815	39.0092	19.4975	2.74136	12.7884	10.2977	13.4206	3.31534	2.81168	8.99471	3.8815	14.7927	9.44303	5.96681	5.20969
TAG	TAG46:2-FA16:1	nmol/g	11.4373	4.73812	12.3514	3.29265	9.36701	72.9636	2.92905	2.99274	10.7476	10.2908	10.8605	3.28899	14.6836	15.1846	15.0579	1.86695	8.34986	21.5078	4.60932	2.19931	0.770333	12.3671	113.235	14.9821	3.64477	7.6803	43.0805	22.5602	3.28001	24.2685	10.3672	17.0113	4.15352	3.08685	14.2105	4.38049	14.7105	7.36147	9.2906	4.50212
TAG	TAG46:2-FA18:2	nmol/g	3.9712	2.10091	6.50028	1.58295	2.38275	19.39	1.07867	0.806668	3.54957	5.19933	4.5077	1.72291	4.09139	5.38214	7.40407	0.976504	3.58092	7.14199	3.0951	0.958562	0.325398	6.2227	10.0563	5.1595	1.28103	1.77078	14.1639	7.28297	1.3596	4.4983	4.80767	4.37715	1.1157	1.00446	3.67214	1.61732	5.81702	3.45835	1.91335	2.35488
TAG	TAG46:4-FA18:2	nmol/g	0.245054	0.212643	0.52792	0.120555	0.262803	1.42119	0.153394	0.137103	0.26889	0.319993	0.289554	0.16437	0.247197	0.331997	0.636557	0.170543	0.308075	0.427086	0.18169	0.149022		0.407318	0.957155	0.312093	0.213565	0.121109	0.772989	0.490401		0.418289	0.249355	0.271617		0.166485	0.254787	0.174793	0.255	0.268634	0.165313	0.215482
TAG	TAG47:0-FA17:0	nmol/g	23.6544	15.5337	44.992	8.27686	16.1065	93.1209	5.75527	5.95403	31.9564	22.1272	27.4529	6.51357	25.0926	45.2918	35.0996	5.58661	19.2267	51.5534	15.3703	5.10045	1.74522	34.9201	44.0702	29.2757	7.43017	11.006	68.5384	55.5228	8.17102	23.4869	30.0692	23.4232	7.52727	10.2632	17.9307	12.2097	31.4855	26.9908	9.9304	12.7268
TAG	TAG47:1-FA14:0	nmol/g	26.1053	16.8275	42.4466	8.21301	18.8163	120.128	6.95633	6.98923	32.1021	23.4341	31.9295	6.63225	30.7219	45.7688	39.6066	5.92991	20.8294	58.4688	15.2124	5.31204	1.90907	34.4059	66.2784	33.3599	7.93697	11.821	71.7131	61.8079	8.59516	31.1713	28.3057	23.1443	7.99864	8.97039	21.1192	11.2749	29.4189	26.1113	10.687	11.3336
TAG	TAG47:1-FA17:0	nmol/g	7.23794	4.7256	13.185	2.54574	5.40326	38.7358	2.04024	2.11612	9.18083	6.92822	9.14332	2.08262	9.17565	13.0745	11.8152	1.73727	6.30895	16.6238	4.31788	1.80217	0.570506	9.92858	23.8499	8.86278	2.52227	4.24221	20.3017	16.3029	2.45883	10.1402	8.25326	6.71715	2.11797	2.29564	6.52002	3.19998	9.51953	6.86391	3.41299	3.40877
TAG	TAG48:4-FA16:1	nmol/g	0.75002	0.786584	1.04045	0.573758	1.34059	6.09188	0.264046	0.435525	1.43031	1.17467	1.55867	0.425035	1.00635	2.06809	1.62539	0.280708	1.07161	2.68505	0.53542	0.428506	0.0903933	1.1088	7.60572	2.03852	0.509255	0.570413	3.15517	2.61474	0.426923	1.58667	1.31205	1.10396	0.318257	0.327716	1.04946	0.572132	0.997335	1.20048	0.663063	0.727445
TAG	TAG48:4-FA20:4	nmol/g	0.21985	0.181216	0.279144	0.173712	0.195577		0.151755	0.141286	0.223463	0.270898	0.285814	0.192612	0.181865	0.256353	0.412647	0.124702	0.248478	0.304621	0.230504	0.165652		0.340455	0.302225	0.298172	0.136708	0.117429	0.664698	0.306278	0.186549		0.21985	0.273087	0.169242		0.205938	0.126411	0.285027	0.250412	0.204843	0.16245
TAG	TAG48:5-FA18:3	nmol/g	0.179434	0.237002	0.367054	0.256737	0.265468	0.868069	0.143329	0.199169	0.332949	0.321217	0.363961	0.189074	0.265832	0.425349	0.341316	0.15397	0.31758	0.54476	0.235183	0.216813		0.414195	1.23296	0.47293	0.209839		0.48146	0.603562	0.185955	0.390432	0.329869	0.264919	0.201675	0.185955	0.259557	0.219222	0.291728	0.266381	0.175963	0.217151
TAG	TAG49:1-FA16:0	nmol/g	242.847	197.19	439.767	101.545	221.852	1116.98	83.2639	88.0874	340.244	235.803	351.679	93.6973	260.143	501.624	363.745	71.8429	216.492	557.243	166.075	67.1927	21.8623	369.957	592.408	364.901	98.8357	137.222	666.673	583.272	106.701	337.06	300.409	235.59	97.5072	106.954	222.065	137.023	317.168	286.127	128.969	134.446
TAG	TAG49:2-FA15:0	nmol/g	29.7461	29.1325	45.8169	14.5278	34.7166	151.193	10.4059	13.1759	50.2016	29.7434	52.8871	11.2334	35.6873	65.2547	45.4721	10.3403	25.0751	80.3171	18.5949	10.0963	3.63093	41.197	108.291	62.595	16.2669	17.1716	75.6498	88.2653	17.0471	47.5351	44.4139	27.758	11.9062	13.6019	31.7314	18.1585	36.5918	38.682	17.4873	17.4276
TAG	TAG50:0-FA18:0	nmol/g	472.519	410.471	1010.89	255.656	380.354	1373.74	199.958	203.058	677.459	543.345	519.802	297.423	431.614	909.549	703.535	188.619	439.67	940.782	445.514	170.28	39.5846	849.295	734.084	580.402	198.131	268.678	1151.75	894.079	178.741	510.771	542.624	566.416	206.08	258.943	374.413	284.007	653.12	531.27	301.51	347.97
TAG	TAG50:1-FA16:0	nmol/g	2208.12	1084.19	4055.52	771.22	1514.13	9809.15	859.912	705.135	1793	2061.73	2016.72	1133.72	1915.1	2597.45	3272.7	490.568	2199.11	3066.81	1514.19	497.386	160.5	3939.24	6374.21	2632.03	853.439	1702.26	8706.99	3565.09	754.236	4136.06	1878.55	3039.6	1152.53	823.394	2307.81	1100.88	3498.21	1781.35	1829.55	1330.09
TAG	TAG50:1-FA18:1	nmol/g	1304.47	670.41	2352.51	455.937	869.739	5811.23	489.069	410.207	1099.79	1283.62	1199.02	632.833	1132.11	1607.28	1963.35	289.06	1307.12	1916.59	923.021	284.841	89.472	2388.45	3631.96	1556.36	488.432	959.995	5024.57	2179.52	429.476	2386.68	1109.76	1732.43	631.075	475.066	1329.2	634.049	2123.6	1122.14	1041.08	776.604
TAG	TAG50:2-FA16:1	nmol/g	507.285	230.583	734.757	178.174	419.374	2679.01	214.725	158.151	363.642	455.331	490.399	261.226	503.285	523.605	698.151	101.931	526.417	662.506	280.801	114.687	33.6329	671.277	2375.5	532.316	178.028	399.56	1701.74	714.928	143.551	1216.84	310.36	697.936	249.439	137.185	535.495	204.74	594.281	292.913	475.145	220.214
TAG	TAG50:2-FA18:2	nmol/g	105.267	70.4582	209.306	45.4555	83.8248	501.106	36.0098	33.3154	104.79	123.292	131.607	62.8339	97.73	147.735	189.493	31.0648	97.6473	179.582	83.0885	30.9655	8.21398	180.139	243.635	154.851	43.6815	51.533	319.482	185.056	41.6443	134.414	118.053	99.2019	37.4519	39.8327	100.307	56.7395	150.375	96.1754	57.04	58.6041
TAG	TAG48:3-FA14:1	nmol/g	8.37156	4.40752	8.864	3.65478	8.6349	52.3236	2.4863	2.64248	7.72213	8.32172	9.59703	3.21259	9.99964	12.7353	11.5954	1.84786	7.72607	16.1162	4.03505	2.1681	0.641125	10.2951	83.4497	13.1898	4.15829	5.72566	31.0491	20.3479	2.90765	20.161	8.28953	11.0493	3.66409	2.89024	11.0354	3.64549	11.5674	6.79872	7.75826	4.08452
TAG	TAG48:3-FA16:0	nmol/g	10.6008	6.1145	12.9563	4.64853	9.94939	56.9182	2.83964	3.33382	11.2504	12.5078	13.9654	4.08164	10.3475	18.3262	16.5433	2.54026	10.2969	23.8974	6.71216	3.27117	0.798074	13.0534	37.982	16.2061	3.76027	4.25285	30.2159	18.5645	3.70487	12.1747	11.8133	10.926	3.36649	3.05588	10.0266	4.89215	13.086	10.6178	4.81956	5.03523
TAG	TAG50:3-FA16:1	nmol/g	101.356	62.4014	135.885	55.1886	125.088	615.442	43.8595	42.2769	103.207	109.671	132.236	60.0064	113.087	137.491	155.953	26.7951	115.822	181.045	57.607	32.6166	11.3106	141.167	891.617	165.463	54.9189	87.6919	361.688	219.515	41.78	323.065	84.4655	161.392	58.4617	35.5465	137.415	55.7454	141.567	77.0006	125.186	61.2993
TAG	TAG50:3-FA18:2	nmol/g	67.0498	44.1722	115.598	28.2072	59.017	414.615	25.5665	22.3291	56.9518	82.3019	91.9486	38.7089	74.8872	85.9224	125.283	18.2889	73.2723	105.759	46.4181	19.677	6.5001	124.428	317.097	115.673	33.3784	44.4067	253.326	125.935	28.6194	137.441	70.2881	77.9047	29.4252	24.2896	89.6757	35.1472	96.3641	55.7787	48.091	36.4673
TAG	TAG50:4-FA14:1	nmol/g	2.31298	2.24009	3.48368	1.64031	3.45301	17.9464	0.899736	1.27739	3.2189	3.23217	4.56503	1.30341	2.53787	4.56511	5.03582	0.935063	3.09198	6.0005	1.54794	1.06991	0.395343	3.93396	18.749	6.37559	1.9343	1.70778	7.87561	7.93978	1.55409	5.82548	3.6881	2.85007	1.30307	1.25464	3.73689	1.71307	3.89623	2.77978	2.15888	1.89116
TAG	TAG50:4-FA18:1	nmol/g	8.66981	7.33647	12.6855	5.17353	11.6054	57.9714	2.90195	4.6651	11.1991	13.5625	15.2017	4.69101	9.17881	16.5578	16.7708	2.86224	13.2018	22.7556	7.25471	3.61055	0.971421	14.2079	42.5126	19.5767	5.24643	5.12122	23.9276	21.9565	3.79313	15.6708	10.2999	10.2934	3.82486	3.35444	10.1318	5.35688	12.8864	10.2461	6.16726	6.60665
TAG	TAG50:5-FA14:1	nmol/g	0.500563	0.511387	0.822909	0.446355	0.935725	3.56826	0.184289	0.418195	0.865765	0.788413	1.11481	0.253018	0.588387	1.03869	0.872101	0.258562	0.929301	1.52902	0.502323	0.409747	0.1014	0.771	2.9967	1.5388	0.4345	0.4416	1.4742	1.7842	0.3731	1.0171	0.7303	0.6711	0.2787	0.4038	0.7064	0.5017	0.7486	0.7057	0.4041	0.5482
TAG	TAG50:5-FA16:1	nmol/g	0.587179	0.909122	0.987841	0.908306	1.59296	4.48881	0.330186	0.636639	1.38805	1.10153	1.85176	0.423762	0.89345	2.19046	1.30534	0.471319	1.04409	2.76668	0.615532	0.555745	0.122081	0.987785	6.00021	2.15727	0.75604	0.429036	1.87626	2.64126	0.641186	1.2355	1.10887	0.980989	0.330267	0.39313	0.915973	0.665765	1.14613	1.03977	0.562465	0.696574
TAG	TAG51:1-FA18:1	nmol/g	405.268	342.062	792.543	171.769	347.064	1805.85	158.007	163.654	553.976	433.567	548.815	164.014	384.315	787.343	669.078	129.977	436.2	859.009	327.304	116.384	38.3379	758.866	872.389	645.475	182.961	258.478	1284.71	1018.99	187.399	641.8	464.61	412.543	187.662	198.248	377.041	247.568	605.634	499.747	252.658	283.436
TAG	TAG52:0-FA18:0	nmol/g	626.259	579.335	1453.35	372.271	537.149	2085.9	314.769	352.945	878.328	747.335	676.549	467.719	550.456	1397.33	1014.16	315.505	683.254	1229.69	641.776	256.739	65.7117	1454.55	982.645	838.895	334.333	414.79	1771.88	1125.59	301.679	807.819	729.032	815.455	350.778	407.478	541.254	444.041	898.806	720.26	486.447	547.775
TAG	TAG52:1-FA20:0	nmol/g	4.88727	6.03335	8.06176	3.49147	6.02431	24.7011	1.5694	2.2933	12.257	6.1574	10.3938	2.32409	4.44844	15.0419	6.97725	1.83227	5.13886	23.0484	3.78352	2.31308	0.595725	6.47294	14.5794	11.0184	2.997	3.07835	15.8162	17.88	2.95297	7.40555	9.21866	6.63248	2.32407	3.2433	4.21642	3.91928	8.62603	7.60724	3.58775	4.69024
TAG	TAG52:2-FA18:1	nmol/g	6979.84	3145.31	11291.9	2413.52	5328.36	33803.4	3677.26	3032.38	4175.81	6664.36	5917.42	4248.14	6025.71	6948.69	10691.1	1547.49	8907.31	7217.52	4632.67	1557.09	457.333	11445.4	16839.9	6652.2	2363.41	5076.21	23106.7	8768.16	1706.43	14416.5	3328.62	8028.79	3998.1	1763.59	6339.01	2778.47	8136.86	3760.38	6169.57	3501.43
TAG	TAG52:2-FA18:2	nmol/g	172.016	124.07	387.594	75.571	139.208	814.937	68.2544	67.72	179.629	222.078	211.653	118.182	146.702	254.633	350.657	54.9968	191.974	272.17	161.085	50.5462	15.0578	399.733	348.214	270.255	76.0076	88.5572	593.26	338.274	75.6674	256.714	176.517	171.779	73.3476	71.2675	162.268	99.401	285.218	170.833	109.022	114.399
TAG	TAG52:3-FA16:1	nmol/g	371.9	213.242	567.268	168.866	395.059	2259.35	202.304	173.24	305.524	427.485	433.21	247.309	369.35	436.809	628.006	92.3198	559.647	541.097	246.127	100.979	34.2619	599.74	1977.43	483.911	162.504	313.115	1304.26	647.337	116.195	1185.06	207.639	536.456	231.719	98.1323	428.135	172.219	491.289	230.604	474.474	230.015
TAG	TAG52:3-FA18:3	nmol/g	32.5997	30.3045	58.8558	21.3373	41.1688	138.692	10.9929	20.3782	53.587	52.5795	56.6666	19.6995	25.6231	83.6688	62.7048	13.9659	50.5536	96.3725	40.4027	13.1575	5.07233	79.5576	66.68	81.4569	20.5959	17.6809	112.629	106.496	20.6883	46.4864	59.2245	43.86	18.5247	20.1897	34.997	30.2161	69.9191	64.3034	24.3313	37.7116
TAG	TAG52:4-FA18:1	nmol/g	115.378	90.4067	190.436	71.3702	160.975	714.438	47.5238	71.0849	127.823	171.537	188.406	77.0161	110.323	202.729	228.291	39.9161	193.724	242.441	103.785	45.0721	15.3023	225.888	469.646	241.621	69.0352	74.2787	387.254	272.249	56.5789	252.757	118.259	136.361	65.2803	46.7013	146.439	79.0099	184.067	124.941	98.3732	90.6354
TAG	TAG52:4-FA20:2	nmol/g	0.205688	0.199158	0.444533	0.137459	0.373123	1.78141	0.107069	0.139803	0.281703	0.346584	0.566677	0.245789	0.172369	0.389866	0.505312	0.0702335	0.258011	0.527162	0.172703	0.12624	0.0253315	0.535814	2.02492	0.687887	0.210097	0.174725	0.835538	0.711066	0.252838	0.624914	0.250962	0.345823	0.185979	0.14565	0.442293	0.210097	0.522951	0.237832	0.237698	0.146186
TAG	TAG52:4-FA20:3	nmol/g	1.04102	0.79574	1.48515	0.738033	1.50683	6.3198	0.532491	0.590559	1.1959	1.65367	2.18965	0.860581	1.01049	1.83763	1.4847	0.369304	1.68871	2.05735	0.862297	0.598868	0.192058	2.00479	4.64978	2.6194	0.740548	0.901789	4.41185	2.43751	0.657223	1.88017	1.37396	1.85486	0.641492	0.552884	1.16012	0.736983	1.80447	1.05504	1.07679	0.892448
TAG	TAG52:5-FA14:0	nmol/g	0.37468	0.242393	0.342755	0.195434	0.51546	1.45738	0.127192	0.17708	0.371458	0.604399	1.05652	0.306437	0.378585	0.768415	0.556073	0.152575	0.436478	0.702809	0.312295	0.285447	0.0463674	0.553922	0.87164	1.72194	0.286886	0.289488	1.60943	0.70832	0.238187	0.456525	0.476971	0.497913	0.254792	0.289612	0.273627	0.18478	0.602001	0.468049	0.273627	0.208572
TAG	TAG52:5-FA20:3	nmol/g	0.243727	0.250515	0.268585	0.203457	0.378111	1.23826	0.139888	0.189789	0.273264	0.287115	0.393889	0.232444	0.223821	0.497268	0.309038	0.125578	0.482775	0.384073	0.220794	0.1808	0.14	0.366404	1.21213	0.474718	0.236741	0.238202	0.735616	0.53674	0.154045	0.395617	0.258202	0.478651	0.184382	0.201573	0.228426	0.260898	0.323482	0.266629	0.245393	0.185955
TAG	TAG53:4-FA20:4	nmol/g	0.564134	0.359072	0.739583	0.412574	0.585159	2.51742	0.326595	0.220664	0.668723	0.885238	1.95922	0.513674	0.619516	1.58363	0.927199	0.302885	0.675165	1.08941	0.499896	0.432436	0.157002	1.61914	1.31817	3.3589	0.44948	0.475581	2.88147	1.46641	0.555131	0.474706	1.21439	0.649544	0.420257	0.523661	0.659035	0.317852	0.890319	1.27259	0.370553	0.455849
TAG	TAG53:6-FA18:1	nmol/g						5.92127																					0.0199125
TAG	TAG54:2-FA20:0	nmol/g	5.11911	6.32555	9.58829	4.31764	7.14173	29.6748	2.04109	2.80551	11.5472	6.9227	10.9312	3.13618	4.43569	16.3355	8.52507	1.9221	6.35111	22.3552	4.17932	2.49548	0.64806	8.30682	17.9393	12.8992	3.45689	2.93623	20.1917	18.9332	3.39515	11.8837	8.81184	7.36007	3.02723	2.80451	4.9034	4.5584	10.0008	7.77816	4.26762	5.31659
TAG	TAG54:3-FA18:1	nmol/g	4350.02	2422.14	7764.7	1782.74	4008.63	25659.7	2551.28	2236.49	3032.63	5505.61	4850.59	3064.46	3955.45	4699.91	8542.52	1063.33	8231.59	5469.77	3497.86	1033.9	322.085	7945.81	14182	5250.03	1702.09	3575.69	15700	6909.98	1113.93	13486.4	2042.95	5794.2	3104.23	949.712	4388.4	1920.69	6091.48	2618.74	5573.75	3066.74
TAG	TAG54:4-FA18:0	nmol/g	63.1337	65.2711	136.228	43.1948	77.4907	374.427	24.0597	39.8734	102.487	130.6	127.381	43.0759	55.7118	147.382	169.846	26.9931	130.098	183.703	88.2688	24.6005	9.87245	175.224	169.851	173.374	42.4107	38.6053	237.836	206.324	36.0097	135.482	98.5953	83.2207	38.3515	32.6265	82.5388	57.1732	156.847	118.59	58.4814	81.3195
TAG	TAG54:4-FA20:2	nmol/g	1.83518	1.24072	3.63295	1.12269	2.157	12.6204	0.942255	0.950766	1.54542	3.06638	2.78872	1.77135	1.63933	2.8553	3.79948	0.622421	2.76839	2.82362	1.37009	0.667909	0.37964	3.98503	9.00615	3.40428	1.04585	1.56816	7.26571	3.77348	0.759734	5.81241	1.69993	2.93146	1.28499	0.528659	2.17819	1.07604	2.84089	1.46159	1.9066	1.09965
TAG	TAG54:4-FA20:3	nmol/g	7.68182	4.04457	10.3653	4.7074	11.1014	40.0687	3.66592	5.59819	5.69358	10.7416	11.7279	7.06018	6.49091	11.7423	11.284	2.17347	12.0624	10.36	5.8233	3.06736	1.4583	16.6266	24.0124	18.606	4.631	6.52835	34.5864	15.7259	3.14954	15.1381	7.08627	12.0042	5.08053	2.94365	7.50851	4.72656	11.252	7.23349	7.55586	5.93926
TAG	TAG54:5-FA18:2	nmol/g	23.9497	29.6327	59.4011	19.0662	35.1611	214.076	11.2117	17.1927	31.0821	51.1083	61.6963	25.31	25.9967	45.8857	74.2154	12.5071	47.2841	56.5806	27.294	13.0346	5.23921	65.83	116.56	79.7819	21.8119	16.851	89.6526	74.5518	16.9276	72.8154	36.4999	27.449	15.7425	10.9467	38.6773	22.6632	47.574	33.2658	23.4055	24.8996
TAG	TAG54:6-FA20:4	nmol/g	2.241	0.794582	3.10435	0.896225	2.02367	14.4728	0.908245	1.01475	1.24181	3.06016	3.2569	1.84327	2.08553	2.82611	4.14287	0.504325	3.12583	2.23111	1.78865	0.700805	0.674264	5.3728	9.05635	7.42689	1.05134	1.97721	11.5609	3.29148	0.956742	3.91155	1.69577	3.77683	1.43622	0.812897	2.63324	0.797653	4.20406	2.06007	2.04913	1.02984
TAG	TAG55:5-FA18:1	nmol/g	2.76368	2.29465	5.26144	1.93744	4.59694	22.2879	1.15507	1.97849	3.46358	5.51269	5.54725	1.70411	2.63888	6.23462	6.49099	1.17053	6.9954	6.19558	2.77712	1.04819	0.618866	5.67251	10.7404	6.33145	1.76151	1.90979	10.7221	8.75572	1.44771	7.07681	2.89349	4.01795	2.1775	1.02127	3.34721	2.031	4.84335	3.94021	2.79485	2.68127
TAG	TAG55:5-FA18:2	nmol/g	0.815484	0.954275	1.77648	0.510583	1.17634	6.28841	0.307316	0.454979	1.12443	1.49301	1.76128	0.584898	0.646739	1.66088	2.04492	0.405612	1.66474	1.80415	0.871703	0.558633	0.17163	2.09736	3.53917	2.98445	0.592035	0.627078	3.01651	2.65758	0.634972	2.51095	1.363	0.996173	0.636886	0.386078	1.08253	0.746562	1.55328	1.3557	0.779333	0.675159
TAG	TAG55:5-FA20:4	nmol/g	1.22909	0.741665	1.94258	0.7085	1.47595	8.55658	0.746595	0.736914	0.990399	2.12436	3.48213	0.802347	1.51745	2.94899	2.63438	0.55182	2.14928	1.78814	1.31613	0.596637	0.579518	3.08673	3.43121	5.33557	0.711839	1.0033	5.62129	2.5516	0.728745	1.79117	1.41613	1.4827	0.77153	0.521288	1.37595	0.407647	2.02837	1.7774	0.946427	0.83936
TAG	TAG55:6-FA18:1	nmol/g	2.29372	1.52688	5.76144	0.502236	2.72492	24.4033		0.363789	2.26738	2.43667	3.44574		2.19845	3.98112	4.30785	0.0632017	2.17906	4.21631	0.956153	0.112255		6.81167	8.09581	5.37804		1.1673	14.8232	8.99135		4.16769	2.31831	2.24279	0.340156		0.849531	1.94259	7.03095	2.06615	0.812638	1.05697
TAG	TAG55:7-FA18:1	nmol/g	75.8077	55.7918	194.284	28.5127	53.4749	379.406	29.0784	30.114	102.608	109.834	85.9345	38.7893	58.7151	148.638	170.482	21.1028	109.913	161.846	85.9601	16.1419	5.98667	249.46	179.535	129.053	33.6135	55.1505	383.843	227.943	31.1978	180.171	81.1849	116.185	42.6937	35.7422	80.5573	45.8572	198.207	109.086	73.4902	79.9288
TAG	TAG56:4-FA22:4	nmol/g	1.52639	0.576863	2.40559	0.626503	1.47338	6.00367	0.548719	0.84446	1.2791	2.42773	2.36024	1.34377	1.36973	2.76254	2.69988	0.492978	1.91321	2.1257	1.94044	0.446071	0.164038	4.31337	3.61953	4.4067	0.516524	1.08252	7.63455	3.13238	0.775079	2.37732	1.78605	2.4086	0.893693	0.719366	1.21371	0.592845	3.45971	1.79228	1.16243	1.11391
TAG	TAG56:5-FA18:0	nmol/g	4.00342	2.88387	6.22989	2.87195	4.72043	21.9389	1.77803	2.67808	4.46012	7.2795	10.8122	3.75404	3.80034	9.96936	8.0966	1.60492	6.43243	8.39283	5.97699	2.1239	0.985008	10.4689	8.5203	15.9302	2.36671	2.48228	18.1789	9.31374	2.75336	4.90924	6.1257	5.02557	2.1901	2.04044	4.27131	1.97205	8.62105	7.58315	3.24888	3.7364
TAG	TAG56:5-FA18:1	nmol/g	13.238	6.18868	21.5418	6.8442	17.1397	77.7668	6.27336	7.94882	9.59144	22.2345	21.4685	11.7783	11.5416	18.4826	26.1069	3.51997	29.0335	17.1833	11.8327	4.48126	2.26348	25.8323	47.3035	28.4154	5.98734	10.4704	54.3502	25.6598	3.79506	35.9052	8.96988	20.0941	9.13283	3.57125	13.6814	5.96136	21.5101	11.3892	14.7444	9.56103
TAG	TAG56:6-FA18:0	nmol/g	3.20177	2.25376	8.64656	1.38281	2.76804	14.9865	1.02876	1.45002	4.21522	6.2207	5.51026	1.95367	2.52503	9.18382	5.85028	1.28726	4.90871	6.90231	3.59867	1.07551	0.514889	8.03535	5.73194	7.91435	1.28138	1.64113	14.2856	7.86192	1.32755	5.15849	4.07576	4.96336	1.59786	1.46433	2.72468	1.56433	7.0315	4.24119	2.43987	2.37189
TAG	TAG56:6-FA22:4	nmol/g	1.01262	0.37351	1.59206	0.391703	0.906687	5.42446	0.338395	0.583905	0.675164	1.34675	1.33804	0.706269	0.958626	1.14731	1.98204	0.302205	1.59822	1.32846	0.734537	0.193143	0.148994	2.09088	3.22026	1.70255	0.337381	0.635836	3.8348	1.39475	0.473477	2.28767	0.769247	1.36336	0.567321	0.258828	1.09525	0.274118	1.73406	0.770064	1.09957	0.507676
TAG	TAG56:8-FA16:0	nmol/g	4.89029	4.92032	9.80386	2.09209	6.34977	25.1697	1.19908	2.46677	10.7283	6.61795	10.1124	2.41235	3.60318	17.498	7.2076	1.41593	6.26223	18.3023	3.96003	1.55246	0.518952	7.17481	10.8319	11.7644	2.0779	2.51318	20.7966	21.0867	2.72303	9.59635	8.20859	7.41099	2.40228	2.54822	4.00774	3.09271	9.98246	8.46277	3.61293	3.38
TAG	TAG56:8-FA18:3	nmol/g	0.472711	0.412974	0.544766	0.40134	0.643121	1.94608	0.305038	0.576834	0.623861	0.58094	1.03459	0.467431	0.38775	0.98052	0.874539	0.52531	0.611933	0.904554	0.528341	0.393714	0.163518	0.597556	0.857215	0.961601	0.407992	0.357307	0.791345	0.717731	0.48241	0.598663	0.554012	0.567588	0.444698	0.373096	0.619077	0.489851	0.572717	0.840119	0.371989	0.407891
TAG	TAG56:9-FA20:5	nmol/g	2.91322	0.992847	5.90153	0.531435	1.21596	20.3662	0.705883	0.593655	1.45897	6.49287	1.76777	1.09555	2.07723	3.80402	7.73545	0.622313	5.48311	2.39555	3.39194	0.445076	0.14595	7.57215	6.35575	2.48685	0.47535	1.15985	10.0858	2.61015	0.50465	5.15375	1.22355	3.13655	1.17265	0.52305	2.75735	0.78205	5.24505	1.91105	1.93395	0.80755
TAG	TAG58:7-FA18:2	nmol/g	0.414726	0.476589	0.658788	0.388644	0.484405	1.85537	0.230456	0.391375	0.529695	0.681293	0.881288	0.46981	0.460582	0.677055	0.874979	0.337327	0.571502	0.737129	0.570372	0.381488	0.126027	0.881635	1.15511	1.18708	0.332909	0.347671	1.40206	0.89562	0.421034	0.787406	0.720813	0.546784	0.214041	0.298947	0.467316	0.35211	0.573088	0.563765	0.351111	0.387405
TAG	TAG58:9-FA20:4	nmol/g	0.184915	0.147459	0.300576	0.122402	0.299362	1.05602	0.120495	0.128732	0.21422	0.233295	0.290692	0.161419	0.214307	0.418492	0.355372	0.0689069	0.267976	0.202342	0.184481	0.159424	0.122951	0.445521	0.624878	1.13903	0.117652	0.189938	0.753281	0.433836	0.172546	0.400546	0.189394	0.257604	0.226625	0.159773	0.163442	0.177845	0.297416	0.276899	0.168741	0.145642
TAG	TAG42:0-FA14:0	nmol/g	2.78341	1.52273	4.01026	0.926184	1.37487	12.832	0.633486	0.56635	2.87972	3.0086	2.82433	0.746119	3.14635	4.30362	4.36987	0.476539	2.2051	6.23293	1.81868	0.547368	0.221746	3.79049	7.68987	3.01969	2.7585	1.39061	12.8832	6.51563	0.741146	2.23001	4.16943	3.92927	0.888658	0.918424	2.08155	1.07574	4.50725	3.12847	1.16671	1.45073
TAG	TAG42:1-FA12:0	nmol/g	0.415399	0.31276	0.539121	0.31922	0.317785	2.2689	0.148126	0.193793	0.377358	0.466718	0.492826	0.166518	0.478382	0.607936	0.654859	0.117442	0.388842	1.00674	0.206443	0.185359		0.542552	1.27736	0.417541	0.258306	0.163049	1.22668	0.859386	0.178199	0.472254	0.513234	0.516613	0.14027	0.198689	0.277053	0.125775	0.482172	0.3831	0.139834	0.248497
TAG	TAG44:0-FA16:0	nmol/g	20.114	8.10488	31.9299	5.31709	11.3949	89.6834	4.02144	3.95365	19.9784	19.9048	19.9782	5.49578	18.9921	30.1323	29.7625	3.10228	16.2747	40.4088	12.7684	3.12789	1.05079	30.8342	55.5311	23.1604	5.23246	8.89375	89.7526	42.0468	4.96536	20.8573	26.3923	26.7588	4.97161	6.02678	14.4096	7.43288	33.9983	21.1586	10.7234	10.5459
TAG	TAG44:1-FA14:1	nmol/g	2.5441	0.92454	3.34747	0.61617	1.49823	13.4866	0.547598	0.466959	2.16911	2.03205	2.3418	0.555915	3.24531	3.48397	3.31641	0.338865	1.66285	4.86014	1.18138	0.365853	0.171681	2.38047	10.4597	2.22352	0.488445	1.00737	7.9134	3.50176	0.602024	2.08745	2.46859	2.29395	0.504768	0.637067	2.12021	0.605106	2.74175	1.60745	0.88968	0.6454
TAG	TAG44:2-FA16:1	nmol/g	2.33645	0.796846	2.69114	0.729834	1.71494	13.4837	0.67253	0.466092	1.64676	2.5077	2.15096	0.825826	2.3839	2.6807	3.40171	0.359588	2.55544	3.42419	1.15738	0.450398	0.157684	2.91568	16.8668	2.32716	0.619329	1.66773	9.12379	3.79676	0.465173	4.98615	1.81001	4.10719	0.826282	0.426605	2.05589	0.876609	3.07278	1.42151	2.21863	1.13918
TAG	TAG46:1-FA18:0	nmol/g	16.515	6.8755	27.9457	4.78065	8.19415	75.224	4.5703	3.96852	13.5523	20.7254	15.2652	6.58673	12.8408	21.3664	30.5339	2.84409	20.8325	25.8405	14.4906	2.72247	0.991091	35.8864	45.9438	20.9155	4.59326	10.3477	82.5662	32.4502	3.84087	31.0715	14.287	25.7465	6.8319	4.42585	13.5139	6.43683	34.5847	15.9649	13.7559	12.2738
TAG	TAG46:2-FA12:0	nmol/g	2.33031	1.21052	3.24062	0.891849	1.84372	13.6029	0.714827	0.587244	2.11108	3.10914	2.76379	0.917626	2.97155	3.25819	4.10541	0.596596	2.45187	4.53719	1.44202	0.560573	0.193219	3.35176	13.4786	3.06854	0.880563	1.74344	9.73142	4.48674	0.772989	4.45252	2.44675	3.90938	0.886762	0.837051	2.49588	1.08423	3.23214	1.99464	1.60947	1.43806
TAG	TAG46:2-FA14:0	nmol/g	9.21827	4.24333	11.2677	2.83358	5.83978	58.7373	2.34962	2.11079	7.91125	8.84925	8.64706	2.49976	12.0668	12.0146	14.6618	1.38959	7.49905	16.6751	4.54035	1.80634	0.47594	11.9306	56.3194	10.5004	2.46145	4.95332	34.1147	16.0941	2.22931	14.2824	8.86675	10.9607	3.0516	2.21825	9.6591	3.14549	11.76	6.54355	5.2464	3.43293
TAG	TAG46:2-FA18:1	nmol/g	31.9404	10.5371	44.4816	9.8279	20.1331	165.944	12.3813	8.46059	17.362	39.5186	27.6377	14.8675	28.1267	31.8586	51.3349	4.68375	46.6376	36.6788	19.5952	5.91243	1.24753	52.233	121.857	28.4984	7.94313	22.6498	123.327	40.4719	4.73651	69.0282	15.5998	48.3338	12.5686	5.42483	25.1209	9.60214	41.166	17.8463	29.17	16.2597
TAG	TAG46:3-FA12:0	nmol/g	0.38981	0.264036	0.5706	0.226122	0.56137	2.23417	0.135818	0.165135	0.439034	0.571052	0.635478	0.241414	0.422566	0.976154	0.728134	0.180518	0.45686	1.13143	0.338777	0.247115		0.636785	1.60368	0.635632	0.210596	0.183311	1.24718	0.855323	0.229043	0.526234	0.66138	0.4308	0.197914	0.250307	0.35599	0.22853	0.553392	0.624231	0.25082	0.309105
TAG	TAG46:3-FA18:3	nmol/g	0.77421	0.560081	1.06661	0.443895	0.873413	3.04014	0.268224	0.329327	1.24686	1.31264	1.43143	0.347388	0.695226	1.59497	1.66488	0.288082	1.25827	2.53299	0.940087	0.412625	0.117551	1.09805	1.75089	1.51544	0.360908	0.320938	3.04172	2.0117	0.463132	1.06362	1.19096	1.07459	0.307143	0.293938	0.65119	0.491075	1.15335	1.24991	0.424459	0.749877
TAG	TAG48:1-FA14:0	nmol/g	291.111	127.216	489.676	84.4757	163.283	1392.15	88.2304	69.3715	217.291	274.442	248.42	108.775	278.272	329.126	444.61	52.2135	265.399	412.524	176.699	51.4544	16.5607	486.261	852.121	300.467	87.66	186.224	1170.26	464.717	75.4756	456.939	244.434	374.753	113.279	89.6457	284.927	115.269	437.276	221.277	186.089	134.92
TAG	TAG48:2-FA18:2	nmol/g	27.1924	16.615	45.0537	9.93174	19.9008	140.196	7.62492	6.79236	25.4752	31.3318	32.9164	12.1845	27.5845	38.1489	45.6633	6.66808	24.4729	48.4087	18.8866	6.67378	1.94229	45.2796	70.992	39.0196	9.54017	12.3386	89.413	49.5636	8.94189	31.3995	31.3076	25.6275	8.46134	8.89266	25.909	12.6488	36.9285	24.3207	12.3619	12.2303
TAG	TAG48:4-FA18:2	nmol/g	0.819305	0.556148	0.920352	0.539601	1.0114	5.09945	0.248222	0.406217	1.03375	0.998551	1.16957	0.484416	0.848536	1.19678	1.1258	0.287531	0.839464	1.74905	0.481393	0.356156	0.20273	1.11567	6.60442	1.66327	0.490908	0.491737	2.09831	2.35004	0.461558	1.98269	0.853172	0.834828	0.426645	0.416941	1.23236	0.516708	1.10265	0.895067	0.65482	0.453155
TAG	TAG48:5-FA18:2	nmol/g	0.243894	0.234306	0.306897	0.192337	0.163183	0.795761	0.119354	0.154769	0.273732	0.231371	0.248785	0.152519	0.190478	0.359433	0.290461	0.16964	0.297016	0.247122	0.247122	0.170422		0.315664	0.599068	0.379665	0.189005	0.12397	0.320937	0.413061	0.200172	0.305634	0.151266	0.272031	0.159745	0.151473	0.274409	0.159848	0.231397	0.246803		0.199655
TAG	TAG49:0-FA16:0	nmol/g	165.967	168.028	335.535	85.2619	165.081	555.305	56.3142	65.6887	315.938	180.681	252.367	77.6751	160.775	430.143	230.833	64.4674	143.765	452.07	143.364	61.4106	17.3115	297.911	319.549	289.433	80.5253	94.5909	443.232	516.876	92.2881	187.548	287.814	191.564	78.4087	115.487	143.5	131.742	251.858	279.048	93.3654	136.498
TAG	TAG49:1-FA17:0	nmol/g	62.2109	42.786	119.93	22.36	44.6143	290.799	21.1069	18.7051	73.484	61.0941	75.8692	19.5175	68.5267	107.428	103.058	15.0604	61.6598	124.648	42.9151	14.4563	4.78358	104.791	167.249	85.2929	23.9986	37.9889	191.909	132.94	22.5615	93.3285	64.8169	63.6307	24.8739	24.0997	59.1232	31.8066	87.7303	64.1778	35.7552	35.8946
TAG	TAG49:2-FA14:0	nmol/g	17.3356	8.45954	27.2387	4.69782	9.93642	81.6979	7.3229	4.16173	13.6198	15.5791	16.9284	5.20853	21.0074	20.4075	28.2279	3.32846	19.4195	23.6587	9.67355	3.20855	1.16848	30.9269	63.618	21.6538	6.23685	13.9788	55.0056	30.5472	5.48568	40.3875	15.2201	20.0854	7.82482	5.43892	19.4909	8.39345	23.5604	13.9669	13.0053	8.7295
TAG	TAG49:2-FA18:2	nmol/g	12.7113	16.4085	22.5094	7.42701	16.2376	59.504	4.15111	5.40811	24.0981	15.8655	30.0946	6.15859	14.1758	35.8388	21.7575	5.61071	10.9432	39.5125	10.0369	5.54741	2.18616	27.8857	34.7807	39.8185	9.48253	7.10837	39.4172	51.1227	10.6721	16.7065	34.1875	13.7387	5.72422	9.33292	16.3026	13.239	20.3148	28.2639	6.92614	11.5085
TAG	TAG50:1-FA14:0	nmol/g	197.511	130.781	389.635	75.0545	120.831	882.11	76.3114	62.8268	212.465	240.765	205.245	92.2288	190.415	287.19	364.981	50.7069	225.333	349.177	176.766	46.6448	14.7499	429.179	458.734	265.394	77.6706	132.899	735.093	389.135	68.0905	325.775	198.192	267.196	89.0886	79.2837	189.734	99.3733	368.048	209.283	140.977	137.83
TAG	TAG50:2-FA18:0	nmol/g	55.7169	42.8426	100.28	24.8234	43.6654	293.548	19.4877	20.9423	72.6726	70.2778	75.0728	26.8837	61.153	89.0293	104.95	15.9469	59.6295	119.758	44.9711	15.4719	4.65244	92.5539	192.936	86.9556	22.759	33.6037	173.142	119.011	20.4828	99.5049	59.1381	61.8145	22.5327	20.0727	57.9541	28.199	85.8557	57.3923	39.5681	33.6436
TAG	TAG50:3-FA16:0	nmol/g	66.9698	47.4989	108.215	35.4147	75.731	357	22.681	27.7293	79.1739	83.2328	100.369	37.8002	66.3563	118.439	115.647	21.6414	76.0865	148.704	52.4715	23.6275	7.08727	100.612	238.789	117.564	32.4118	35.0394	195.833	135.418	31.2729	99.727	81.9241	72.1798	26.7256	27.5927	72.4035	38.9295	91.6041	70.521	43.1727	41.7829
TAG	TAG50:3-FA18:3	nmol/g	20.1196	15.9599	29.7197	12.0871	24.1792	84.9879	5.82672	9.03158	30.2131	28.4142	33.8641	9.91214	16.3347	45.0983	32.9351	7.18353	26.4363	59.5415	19.6841	8.16567	2.76458	34.9135	47.5693	47.1077	11.3799	9.87228	64.3918	55.2064	11.1799	23.1158	37.1471	25.0449	9.44317	11.0532	21.183	16.3422	37.9738	35.1698	12.9491	19.612
TAG	TAG50:4-FA16:1	nmol/g	7.71124	6.67283	10.5032	5.91497	13.7179	52.2696	2.89487	4.65986	11.2844	10.134	14.3983	4.88797	8.67767	16.8377	14.4033	2.89938	10.6124	22.5063	5.7907	4.02702	1.34288	10.6401	59.4134	18.6686	5.44659	4.98518	22.9605	22.8603	4.64262	16.5338	10.3197	10.0118	3.67738	3.35854	9.97748	5.40279	11.6318	8.83415	6.73164	5.92608
TAG	TAG50:4-FA18:2	nmol/g	6.36357	5.76611	10.4581	3.98915	8.77999	49.5465	2.39849	3.20042	7.90852	9.05059	12.3272	4.16756	7.74803	11.0323	13.4456	2.39733	7.77226	14.3853	4.68354	2.81356	0.975286	11.9031	54.9132	18.0517	5.04174	4.72427	22.2542	18.7899	4.26643	15.3729	9.8757	8.01969	3.45893	2.88072	10.4855	4.37498	10.9168	7.5006	5.80107	4.82112
TAG	TAG50:4-FA20:4	nmol/g	0.790855	0.233864	0.635117	0.249448	0.617181	3.27139	0.266796	0.239745	0.490454	0.967861	1.45909	0.427924	0.592973	1.26699	1.06136	0.263855	0.728227	0.877398	0.599344	0.284143	0.125148	1.13798	1.39316	2.38457	0.28913	0.380454	3.20686	0.829181	0.362039	0.506353	0.887308	0.826425	0.350764	0.297147	0.659311	0.316189	0.863005	0.828555	0.424425	0.557214
TAG	TAG50:6-FA20:4	nmol/g	0.137624	0.063413					0.0675195	0.025672	0.123251	0.103305	0.115918	0.0988074		0.16725	0.196973	0.0487468	0.0651729	0.135375		0.0940165		0.157047	0.435327						0.0904445			0.142247		0.0697794	0.101056		0.0991014
TAG	TAG51:2-FA17:0	nmol/g	73.8481	53.4917	143.1	32.268	72.5202	398.422	33.1516	27.5224	86.0303	76.7932	102.024	32.1146	80.78	122.155	129.323	22.0242	87.48	138.147	53.146	22.1139	8.07417	136.512	293.358	127.759	37.9797	57.5697	236.221	174.724	35.3939	176.684	75.0762	82.8933	40.2277	30.6374	84.0053	45.2873	108.489	75.565	60.2454	50.1756
TAG	TAG51:4-FA18:3	nmol/g	5.68691	5.62322	7.75654	3.80136	8.991	28.9569	2.21894	3.13614	9.85149	8.34613	12.4363	2.57507	5.40953	15.3174	9.72033	2.56649	8.73566	18.5315	5.19516	2.7753	1.26483	10.8208	19.2572	18.8608	5.09674	3.42016	16.6615	21.6651	4.50494	10.9044	11.2579	6.22394	3.41811	3.33248	7.21951	5.33694	9.29536	11.9426	4.2705	5.69277
TAG	TAG51:5-FA18:2	nmol/g	0.486596	0.445937	0.411926	0.305057	0.537872	2.07961	0.0853633	0.277606	0.686262	0.422112	1.02854	0.176089	0.334234	0.758688	0.786743	0.210792	0.36134	0.9284	0.356592	0.246443	0.0123112	0.744484	1.16444	1.5449	0.333528	0.133923	0.870346	1.23093	0.283408	0.580377	0.88172	0.176044	0.26666	0.290907	0.462764	0.371274	0.519258	0.658368	0.141548	0.268159
TAG	TAG52:0-FA20:0	nmol/g	5.86917	8.66796	11.0747	5.33216	8.35011	24.3321	2.17013	3.441	19.2016	7.32392	12.6383	3.53763	4.99671	24.131	7.81428	2.96481	5.52848	32.2829	5.25448	3.40067	0.799841	7.61084	11.2654	12.3163	3.43995	3.1056	15.4676	21.4077	4.48295	6.48205	14.2529	7.81846	3.01187	5.49303	4.42746	6.11919	9.58335	11.0929	3.50176	6.71104
TAG	TAG52:2-FA20:0	nmol/g	1.79031	1.62597	2.6832	1.10124	1.93917	9.02788	0.798088	0.669057	2.42387	1.81349	2.51786	1.04202	1.63719	3.61738	2.93945	0.528346	2.02003	4.58959	1.3325	0.561487	0.278194	2.97033	6.2365	3.54557	1.02369	1.46205	6.24274	4.22238	0.808409	4.25132	1.89741	2.40361	0.981905	0.890894	1.70639	1.06979	2.92806	2.02516	1.56747	1.31305
TAG	TAG52:3-FA14:0	nmol/g	1.03644	0.725866	1.92538	0.595406	0.871625	5.5887	0.468061	0.414466	1.06063	1.31999	1.3516	0.694717	0.929159	1.76744	1.56598	0.411809	1.09526	2.06601	0.718078	0.472092	0.156457	1.38432	2.76386	1.72983	0.450683	0.632021	3.74443	1.98233	0.433951	1.90019	1.11845	1.41279	0.589104	0.535105	0.947869	0.664725	1.38714	1.01773	0.67885	0.560638
TAG	TAG52:4-FA16:1	nmol/g	34.9847	29.86	62.657	22.862	49.9986	261.873	16.4083	20.2976	40.7276	52.3647	63.0281	27.2198	39.147	56.6214	78.8091	13.1225	54.4048	72.3078	28.2322	14.3907	6.13251	79.5349	252.506	88.7685	26.3368	29.8324	142.646	100.461	20.1811	113.754	39.3475	49.5895	23.493	15.1087	57.2567	25.2008	62.8068	38.9081	40.5272	31.0345
TAG	TAG52:5-FA16:1	nmol/g	6.2413	6.27986	9.16176	5.88666	12.4433	44.6055	2.78834	5.09967	9.5884	11.7437	14.1941	4.77327	6.83012	14.1566	13.8494	2.92654	14.0433	18.3885	6.27551	3.7602	1.37221	11.2052	40.074	17.8342	5.71541	4.32151	19.7729	20.1278	4.28124	15.4495	7.76656	8.73764	3.69434	2.917	9.08578	5.37623	10.3878	8.22532	6.24288	6.49172
TAG	TAG52:6-FA18:3	nmol/g	1.40481	1.71597	1.88397	1.43775	3.48173	9.18177	0.55604	1.20456	2.41223	3.16375	3.93564	0.954018	1.12329	4.16815	3.16093	0.844486	3.08365	5.36823	1.83485	1.17142	0.370682	2.91923	4.91357	4.60632	1.3201	0.707323	3.2801	4.52762	1.05333	2.29547	2.38084	1.74233	0.876021	0.832205	1.97649	1.65998	2.27233	2.50626	0.911009	1.55523
TAG	TAG52:6-FA20:4	nmol/g	0.26717	0.0576343	0.269748	0.0882771	0.176578	1.67235	0.034151	0.0657484	0.154431	0.296667	0.433749	0.148322	0.230227	0.411888	0.406543	0.0786356	0.280821	0.296763	0.213617	0.0508566	0.0464328	0.36082	1.24023	0.518744	0.0964923	0.252844	1.13641	0.305485	0.110522	0.424349	0.196836	0.391238	0.15598	0.122308	0.247008	0.116022	0.44545	0.117257	0.155082	0.137573
TAG	TAG52:7-FA20:5	nmol/g	2.88355	0.676246	5.01072	0.377482	0.949113	16.008	0.617865	0.600721	1.35129	3.12041	1.43466	0.823057	2.11521	3.36955	4.75617	0.55425	3.30016	1.8279	2.07722	0.356638	0.089124	5.29614	6.19123	2.01778	0.390165	1.36947	10.3855	1.86911	0.295099	4.02849	1.03631	3.57443	0.942001	0.460162	2.06694	0.570963	4.79726	1.44739	1.81517	0.693485
TAG	TAG53:3-FA17:0	nmol/g	66.2009	58.0717	151.523	33.1095	73.0501	411.351	30.8679	32.3648	73.5495	91.9083	113.991	37.2918	66.4291	118.646	148.693	24.0101	101.738	121.229	61.4956	23.2509	8.7884	162.77	191.148	137.91	40.0756	45.0817	225.12	168.443	35.3102	151.835	73.6527	65.8265	36.522	28.2764	80.6163	48.0118	108.927	79.3299	49.9695	56.5198
TAG	TAG54:0-FA18:0	nmol/g	394.01	360.23	1064.17	210.957	315.862	1511.9	196.846	222.792	599.43	545.728	452.896	272.2	325.075	1044.17	770.485	196.684	489.106	880.489	475.408	147.512	44.2939	1221.89	634.695	557.002	216.217	276.369	1323.87	838.731	207.125	627.718	457.675	538.698	241.189	269.855	352.067	277.251	698.172	486.944	348.752	389.231
TAG	TAG54:1-FA18:0	nmol/g	1934.36	1461.17	4588.84	804.15	1335.65	9023.71	767.458	869.076	2562.44	2651.18	2207.14	1054.98	1522.53	3514.9	4111.6	580.931	2706.43	3863.95	2172.69	457.708	169.763	5765.26	4330.57	3115.6	913.037	1432.65	8824.76	5303.66	820.976	4356.96	2017.55	2856.18	1154.61	952.072	2053.64	1161.59	4697.87	2596.73	1860.35	2053.4
TAG	TAG54:2-FA18:1	nmol/g	4187.3	2639.99	8479.19	1620.83	3117.32	23614.1	2075.19	1947.08	3838.25	5455.61	4683.11	2536.36	3587.92	5583.4	8733.17	1102.16	6838.63	6609.93	3948.16	923.073	304.457	9246.72	10789	5632.38	1683.45	3205.69	16963.9	7669.79	1272.47	10864	2771.43	5242.08	2590.38	1240.82	4211.9	2023.32	7173.92	3574.51	4421.65	3366.5
TAG	TAG54:5-FA22:4	nmol/g	0.479215	0.18919	0.638853	0.199827	0.430405	2.68807	0.181126	0.205059	0.337762	0.490109	0.773872	0.33373	0.434695	0.766752	0.772585	0.159595	0.609602	0.608572	0.404328	0.2211	0.0499576	0.821946	1.96415	0.950513	0.175944	0.297355	2.53484	0.808691	0.236708	0.687748	0.423459	0.749569	0.255125	0.212191	0.441641	0.158348	0.650211	0.459472	0.380642	0.285625
TAG	TAG54:6-FA18:1	nmol/g	7.04636	6.58813	11.8209	5.32409	12.1888	51.8457	3.22465	5.00117	8.28824	12.5469	16.0416	5.347	7.25336	14.1734	16.8165	3.01802	14.4897	14.8238	7.06528	3.45993	1.29491	14.2157	24.3298	18.8221	4.98803	4.00897	24.2705	18.5088	3.65931	15.2953	7.88856	7.65304	4.18216	2.66318	8.49713	5.282	10.8669	8.5517	6.26352	6.29152
TAG	TAG54:6-FA18:2	nmol/g	4.62397	5.97614	9.35315	4.6275	9.33099	40.7801	2.45063	3.92683	6.94479	11.2567	13.9982	4.76242	4.60581	10.2512	14.1809	3.06498	11.4847	13.4157	5.23385	3.14823	1.12569	10.0888	20.556	17.9782	4.99616	2.90573	15.423	16.1957	3.47814	12.1743	8.05138	5.75589	3.44211	2.61672	7.16505	5.01423	8.02526	7.41847	4.21143	5.61265
TAG	TAG54:6-FA20:3	nmol/g	0.23346	0.228782	0.314543	0.216481	0.476016	1.37659	0.123963	0.250525	0.442491	0.427591	0.577802	0.233113	0.250612	0.607689	0.3945	0.155842	0.350666	0.493081	0.264732	0.200022	0.065029	0.442647	0.857758	0.893149	0.181363	0.243384	1.15373	0.624506	0.230303	0.457597	0.358667	0.3151	0.183933	0.188838	0.233339	0.242683	0.447085	0.338694	0.209862	0.264175
TAG	TAG54:7-FA18:2	nmol/g	0.345218	0.561127	0.997986	0.475865	0.81523	3.83253	0.140984	0.289934	0.840817	0.853238	1.49312	0.368098	0.387429	1.07195	1.32605	0.354744	0.918888	1.41635	0.368658	0.259864	0.113666	1.34809	2.03027	1.89803	0.517932	0.297999	1.62546	1.5536	0.443019	0.999186	0.941527	0.414845	0.297125	0.261744	0.86727	0.529507	0.929952	0.846849	0.402396	0.495109
TAG	TAG54:8-FA22:6	nmol/g	0.303133	0.205843	0.518895	0.100148	0.247539	2.34173	0.114494	0.159664	0.238684	0.38742	0.337543	0.195868	0.225458	0.542097	0.745755	0.143636	0.366348	0.457025	0.248211	0.146775	0.101654	0.393308	0.903767	0.362137	0.155677	0.181244	0.787666	0.483404	0.158654	0.4384	0.24805	0.276681	0.177129	0.142894	0.265124	0.143682	0.384552	0.197267	0.2477	0.18352
TAG	TAG55:3-FA18:1	nmol/g	117.405	69.8935	211.645	45.6985	125.527	742.165	58.4398	58.1789	104.682	163.907	152.932	57.4434	102.577	176.919	217.925	27.7201	272.559	170.119	89.1611	27.2626	11.4024	210.725	435.428	177.502	45.1254	99.0593	432.766	269.721	38.9875	441.102	71.6673	178.949	86.1137	29.5355	122.635	57.8862	199.79	99.452	153.492	84.9626
TAG	TAG55:4-FA18:2	nmol/g	4.79613	5.12469	12.3047	2.83471	8.02966	41.217	2.33476	3.42026	7.0522	9.03534	10.9182	3.34211	5.19645	11.1465	12.2907	1.9121	11.7037	10.7777	4.63246	2.15883	0.777546	10.4163	21.5348	13.4492	3.16618	4.02846	19.2364	16.1947	3.03998	18.6415	5.89561	6.67804	3.50757	1.95929	6.35304	3.76912	9.9193	6.57316	5.42359	4.41551
TAG	TAG56:10-FA18:2	nmol/g	7.91297	8.35904	21.9511	4.27745	10.0666	67.7997	2.85743	4.16079	12.0546	15.8927	17.3929	4.85695	7.72936	20.9562	20.1086	2.96849	15.4716	19.1157	8.82941	2.53443	0.888263	19.9959	25.4575	20.0894	4.28558	4.76781	32.9844	26.6384	4.40057	21.5497	10.0492	10.2948	4.43222	3.26676	8.84674	5.51101	17.2577	11.1965	6.85292	7.46908
TAG	TAG56:1-FA18:1	nmol/g	25.8362	32.3434	63.2129	15.2076	29.1665	145.94	7.91228	13.2647	69.6775	42.7434	55.6361	12.988	18.7433	98.0163	47.4961	8.48529	38.4781	124.191	26.7168	8.4851	2.52031	52.5751	58.2238	55.3586	12.2207	14.0192	103.977	111.004	13.4579	56.4594	37.8797	36.4695	13.2991	15.0817	19.3937	17.6739	55.5716	45.9985	20.8705	25.0404
TAG	TAG56:6-FA18:2	nmol/g	1.46993	1.03534	2.63204	0.85056	1.51788	6.77864	0.719396	0.83173	1.26975	1.88577	2.22426	1.23877	1.19535	1.78986	2.6684	0.705297	1.90618	1.93679	1.29535	0.838594	0.242306	3.08039	4.48471	2.92456	1.06366	1.27748	5.19107	2.30363	1.08683	3.49363	1.04374	2.09044	1.11777	0.760268	1.80083	1.01944	2.44844	1.45823	1.25117	1.30704
TAG	TAG56:6-FA20:2	nmol/g	0.285027	0.208334	0.406542	0.272628	0.372191	2.14036	0.140367	0.236531	0.408379	0.470284	0.50537	0.249298	0.263259	0.48498	0.659399	0.168472	0.546886	0.57343	0.309734	0.275199	0.117457	0.567026	0.912951	0.85545	0.329248	0.280341	0.937609	0.62422	0.284127	0.747202	0.312366	0.413555	0.269598	0.201559	0.352677	0.297837	0.554441	0.356156	0.327815	0.29886
TAG	TAG56:6-FA22:5	nmol/g	9.53699	3.86723	11.2073	3.88028	11.3043	51.2284	4.0455	5.76644	6.02228	14.6366	20.5797	7.98647	10.2271	16.0143	16.684	2.725	14.2407	13.6844	10.1369	3.01555	2.87934	18.6632	28.4997	29.6785	4.6046	7.85691	45.2444	16.7717	4.96767	16.5907	10.3083	15.8902	6.62694	3.09427	10.0557	2.84589	15.7171	11.4473	9.1234	5.28705
TAG	TAG56:7-FA22:4	nmol/g	0.116107	0.188673	0.313096	0.0815355	0.239388	0.872349	0.0440292	0.0876507	0.216477	0.253005	0.302578	0.103061	0.144155	0.402541	0.33878	0.132169	0.303883	0.282521	0.150678	0.133229	0.0377313	0.324713	0.635954	0.594924	0.17893	0.186532	0.839758	0.392014	0.163279	0.402523	0.203972	0.256964	0.185861	0.164956	0.246343	0.136895	0.293298	0.201178	0.119902	0.154894
TAG	TAG56:8-FA16:1	nmol/g	0.349838	0.393447	0.427474	0.163673	0.406878	2.00715	0.114691	0.154987	0.886037	0.511378	0.747062	0.232712	0.280709	1.15127	0.506722	0.209072	0.445473	1.55011	0.290201	0.155972	0.0688295	0.469623	1.08778	0.92514	0.30839	0.138114	1.14932	1.46709	0.166767	0.703899	0.579774	0.47021	0.192485	0.171934	0.312852	0.277505	0.628508	0.683466	0.330702	0.26083
TAG	TAG57:2-FA18:1	nmol/g	8.61267	10.3769	19.4125	3.94168	10.5861	61.3163	2.66268	3.79858	20.1352	15.4999	21.2803	4.53038	6.34868	29.7719	16.1739	2.38587	13.8787	37.896	7.43997	2.40388	0.734854	15.7969	23.6146	20.2986	3.89679	5.00284	38.4857	37.849	3.86391	28.1527	12.9122	14.446	4.5608	3.81275	6.85209	5.2149	18.0643	14.7381	8.05079	6.7275
TAG	TAG58:10-FA20:5	nmol/g	0.132305	0.182116	0.381091	0.151001	0.214566	1.37129	0.110805	0.129367	0.199209	0.337156	0.433172	0.148597	0.179178	0.318193	0.477641	0.16756	0.281603	0.316324	0.223914	0.154473	0.0707872	0.320808	0.340534	0.516275	0.138649	0.183858	0.60726	0.300138	0.18971	0.246151	0.209247	0.240865	0.191503	0.187633	0.258987	0.163377	0.212362	0.203112	0.157336	0.204528
TAG	TAG58:8-FA20:3	nmol/g	0.130084	0.136145	0.192592	0.0846232	0.195339	0.654966	0.0617982	0.107732	0.158023	0.163611	0.239663	0.159539	0.107922	0.185584	0.395461	0.0825396	0.188804	0.110384	0.17886	0.165411	0.0256114		0.287872	0.342299	0.146655	0.084557	0.34251	0.19835	0.169771	0.205075	0.107778	0.162626	0.104941	0.0812997	0.131314	0.169771	0.192571	0.145814	0.160524
TAG	TAG58:9-FA18:1	nmol/g	7.52133	8.44743	16.1276	3.65433	8.64583	52.896	2.01202	3.42722	16.5592	13.9585	17.7488	3.21523	5.47063	24.0625	13.5638	1.90013	12.163	31.0797	6.58812	2.06752	0.58143	12.7305	20.7898	17.1832	3.01419	4.11707	30.0956	30.2696	3.30694	22.736	10.2148	11.7272	3.59586	2.70347	5.628	4.00424	15.1416	12.1294	6.87843	5.75229
TAG	TAG60:11-FA22:5	nmol/g	0.0636628	0.0637347	0.241749	0.0860315	0.0735165	0.521179	0.0434518	0.0438833	0.179318	0.136811	0.118398	0.0786951	0.0773285	0.155871	0.266851	0.0888366	0.137602	0.179894	0.128683	0.124727	0.0181699	0.144569	0.217083	0.276513	0.0904616	0.0932335	0.492279	0.361444	0.091016	0.169738	0.189142	0.0933444	0.0970033	0.110863	0.124944	0.11929	0.251233	0.123835	0.103656	0.115963
TAG	TAG42:1-FA18:1	nmol/g	10.0623	2.99486	17.2338	2.46108	5.91772	42.7327	2.27794	2.35001	5.59691	12.417	7.8318	3.90087	6.4905	13.8298	15.4629	1.34884	12.0346	12.4835	6.67495	1.40534	0.411191	18.6311	23.3912	10.3807	1.92294	4.75689	43.4631	15.0718	1.41894	13.9202	5.86301	13.6787	3.26323	1.93457	5.56891	3.19571	13.7277	7.62663	7.30244	5.17807
TAG	TAG44:2-FA14:0	nmol/g	0.766807	0.31078	0.573015	0.311941	0.558459	5.04053	0.144009	0.167236	0.701926	0.627676	0.777646	0.150899	1.00651	1.16856	0.941862	0.187443	0.623185	1.62312	0.347943	0.19898	0.0785802	0.597479	4.35038	0.764371	0.294132	0.22839	2.16556	1.4778	0.18822	0.870387	0.622533	0.615907	0.25831	0.26007	0.677405	0.284193	0.689415	0.598721	0.27353	0.217726
TAG	TAG44:2-FA18:1	nmol/g	8.59214	2.9247	11.6757	2.71644	6.46664	39.9489	2.93582	2.44757	4.53176	10.5175	7.13883	4.46003	6.40828	9.83443	12.3196	1.10403	12.412	9.14636	4.84478	1.43419	0.438309	18.6623	33.8168	8.96382	2.53389	6.20318	40.3917	13.3424	1.34265	23.0593	4.32422	18.0654	4.48311	1.43824	6.67175	3.26377	11.2744	5.94971	10.4878	4.90534
TAG	TAG44:2-FA18:2	nmol/g	2.0812	0.776941	3.4501	0.649396	1.36835	9.25354	0.599253	0.537805	1.26506	2.85021	2.23573	0.9477	1.52835	2.38862	3.78214	0.502431	2.41433	3.07895	1.45205	0.434693	0.139244	3.72597	5.69264	2.61479	0.54703	0.811669	8.89097	3.23912	0.427804	2.50324	1.86267	2.40038	0.674943	0.522606	1.31098	0.751615	2.87364	1.66942	0.931399	1.11937
TAG	TAG46:1-FA14:1	nmol/g	10.7128	4.36619	16.2802	2.80718	6.34973	59.0221	2.44405	2.01006	9.35164	8.60971	9.89989	2.68888	12.6906	13.7434	13.7936	1.5911	7.06532	18.327	5.01681	1.78284	0.39051	11.4135	47.456	9.98532	2.25883	5.39144	36.0734	16.8267	2.39528	14.3783	8.98197	11.8365	2.89611	2.45909	9.44702	3.34775	12.6063	6.69306	5.45706	3.26098
TAG	TAG47:0-FA14:0	nmol/g	26.8227	20.0327	49.4738	9.69434	20.0419	99.0976	6.83418	6.90629	42.2069	26.1068	35.6005	8.32135	27.5793	57.0637	38.6584	7.23278	20.5732	67.9924	19.5471	6.32466	2.21757	42.7576	51.4644	39.5684	9.44727	12.7259	81.1191	80.4895	11.63	26.4463	41.3955	28.5162	8.79658	14.3261	20.2337	17.1167	38.1005	38.9961	11.3075	16.979
TAG	TAG47:0-FA15:0	nmol/g	32.4613	33.4578	57.3629	15.3394	34.557	120.778	7.96304	11.1773	69.6938	32.8318	56.8886	12.1468	32.7665	92.8137	41.3314	11.0245	21.4409	111.929	24.9168	10.3809	3.48867	58.5827	77.3577	69.0434	15.8045	16.9912	104.694	143.596	21.8091	34.3771	79.8943	39.0821	13.1217	24.7497	31.2213	28.5437	53.6863	69.4065	16.5384	26.6464
TAG	TAG47:2-FA15:0	nmol/g	4.46879	4.4088	7.07668	2.25381	5.82543	27.3435	1.46408	1.97613	8.36225	4.59511	8.50715	1.27359	7.21022	11.9156	7.25087	1.65343	3.82548	15.1683	2.48543	1.3423	0.50111	5.81185	21.4523	10.0216	2.37271	2.38956	11.6758	14.605	2.54663	7.17828	6.93473	4.23066	1.59091	2.03937	4.83324	2.47308	5.48515	5.66363	2.23286	2.56644
TAG	TAG48:1-FA14:1	nmol/g	16.9297	7.71619	27.0209	4.95645	9.52669	81.817	4.69655	4.0273	14.1788	14.8063	15.1583	5.42195	17.189	21.0672	23.9147	3.04289	13.9412	26.2444	8.98163	3.09224	1.04854	27.6782	66.3245	19.1083	5.47426	10.6196	67.2073	32.3687	5.1796	30.5874	14.8457	21.5018	6.36681	5.74977	18.6839	6.86371	25.5075	13.2743	11.049	7.31435
TAG	TAG48:3-FA18:2	nmol/g	9.45379	4.92734	11.5247	3.4299	6.92708	57.5779	2.50812	2.4852	7.41457	9.84651	11.0591	3.77587	10.1207	11.2024	14.2751	1.89533	8.33418	14.809	4.87908	2.3333	0.522803	13.0925	51.6257	14.1119	3.86512	5.35603	31.6151	16.2896	3.06877	15.2342	8.87547	9.37369	3.3305	2.5895	10.7669	3.57252	11.5502	6.87329	5.08677	3.56411
TAG	TAG49:1-FA14:0	nmol/g	36.7063	24.099	67.1162	12.9956	24.9715	167.768	12.0457	10.5837	42.676	38.667	43.2317	11.6984	39.5101	61.9858	62.7975	8.83842	38.7819	70.1957	25.7985	8.65748	2.88617	65.9829	89.4989	51.6145	13.6003	23.5326	122.375	79.2967	13.6957	55.0464	39.1149	40.2226	14.7637	14.7394	36.2585	18.8689	55.8034	40.3616	20.4893	22.0573
TAG	TAG49:2-FA16:0	nmol/g	41.6024	27.4269	62.7025	14.9902	36.6334	199.983	14.5014	12.5781	43.529	36.0567	51.9375	14.9311	46.7877	67.045	59.4647	11.1207	35.2454	76.0407	22.8928	11.1287	3.18336	51.1851	142.575	56.8177	14.7726	23.5327	95.9851	76.4388	15.2717	70.2279	43.1745	35.999	15.073	14.2567	37.9761	18.7054	42.5089	36.6911	22.8861	17.2812
TAG	TAG50:0-FA16:0	nmol/g	691.79	499.896	1436.34	346.21	541.575	2183.11	300.496	292.363	809.833	717.6	687.403	441.088	607.207	1167.68	987.789	248.056	652.993	1191.3	569.001	236.659	54.1991	1198.79	1239.84	800.25	285.367	432.142	1835.43	1091.3	261.095	844.058	720.127	842.08	314.971	350.195	577.469	393.482	930.903	682.732	466.561	474.546
TAG	TAG50:1-FA16:1	nmol/g	126.233	75.8982	224.932	49.8996	96.3481	619.441	49.3846	43.6319	139.067	124.67	140.375	66.2562	120.064	178.924	193.901	30.8963	124.682	227.959	88.8882	31.9544	9.85768	217.874	464.456	169.867	52.7283	95.3412	463.878	255.033	51.6957	254.168	124.495	177.636	61.1495	51.5782	132.193	66.7939	207.403	120.239	110.506	77.4904
TAG	TAG50:1-FA18:0	nmol/g	388.994	252.99	749.848	146.612	243.294	1757.57	136.912	125.78	441.724	444.593	418.027	178.657	358.255	575.513	664.273	99.4088	402.197	718.549	325.145	90.9349	27.3405	729.56	941.32	498.436	149.467	244.836	1345.92	753.563	129.403	616.18	381.328	479	166.277	153.298	365.921	186.902	687.294	393.025	268.038	250.041
TAG	TAG50:2-FA20:2	nmol/g	0.76089	0.335951	1.04409	0.338245	0.557686	2.58651	0.265954	0.241643	0.581814	0.848868	0.891069	0.378702	0.553741	1.12134	0.93281	0.223111	0.636032	1.26445	0.5442	0.302283	0.010394	0.913308	1.48213	0.906997	0.295238	0.412789	2.13497	0.934962	0.232379	0.835229	0.675979	0.657294	0.235102	0.229286	0.45189	0.377276	1.09854	0.644797	0.243392	0.494703
TAG	TAG50:4-FA20:3	nmol/g	0.272415	0.196962	0.290739	0.244879	0.390395	1.42322	0.113571	0.174914	0.283585	0.29603	0.355413	0.2146	0.224497	0.342282	0.375697	0.131406	0.302498	0.370111	0.205389	0.166192		0.442257	0.841418	0.403165	0.183567	0.186393	0.717784	0.39504	0.142238	0.361247	0.278	0.368194	0.234905	0.146595	0.373728	0.229842	0.352416	0.219833	0.142238	0.217831
TAG	TAG50:5-FA14:0	nmol/g	0.566925	0.539558	0.853355	0.304675	0.733079	3.19324	0.321414	0.354096	0.784095	1.04989	1.12243	0.339482	0.620421	0.979033	1.04422	0.305383	0.928018	1.338	0.595444	0.32726	0.127352	1.14413	1.669	1.43996	0.457962	0.291997	1.33779	1.31824	0.407117	0.816873	0.974683	0.644792	0.247028	0.326773	0.708708	0.50329	0.93619	0.884146	0.387691	0.463118
TAG	TAG50:5-FA20:5	nmol/g	0.393202	0.224726	0.654972	0.259586	0.390744	1.56989	0.183221	0.182402	0.430064	0.609371	0.774935	0.227638	0.418778	0.788497	0.766561	0.263591	0.38146	0.767198	0.415592	0.196601	0.000595156	0.564351	0.965983	1.00516	0.151026	0.171397	1.60978	0.469728	0.186464	0.445139	0.400781	0.555792	0.106789	0.219733	0.408013	0.156571	0.634504	0.58448	0.230822	0.233715
TAG	TAG51:0-FA16:0	nmol/g	121.008	106.571	265.105	58.4957	107.017	446.416	48.9966	52.253	179.382	136.207	149.769	59.8884	109.545	283.904	181.383	48.6852	128.811	257.366	107.506	43.552	10.6643	228.806	193.643	180.031	53.8514	74.3865	325.624	277.734	57.5718	145.653	150.54	134.535	57.2548	73.6161	96.018	81.5643	173.373	152.061	72.7188	95.6844
TAG	TAG51:2-FA15:0	nmol/g	109.314	90.0069	188.36	45.0015	97.5534	515.724	47.5729	45.0151	132.344	112.096	152.455	42.3303	118.702	188.569	176.598	33.3773	122.662	215.882	76.6864	29.3482	11.2544	200.662	287.049	191.077	52.8241	75.8503	321.221	265.669	50.9109	212.314	119.93	108.955	54.4505	44.5633	112.455	61.2842	141.334	120.185	72.8474	66.0617
TAG	TAG51:3-FA18:2	nmol/g	33.3315	30.3457	59.834	15.9643	34.0009	186.043	13.298	13.432	38.4815	38.2695	56.6449	15.9613	37.8031	56.984	60.819	12.371	35.7726	64.3471	21.9893	11.4994	4.55886	63.8634	113.425	75.8802	20.5909	22.1289	96.1125	84.8669	19.6009	68.658	46.4466	29.7385	16.2564	15.3283	42.5765	23.3044	44.234	40.035	20.6922	20.9622
TAG	TAG51:4-FA16:1	nmol/g	1.9151	2.04944	3.33315	1.54948	2.9562	13.6123	0.896912	1.05548	3.09873	2.56593	4.09607	1.1473	2.33564	4.36639	3.71796	0.882105	3.04909	6.08099	1.69366	1.06541	0.367241	3.2772	12.6313	5.5233	1.57411	1.3619	6.22984	6.43971	1.17632	5.63365	2.46199	2.43959	1.11613	0.826561	2.85165	1.34562	2.88943	2.70174	1.80851	1.74799
TAG	TAG52:3-FA18:0	nmol/g	56.3118	54.8428	107.019	36.3802	65.8904	268.254	19.6692	31.4341	95.1291	86.3708	97.7595	35.1567	48.3684	133.098	116.333	23.0446	77.693	156.68	63.9034	22.2382	8.02214	128.036	146.277	134.997	34.3763	30.7704	184.889	174.061	34.0881	87.858	91.8397	68.1775	28.7484	32.5516	61.6164	46.0278	117.339	97.7347	39.8345	58.9993
TAG	TAG52:3-FA18:2	nmol/g	418.733	242.554	804.339	166.92	386.447	2610.61	186.597	170.317	291.411	519.668	507.976	300.753	406.549	494.281	813.203	114.464	528.277	525.022	315.467	115.1	48.8434	1104.74	1607.71	760.117	226.032	337.696	1930.18	829.184	199.34	1105.54	399.366	551.098	265.105	161.501	615.538	252.481	722.79	367.929	393.63	282.574
TAG	TAG52:3-FA20:2	nmol/g	1.54091	1.00229	2.79456	0.7906	1.56719	9.38333	0.713879	0.687166	1.32336	2.07026	2.21993	1.26608	1.65442	2.13647	2.7209	0.506923	2.08987	2.32976	1.19969	0.660103	0.232089	3.94078	6.76225	2.9994	1.07218	1.25164	7.43004	3.14655	0.79577	4.13864	1.6084	2.81521	1.0253	0.599701	2.04001	1.08495	2.92723	1.4997	1.43328	1.07767
TAG	TAG52:4-FA16:0	nmol/g	103.84	69.6141	170.629	58.5489	140.001	589.561	41.125	58.496	103.081	150.385	155.189	66.5453	91.3524	172.139	197.516	35.8152	172.042	197.825	93.5361	39.4744	12.6969	186.876	267.268	188.482	50.4069	56.3634	316.868	195.091	43.8735	169.86	100.678	109.501	52.5536	37.9845	113.106	62.2959	148.918	106.244	71.6309	74.7572
TAG	TAG52:5-FA16:0	nmol/g	7.54627	6.37527	11.1732	5.25036	11.662	45.299	2.90703	4.39335	8.53216	13.463	15.1175	5.77593	6.00172	14.4553	14.9072	3.47812	12.3721	17.0966	7.58838	3.42084	1.14852	13.2376	19.4955	19.6124	4.55301	3.47547	20.1346	15.8452	4.55344	11.2829	10.3672	7.2723	3.64679	3.28485	8.84823	5.52537	10.6413	9.47065	4.49012	5.48767
TAG	TAG52:5-FA18:2	nmol/g	7.99542	7.30614	13.585	5.86238	12.2003	54.7863	3.24192	4.97153	9.87776	13.7278	17.0952	6.24776	7.68135	15.4376	17.8431	3.50963	12.6676	18.116	7.53538	4.1694	1.60297	15.8599	29.8816	21.966	5.54815	3.90683	21.9827	19.8776	5.20652	13.1498	11.8609	7.58827	3.74827	3.5613	10.4877	6.41851	11.6459	10.2849	5.24329	6.48648
TAG	TAG52:6-FA22:6	nmol/g	0.564948	0.239159	0.681209	0.234201	0.460654	1.64413	0.117597	0.150509	0.593671	0.755069	0.887659	0.282244	0.370039	1.02999	0.72968	0.219326	0.488865	0.945789	0.411499	0.122983	0.0279551	0.843263	0.897847	1.27863	0.156669	0.251894	1.39757	1.23441	0.18122	0.48048	0.692858	0.557947	0.139269	0.118651	0.469039	0.145705	0.880685	0.742318	0.24808	0.435192
TAG	TAG53:2-FA16:0	nmol/g	95.5973	45.8106	161.021	28.4514	78.8605	578.203	34.0199	38.7619	67.5758	118.256	85.8103	39.4772	81.5717	141.855	145.255	20.5417	151.826	116.038	62.5801	19.1975	7.17729	176.811	281.113	123.269	33.0089	71.4417	411.216	173.585	32.2445	231.47	66.0638	142.905	59.8948	29.1878	101.702	43.2962	169.555	78.7318	81.7004	49.4282
TAG	TAG53:2-FA17:0	nmol/g	542.096	326.356	1073.1	196.147	480.954	2881.03	285.456	239.516	457.522	586.286	643.124	235.332	498.378	782.611	963.276	141.069	826.637	760.645	422.725	129.243	48.2123	1209.22	1469.64	797.426	235.467	444.261	2028.02	1132.52	188.55	1391.44	377.263	629.268	331.143	181.808	560.584	291.388	798.603	473.356	505.977	404.564
TAG	TAG53:3-FA16:0	nmol/g	14.4194	7.76756	25.8095	5.09444	11.6796	99.0078	4.33504	5.68569	10.8158	23.0371	14.9463	7.26281	12.8665	23.0917	27.3903	3.70653	23.0134	19.5053	12.232	3.95481	1.36007	29.2346	40.39	21.9038	5.22478	8.58716	57.5467	25.903	5.78803	28.8733	12.1462	18.3368	7.83843	4.68998	16.3886	7.59204	26.5494	12.9522	9.68736	6.87502
TAG	TAG53:4-FA18:2	nmol/g	13.5687	12.2174	31.0571	7.79606	17.3708	104.111	6.48611	6.90256	15.1784	19.8642	26.7698	8.58662	16.6106	23.0407	35.4218	5.06852	24.0029	27.1091	11.0752	5.15418	2.1015	34.9756	75.2452	37.1068	10.6782	11.587	54.1355	43.2109	8.11738	52.545	16.4852	15.7114	8.55605	5.65063	22.1526	11.9042	24.088	16.0777	14.2371	11.7651
TAG	TAG54:2-FA18:0	nmol/g	2326.57	1472.65	5040.64	878.045	1643.42	13235.5	1106.64	1045.56	2247.5	3097.92	2644.8	1396.48	1949.56	3199.79	4969.86	613.955	3830.59	3787.94	2284.04	497.126	170.588	5587.68	6059.06	3340.8	932.255	1709.52	9697.16	4600.14	742.319	6100.06	1663.77	2984.8	1437.96	733.001	2443.63	1146.34	4432.26	2113.33	2418.22	1945.44
TAG	TAG54:3-FA16:1	nmol/g	5.99195	3.41124	10.516	2.41128	5.03273	32.5919	3.0581	2.14666	4.90162	7.38685	7.34109	5.14645	5.39755	7.49102	9.37442	1.32202	9.00815	9.94767	3.52969	1.44955	0.445737	7.89286	26.7906	6.92037	2.11388	5.11423	21.3712	8.52099	1.50563	20.9102	3.40748	10.3544	3.6189	1.39666	5.42977	2.40292	7.3576	3.63572	7.10664	3.05503
TAG	TAG54:3-FA20:2	nmol/g	10.0121	4.38474	16.5251	3.9937	9.28365	51.4898	4.3423	4.35175	5.85834	11.4653	10.4615	7.66751	7.61081	12.2187	15.4666	2.11566	12.6964	11.6971	6.6532	2.49043	0.98909	21.0329	30.1939	15.6733	3.91752	7.75953	40.3541	16.9182	3.30707	24.3534	6.94073	15.4313	6.47858	3.12595	9.81516	4.48087	14.9121	7.47506	9.19163	5.69284
TAG	TAG54:4-FA18:2	nmol/g	214.988	184.59	471.571	118.423	257.044	1706.63	104.667	131.531	211.499	359.152	390.679	179.479	219.396	316.688	565.226	76.522	410.378	374.956	205.198	76.7453	27.0273	509.121	934.924	451.392	130.164	156.575	830.108	490.582	95.2624	713.089	190.046	260.905	142.915	67.7377	291.263	137.808	376.03	198.183	236.201	177.586
TAG	TAG54:4-FA20:1	nmol/g	1.15696	0.973285	2.36093	0.566746	1.37964	7.3543	0.399077	0.518917	1.4459	1.70141	1.94028	1.00214	0.874752	2.26024	1.97174	0.381367	1.79886	3.02414	1.03424	0.401325	0.24494	1.99285	4.35163	2.36131	0.675875	0.81286	4.45285	2.56673	0.535688	2.89236	1.37946	1.78887	0.718814	0.488996	1.15714	0.845754	1.93656	1.42515	1.06023	0.98859
TAG	TAG54:5-FA20:4	nmol/g	8.617	2.91242	9.71183	3.62731	10.0848	52.6889	4.33188	5.13007	3.87854	13.8903	15.0611	9.0032	9.1533	12.0973	13.6575	2.37299	12.604	7.65307	7.247	2.85745	3.1329	23.2447	29.5388	36.546	4.85987	8.93485	53.7285	13.8077	4.42753	13.5071	8.12383	15.3046	7.52216	3.48782	10.5974	3.12465	16.3823	8.59868	8.68535	4.91127
TAG	TAG54:5-FA20:5	nmol/g	2.07571	0.940659	4.46281	0.810112	1.81777	11.2399	0.623538	0.89573	1.69489	2.73512	3.18955	1.17018	1.55298	4.37025	3.31117	0.684346	2.6643	2.88804	2.24613	0.635718	0.204571	5.18402	3.45669	5.61971	0.821541	1.14528	9.22502	3.06386	0.669703	2.63173	2.08207	2.86762	1.07215	0.768475	1.8114	0.80967	4.19796	2.75852	1.51591	1.1321
TAG	TAG54:7-FA16:1	nmol/g	0.372917	0.322109	0.706116	0.273179	0.549678	2.88113	0.114436	0.217931	0.504335	0.570258	0.719864	0.196583	0.39529	1.00379	0.824726	0.153118	0.622774	1.03154	0.324414	0.146629	0.0572974	0.872947	1.59335	1.1966	0.231372	0.295868	1.99088	1.51022	0.240884	0.722977	0.66708	0.715029	0.273458	0.204792	0.352156	0.312677	0.802978	0.547469	0.316846	0.333654
TAG	TAG55:1-FA16:0	nmol/g	6.31521	6.05086	11.3626	2.60807	7.33789	29.2129	1.41177	2.82369	11.8846	7.00792	11.846	2.90767	4.37548	19.5894	8.10863	1.89571	6.66941	21.5265	4.49937	1.81252	0.657362	8.57958	12.5731	13.3458	2.66483	2.80793	23.1426	24.419	3.33614	10.0606	9.63509	8.53038	2.96262	3.22421	4.45425	3.6602	11.1529	9.5685	4.00783	4.20116
TAG	TAG55:2-FA18:1	nmol/g	153.32	95.7754	341.842	54.6738	149.923	1094.87	56.7395	67.0016	161.451	230.421	206.023	70.8826	131.983	292.137	303.049	35.7814	316.996	279.554	134.321	33.0689	11.7459	328.609	480.1	253.959	56.4305	114.286	671.688	381.499	49.5631	491.875	112.395	239.167	95.5908	44.7703	149.69	77.6076	316.905	153.553	172.051	119.89
TAG	TAG55:6-FA20:4	nmol/g	0.28602	0.156888	0.773245	0.0172904	0.348447	3.82509	0.122216	0.145694	0.352815	0.409873	0.861608	0.0613354	0.345353	0.753679	0.629462	0.085178	0.776339	0.465931	0.209487	0.167899	0.168725	1.2289	1.66397	1.72457	0.233073	0.369765	1.62673	1.38346	0.214331	0.703249	0.316038	0.516953	0.308041	0.188217	0.599418	0.230324	0.620784	0.324035	0.203711	0.200462
TAG	TAG55:7-FA15:0	nmol/g	0.411322	0.665934	0.502174	0.263354	0.475411	1.42587	0.157325	0.192395	1.28519	0.422191	1.09928	0.294014	0.365383	1.33707	0.378303	0.258534	0.346823	1.40711	0.375227	0.260072	0.123339	0.383031	0.544919	0.999725	0.262847	0.220945	0.677624	1.8556	0.406594	0.591455	0.8194	0.424834	0.262847	0.369031	0.374552	0.329791	0.502623	0.695765	0.186931	0.361538
TAG	TAG55:7-FA22:6	nmol/g	0.694093	0.573839	1.33449	0.325449	0.731328	3.87615	0.253734	0.448837	1.13293	0.985228	1.72233	0.42756	0.769322	1.81114	1.11564	0.296383	0.866779	1.81484	0.682599	0.301322	0.171161	1.55435	1.94953	2.31599	0.372301	0.6153	2.95221	2.65375	0.439246	1.34505	1.32375	0.801328	0.417032	0.367918	0.699322	0.453149	1.49285	1.22612	0.408569	0.489871
TAG	TAG56:2-FA18:0	nmol/g	38.2119	23.571	95.6425	13.6632	27.0229	210.117	16.287	14.005	44.5414	55.0205	47.5955	26.1503	27.1142	66.5839	75.7221	8.54978	62.9946	79.9349	32.7128	7.7658	2.7619	81.5017	98.3595	54.2703	13.9956	27.6285	169.714	84.4612	11.8348	120.415	30.5078	60.9195	21.8327	11.8846	33.5852	17.1056	76.8303	37.3395	38.4604	29.3588
TAG	TAG56:2-FA20:0	nmol/g	26.939	28.2614	57.5807	16.2239	33.5862	177.203	10.5968	14.1032	52.4397	43.3657	55.4917	15.2038	21.5409	79.9626	51.7066	7.94362	48.9078	105.539	25.0161	8.71074	2.8168	56.6347	87.1395	61.8511	14.0355	18.244	116.363	96.7443	11.7361	87.4043	32.793	43.8485	15.885	12.0212	25.7983	18.4117	57.7415	38.7198	28.8414	29.0546
TAG	TAG56:4-FA20:1	nmol/g	6.12786	3.85599	15.4582	2.56241	5.62803	40.5272	2.90731	2.27938	5.0191	9.83072	9.13457	5.85027	4.36721	7.97533	12.0816	1.44504	11.9868	9.97862	4.66192	1.73163	0.500451	11.8962	24.6965	9.77454	2.43248	4.87885	26.4377	10.6279	1.82451	26.1319	4.16038	11.1605	4.07095	1.4422	6.59945	2.94032	9.79448	4.44255	7.34994	4.00044
TAG	TAG56:5-FA18:2	nmol/g	1.58217	0.959693	2.8137	0.987059	1.59211	9.44571	0.686678	0.74752	1.31608	2.42985	2.29868	1.44771	1.26381	2.08432	3.19992	0.539999	2.41161	2.29877	1.23399	0.542553	0.184547	3.4147	5.67544	3.5652	0.876558	1.11039	5.6514	3.474	0.695782	4.59761	1.39392	2.01045	0.899675	0.513504	1.93197	1.02428	2.60745	1.63596	1.35716	1.09513
TAG	TAG56:5-FA22:4	nmol/g	4.81696	1.34657	5.90958	1.37619	4.04987	20.2577	1.55534	2.11439	2.01452	6.24222	5.05389	3.7547	3.59318	4.92975	7.12883	0.820561	5.98554	4.16589	3.61026	0.932426	0.715716	10.0273	15.1235	9.87855	1.68427	3.70225	25.3556	7.89095	1.7184	8.77322	3.35448	7.37268	3.34768	1.28323	4.38781	1.23564	8.39742	3.86483	3.93974	1.99112
TAG	TAG56:6-FA18:1	nmol/g	9.14108	3.84728	10.7754	4.45724	12.243	57.9579	4.1525	5.54984	5.33712	15.5933	20.2538	7.91544	9.64796	15.6904	16.2886	2.55218	15.2393	11.832	9.17066	3.10109	2.74694	20.4459	32.0717	28.8518	4.6067	7.30745	42.538	17.337	4.19587	16.6527	8.70085	13.9815	6.65213	3.0275	9.92271	3.07443	15.7288	10.2397	8.89592	5.36164
TAG	TAG56:6-FA20:5	nmol/g	12.3983	3.81816	26.0572	2.05795	5.84744	57.3901	2.52158	2.9801	7.29122	16.7199	8.37158	4.30799	7.09931	17.3417	20.8624	1.92213	16.3104	12.3201	11.2706	1.52825	0.61327	27.0219	16.5634	13.1076	2.10483	4.48221	45.9621	11.993	1.33986	17.1865	5.81076	15.1159	3.74304	1.97861	7.29655	2.48526	20.1153	8.76797	8.36625	4.02294
TAG	TAG56:7-FA20:5	nmol/g	32.1647	8.12952	66.9932	4.89989	13.1352	188.21	7.16743	6.08022	15.2515	43.5885	15.146	10.529	19.8906	38.9397	59.9373	4.43191	48.4425	25.4595	28.2179	2.90515	1.02014	61.1031	47.9517	22.1194	3.58224	12.7807	124.843	23.2516	2.43214	52.9203	8.91204	36.4489	10.5928	3.34284	19.2489	4.89304	50.5199	15.8932	21.2324	7.94664
TAG	TAG56:8-FA18:1	nmol/g	55.2915	38.9909	136.441	18.5943	47.203	360.854	16.1121	20.7946	73.2026	92.3017	75.2273	21.6858	42.9768	132.948	114.492	12.7679	100.954	127.413	52.0144	11.1322	3.78002	140.89	143.211	98.1049	19.7886	35.4254	267.603	176.17	19.8011	144.188	56.8884	88.072	29.7602	20.7416	48.8553	29.3509	141.542	71.2999	50.4175	44.4308
TAG	TAG58:10-FA18:2	nmol/g	0.385986	0.891676	1.10176	0.27638	0.714211	3.38463	0.156634	0.175394	1.36863	0.933929	1.46861	0.295817	0.313394	1.72542	0.734746	0.191028	0.649901	2.38035	0.373986	0.251366	0.0506699	1.19603	1.57912	2.52791	0.396185	0.342647	2.27377	3.40666	0.446502	1.35732	1.29788	0.798458	0.322788	0.494136	0.559617	0.52218	1.17765	1.36041	0.437915	0.565655
TAG	TAG58:3-FA18:1	nmol/g	3.34382	3.12805	5.56418	1.54224	2.95623	17.6318	1.34835	1.24108	6.12982	4.99233	7.07444	2.28934	2.30769	7.4953	5.24582	0.840641	5.42417	10.5132	2.2568	0.959302	0.222641	4.36947	7.69917	5.59589	1.18124	1.82407	11.6501	9.15244	0.968142	9.97546	3.18843	5.3992	1.84431	0.803676	1.87359	1.19087	4.50485	3.28344	3.44034	1.81985
TAG	TAG58:6-FA20:4	nmol/g	0.245475	0.155075	0.449975	0.107575	0.214775	1.90148	0.117575	0.135375	0.154575	0.376875	0.401975	0.238175	0.187775	0.477375	0.499575	0.110275	0.430475	0.291575	0.175275	0.150275	0.0455738	0.363533	0.472949	0.508042	0.146721	0.188545	1.07473	0.311421	0.104993	0.57823	0.107589	0.324689	0.154797	0.0860518	0.26652	0.0893209	0.469391	0.203448	0.249502	0.183738
TAG	TAG58:7-FA18:1	nmol/g	2.57048	1.55181	3.78194	1.27199	3.72888	17.204	0.924918	1.60938	2.60954	5.25767	7.03153	1.95924	2.14683	5.19299	5.12121	0.775609	4.8344	5.3044	2.79416	0.824547	1.05317	4.87261	9.85439	8.71168	1.19358	2.09854	13.1889	7.26874	1.63159	5.83874	2.94223	4.68594	1.93138	0.952655	2.46147	0.8665	5.39481	3.41608	2.40666	1.60573
TAG	TAG60:12-FA22:6	nmol/g	0.104305	0.100042	0.195821	0.0663158	0.118705	0.661737	0.0620526	0.102316	0.120411	0.0924632	0.160105	0.111695	0.0936947	0.283832	0.190989	0.0985263	0.162568	0.208611	0.0498316	0.0690632	0.0220602	0.138844		0.247668	0.162972	0.0756637	0.376267	0.152898	0.105264	0.334105	0.0847428	0.105886	0.101408	0.136481	0.108	0.0691965	0.19991	0.072057	0.0316367	0.115213
TAG	TAG36:0-FA12:0	nmol/g	0.338606	1.63003	1.75349	1.12556	0.0561835	0.58858	0.399601	0.613284	0.362405	0.46885	0.587506	0.54607	0.221589	0.151945	0.226112	0.127467	0.116614	0.494515	0.0971675	0.0884619	0.0682084	0.459559	2.12035	0.492099	23.0813	0.36405	2.54709	1.09161	0.215632	0.397956	0.406402	0.681999	0.314619	0.348401	0.182968	0.362063	0.431117	0.226562	0.211534	0.339334
TAG	TAG44:0-FA14:0	nmol/g	18.2922	7.20664	26.5707	4.4089	9.23747	80.6089	3.23558	2.87034	17.3092	15.459	16.5308	3.9837	20.4942	25.207	26.0467	2.32471	11.6998	35.4209	9.59504	2.39916	0.937305	23.2959	46.3826	16.5929	4.1189	6.71657	73.2127	34.0935	4.27126	14.5108	22.5033	20.6931	3.93508	4.64322	12.648	5.47272	25.1059	15.7055	6.43623	6.76728
TAG	TAG44:1-FA12:0	nmol/g	1.81918	0.779204	2.50258	0.615625	1.18328	10.5511	0.446878	0.432501	1.88378	2.07392	2.04583	0.486166	2.34603	2.94356	3.17008	0.394472	1.83972	3.83672	1.22197	0.415739	0.184176	3.08414	9.12139	2.15743	0.669524	1.05274	9.15468	4.90675	0.560374	2.66323	2.64243	3.31433	0.630287	0.632427	1.66471	0.787948	3.06892	1.99419	0.953575	0.976166
TAG	TAG44:3-FA18:2	nmol/g	0.591061	0.267804	0.969506	0.184668	0.501203	3.59678	0.190416	0.252945	0.391535	0.883805	0.655889	0.370662	0.440797	0.780239	0.960042	0.147522	0.804561	0.958539	0.416564	0.145753	0.0675895	0.760829	1.75867	0.76676	0.174457	0.323847	1.98964	0.869487	0.236787	0.981949	0.40162	0.78086	0.308405		0.527063	0.250663	0.606403	0.471	0.459138	0.273939
TAG	TAG45:0-FA14:0	nmol/g	9.57082	7.22995	15.8214	3.3494	7.98769	37.2458	1.84632	2.32201	17.3068	8.92254	14.9193	2.30693	11.1089	24.0337	12.8989	2.07485	5.85125	29.4298	5.91808	2.0601	0.844908	15.7436	25.5053	16.9854	2.96937	3.975	33.4919	41.3946	4.76612	8.50248	22.0778	11.3794	3.05807	5.22422	8.40776	6.04343	14.2468	17.8691	3.71105	5.95731
TAG	TAG46:0-FA14:0	nmol/g	70.7723	32.6884	125.983	20.5352	37.4201	297.757	16.0571	13.626	69.4019	65.0182	65.0765	20.1327	70.2555	97.3238	102.081	12.043	52.7249	130.152	43.6386	11.6517	3.65275	102.877	175.948	65.3782	16.5633	32.2599	266.07	130.357	17.7516	72.6367	79.5536	84.3182	19.8512	21.8736	55.1466	26.5152	104.91	62.5964	32.0565	32.5524
TAG	TAG46:1-FA18:1	nmol/g	38.6929	15.9647	60.5601	10.5797	20.8061	193.54	10.7335	8.67995	30.823	42.687	35.1586	12.3647	39.0231	47.3684	63.6558	6.09395	41.0466	62.2719	25.9869	6.73212	1.87453	68.8319	123.92	42.5189	10.6206	23.5543	174.002	70.9964	8.92373	60.1834	34.782	53.7368	12.9926	9.88998	33.7813	13.6624	64.0637	32.2004	24.5796	20.7837
TAG	TAG46:3-FA14:0	nmol/g	0.863746	0.563167	1.00254	0.356574	0.698694	4.65484	0.203698	0.271104	1.21677	1.12597	1.35604	0.30986	0.989723	1.63401	1.44286	0.218898	0.884517	2.48983	0.670125	0.298241	0.110032	1.01733	3.6714	1.34674	0.304322	0.453651	2.5097	2.0156	0.344544	0.926951	1.38985	1.28248	0.312413	0.292186	0.821311	0.514215	1.10414	1.00589	0.391585	0.44637
TAG	TAG46:3-FA16:0	nmol/g	0.647742	0.534302	0.782606	0.364186	0.894148	3.62965	0.194612	0.284732	1.10033	0.819847	1.03914	0.237638	0.595406	1.77266	1.04881	0.261592	0.727558	1.96917	0.516675	0.247762	0.112708	1.24379	2.26447	1.35765	0.351908	0.439241	2.1555	2.18706	0.336064	0.727259	0.947781	1.04374	0.223871	0.274107	0.648041	0.508798	0.98681	1.11742	0.4404	0.397893
TAG	TAG46:3-FA16:1	nmol/g	1.17426	0.790194	1.09734	0.657664	1.54155	7.96609	0.308733	0.575531	1.48261	1.17962	1.39043	0.542437	1.57215	2.37723	1.38106	0.355958	0.960881	2.85779	0.532463	0.439677	0.154553	0.98043	16.814	2.11296	0.691636	0.722453	3.90666	3.7423	0.494476	2.41401	1.17222	1.76709	0.540935	0.613192	1.39203	0.561596	1.48506	1.25965	1.09938	0.66292
TAG	TAG47:1-FA16:0	nmol/g	32.2545	20.9803	52.7975	11.1414	26.6206	155.608	8.97208	9.14266	42.1928	27.811	43.0024	9.20597	40.0221	61.1218	46.8327	7.9318	24.1829	77.4032	18.2323	7.46525	2.0888	40.5016	92.9629	41.0929	9.55763	15.1732	83.58	71.1049	11.2865	39.8558	37.0483	27.7506	9.89614	11.9781	26.6809	14.3408	37.6557	31.5765	13.6679	13.4857
TAG	TAG48:0-FA14:0	nmol/g	141.303	82.1519	264.056	50.8547	85.2032	487.058	42.1784	38.011	150.524	143.074	134.218	59.111	124.695	210.001	206.942	33.6611	120.093	252.758	107.969	31.8902	8.36213	236.162	252.199	144.574	42.6435	68.7559	432.355	259.025	39.011	143.723	141.347	161.843	45.3193	54.4413	105.39	64.1047	205.158	139.399	71.9933	80.4079
TAG	TAG48:0-FA18:0	nmol/g	194.316	122.688	363.757	72.6855	121.718	649.302	55.7234	54.0251	233.64	200.58	193.248	82.9185	172.499	323.551	287.834	47.9539	167.458	375.681	156.435	44.2713	11.3398	329.397	318.421	212.107	61.1304	90.3567	609.61	385.103	56.5987	195.418	210.615	223.626	64.4587	81.0018	144.539	91.5521	288.727	212.55	95.6528	115.193
TAG	TAG48:1-FA18:1	nmol/g	407.462	177.138	660.704	114.094	223.832	1939.61	117.569	94.0735	299.913	384.242	331.172	146.109	388.061	464.716	606.814	71.9082	361.222	570.63	246.632	71.0387	22.6797	692.621	1157.28	414.229	118.376	248.376	1613.67	630.725	96.6696	616.655	317.766	506.874	149.048	120.327	395.67	155.607	605.102	313.319	248.032	184.867
TAG	TAG48:2-FA16:1	nmol/g	89.6461	41.962	119.325	31.446	75.1313	531.233	29.956	23.6401	79.4747	83.8472	93.3318	37.5205	103.795	110.316	126.006	16.9607	81.1802	150.139	44.7821	20.3988	6.47475	115.967	695.28	110.01	33.0977	69.1472	335.756	168.639	27.798	226.313	75.889	135.449	39.8244	26.7723	110.22	37.2102	124.201	62.9737	84.766	39.4116
TAG	TAG48:4-FA14:1	nmol/g	0.961331	0.585955	0.958468	0.505153	1.41241	6.26743	0.224806	0.46247	1.33134	1.06943	1.59576	0.347933	1.02227	2.07833	1.39836	0.299703	1.16616	2.6954	0.554189	0.407439	0.127706	1.18746	6.82038	2.03348	0.63472	0.486345	2.51879	2.18647	0.583106	1.53755	1.19589	1.09197	0.486807	0.504242	1.18203	0.60008	1.10836	0.891633	0.520408	0.412216
TAG	TAG48:4-FA18:1	nmol/g	0.810192	0.702161	1.36009	0.528091	0.970781	5.43257	0.333162	0.42088	1.01223	1.28996	1.2987	0.334073	0.833875	2.13016	1.74676	0.259289	1.27629	2.02167	0.656253	0.382532	0.164449	1.37539	3.59425	1.44707	0.607891	0.582718	2.29932	2.25876	0.468725	1.44355	0.899745	1.00604	0.502802	0.456303	0.904911	0.538638	1.19655	1.1097	0.775638	0.606462
TAG	TAG49:0-FA17:0	nmol/g	71.1093	60.783	156.389	31.9832	58.4055	246.341	24.9403	24.8105	114.999	76.0857	94.5156	29.9104	72.3784	154.997	108.481	24.6222	66.983	168.666	59.7833	22.7773	6.0504	122.985	131.091	103.939	30.0205	41.4861	190.185	184.722	31.5793	82.9514	100.077	78.8631	31.0039	38.4899	59.2292	48.9898	104.203	98.3565	39.9423	53.7861
TAG	TAG49:2-FA18:1	nmol/g	51.3091	36.1546	77.0785	19.4432	44.4549	268.079	19.5883	17.2997	61.4116	51.9001	67.3898	16.9537	66.7788	86.8085	83.4752	13.489	52.7527	104.537	30.3537	13.3554	4.59088	79.5666	211.716	83.9399	22.7966	36.9564	148.368	120.097	21.4531	105.509	52.5565	52.8232	22.5768	19.4505	57.5354	25.2078	65.7221	50.6526	35.4553	26.8807
TAG	TAG49:3-FA18:3	nmol/g	2.5973	3.33869	3.39316	2.14477	4.36145	10.2092	0.762158	1.57189	6.83593	3.56593	7.65052	1.19962	2.44716	10.0686	3.85462	1.4438	2.89841	12.4382	2.71109	1.43512	0.688686	5.23716	5.65669	10.076	2.11183	1.43126	6.5036	12.2154	2.42929	3.21319	8.44909	3.27785	1.29801	2.18955	2.97484	2.90689	4.54163	7.82367	1.49363	3.02391
TAG	TAG48:3-FA16:1	nmol/g	13.2195	7.84243	14.4479	6.88041	16.482	84.6374	4.08572	5.45672	15.0493	13.4042	15.4479	5.67045	16.0714	22.4424	18.6982	3.21442	12.0869	28.7427	5.92605	4.56198	1.14825	14.7802	156.82	21.5367	6.82292	9.66708	43.7602	33.8718	4.59825	34.5093	12.3748	18.1015	5.77856	4.6072	16.9763	6.14074	16.5878	10.0105	14.249	6.96736
TAG	TAG50:3-FA18:1	nmol/g	130.66	83.2616	189.612	63.5176	138.152	821.819	56.1291	54.2701	128.877	155.548	160.266	67.7667	152.97	183.453	223.828	33.9435	164.71	234.618	81.6153	39.0633	13.9922	220.654	1016.31	229.311	72.4719	112.795	502.093	295.564	50.8659	399.476	118.206	203.353	73.6034	46.5098	180.479	68.8341	197.903	110.592	150.606	84.6968
TAG	TAG50:5-FA16:0	nmol/g	0.5631	0.578351	1.02703	0.390109	0.69431	2.5751	0.239408	0.299779	0.894914	0.630149	1.15075	0.384063	0.522131	1.23729	0.81063	0.255651	0.644678	1.39782	0.527455	0.265758	0.160021	1.26929	1.51307	1.19871	0.55379	0.426764	1.99543	1.80169	0.428698	0.474625	0.913113	0.700517	0.267226	0.476438	0.65471	0.499644	0.760464	1.0289	0.439575	0.533364
TAG	TAG50:5-FA18:3	nmol/g	1.2112	1.22386	1.61523	0.952821	2.07095	6.69766	0.312069	0.786215	1.9122	2.16386	2.46703	0.775387	1.2229	2.64874	2.17739	0.500505	1.76018	3.9629	1.00914	0.731378	0.219752	1.61514	6.98855	3.26975	1.12144	0.702171	3.45391	3.55855	0.778845	2.12166	1.73504	1.48905	0.566719	0.497468	1.37729	0.996665	1.4618	1.81822	0.964023	1.11208
TAG	TAG51:1-FA17:0	nmol/g	285.12	187.537	583.515	105.776	222.519	1327.11	121.565	107.625	315.187	281.151	335.89	109.736	267.242	480.205	471.94	79.8298	321.676	508.679	220.044	75.4594	24.3647	533.251	649.425	409.416	122.261	200.021	962.301	624.658	120.581	494.561	273.98	299.071	141.448	125.007	274.412	162.398	431.677	299.991	190.974	191.879
TAG	TAG51:2-FA18:2	nmol/g	35.4539	40.4302	79.3405	19.2061	36.7346	161.663	12.7334	15.4095	57.879	44.3717	67.9798	18.5952	34.2602	79.7168	69.3685	14.707	36.9094	87.091	31.781	14.0718	5.15307	79.2199	77.8425	92.7972	24.0541	19.2514	106.216	114.399	26.4128	50.841	66.4558	34.7152	17.1565	23.9093	38.9288	31.8136	59.7918	61.3024	21.2902	29.8555
TAG	TAG51:4-FA16:0	nmol/g						12.2056								0.289488				1.85269		0.687488
TAG	TAG51:4-FA18:1	nmol/g	0.802294	2.67042	2.79028	1.60444	3.02569	19.8864		0.0194988	5.07887	3.09474	6.19245		0.956542	8.10258	3.45028	1.10391	2.13505	11.4517	0.839893	1.49219		2.73035	14.4255	12.0926	1.46462		6.852	12.4493	0.376709	1.23169	4.367			1.12117		0.491551	1.15282	4.2145
TAG	TAG51:5-FA18:3	nmol/g	0.532482	0.764609	0.745966	0.495692	0.908389	3.42375	0.214566	0.395714	1.05869	0.878197	1.39747	0.244263	0.684181	1.37916	1.08591	0.382681	1.03212	1.93728	0.550878	0.330052	0.131473	0.889548	2.87041	2.22048	0.550777	0.356203	1.49245	2.47306	0.460076	1.04853	1.20221	0.491966	0.407273	0.40866	0.85581	0.555052	0.826693	1.08112	0.476599	0.683882
TAG	TAG52:1-FA16:0	nmol/g	2159.53	1216.68	4172.11	808.757	1532.36	9509.76	880.266	929.453	1968.91	2229.6	2029.05	1214.25	1691.36	2979.65	3543.03	543.58	2504.07	3151.7	1775.39	504.08	165.35	4726.44	4734.13	2711.54	862.951	1548.53	8906.37	3976.07	760.829	3996.43	1748.1	2737.47	1181.25	847.169	2050.69	1104.05	3658.45	1996.2	1742.56	1564.81
TAG	TAG52:2-FA20:2	nmol/g	2.09049	1.01313	3.43221	0.947195	1.47898	7.42017	0.635949	0.679844	1.99536	2.02678	2.30997	1.31216	1.44313	2.82263	2.92715	0.50161	1.92014	3.26264	1.408	0.530548	0.104597	3.39594	3.81161	2.97981	0.806154	1.09427	6.3241	3.5769	0.809668	2.92207	2.16734	2.43742	0.790226	0.780622	1.37536	1.11711	3.08053	2.02375	1.21046	1.25684
TAG	TAG52:4-FA18:3	nmol/g	83.7015	60.0046	132.484	50.3696	118.9	467	33.0648	52.257	91.9096	126.201	134.704	50.6977	72.4325	154.941	155.782	29.1346	147.517	179.941	80.628	32.1463	9.9073	147.157	215.885	156.704	42.1809	47.361	250.361	175.267	36.7625	135.383	84.5861	93.9695	42.9331	31.1918	91.025	52.8737	124.067	91.1338	59.7593	62.9703
TAG	TAG52:5-FA18:1	nmol/g	7.03445	7.02247	9.71704	6.09107	13.8938	48.171	2.91724	5.6751	10.3545	11.3816	15.4334	4.37264	6.96097	15.5703	13.6604	2.94521	13.5965	20.2262	5.93368	3.88987	1.28123	12.0418	37.4147	18.9989	5.35203	4.44803	22.3125	20.9096	3.8915	16.2279	8.11015	8.96612	3.89403	3.29474	9.26211	6.12957	10.2003	8.64134	6.56379	7.15801
TAG	TAG52:6-FA14:0	nmol/g	0.438322	0.262027	0.806499	0.204325	0.280805	2.31139	0.10059	0.108338	0.591645	0.561108	0.60778	0.200679	0.249083	0.964928	0.736127	0.199585	0.444885	1.01096	0.406691	0.209977		0.700748	0.591361	0.735723	0.146236	0.171975	0.8668	0.915786	0.147793	0.422506	0.455613	0.438489	0.140736	0.110224	0.214214	0.152982	0.583992	0.468482	0.168031	0.179343
TAG	TAG52:6-FA18:1	nmol/g	0.997242	0.829235	2.27915	0.38438	1.11136	6.37823	0.284595	0.417085	1.26196	1.19848	1.63525	0.537969	0.972978	2.41726	1.87253	0.420601	1.20165	2.28073	0.867654	0.424382	0.149968	2.03829	3.19009	2.42185	0.727541	0.749222	3.80174	2.50362	0.49785	2.00162	1.27315	1.33918	0.540716	0.434666	0.902473	0.652712	1.55512	1.20613	0.858864	0.842139
TAG	TAG52:7-FA18:1	nmol/g	32.5093	25.9698	65.1568	12.9495	27.4305	158.637	11.7428	12.3577	44.9422	35.092	43.5501	12.6414	29.46	66.4473	55.5689	9.57393	35.7149	71.4558	25.8898	8.34126	2.50547	63.7314	68.9095	50.8354	13.5098	19.1214	108.522	83.1938	13.6071	53.2843	35.7357	33.7281	14.45	14.4067	28.2412	19.4651	51.2001	40.5553	18.9821	21.5064
TAG	TAG53:1-FA18:0	nmol/g	354.733	292.397	816.398	147.151	296.798	1683.12	148.041	158.69	495.536	446.861	478.474	152.272	303.094	760.404	684.111	115.007	490.389	759.345	354.493	98.7072	33.8271	858.297	686.79	571.38	161.496	233.74	1292.45	983.183	163.194	645.55	383.161	398.4	184.938	172.816	320.076	225.292	687.914	478.966	254.887	326.065
TAG	TAG53:2-FA18:1	nmol/g	1086.1	639.726	2088.35	387.451	943.07	5978.94	549.08	468.421	916.542	1183.89	1263.05	463.67	1017.42	1561.22	1983.53	272.347	1708.83	1556.33	829.522	249.878	94.0006	2360.12	3033.49	1580.05	451.412	900.904	4043.61	2236.1	380.348	2915.51	748.504	1245.06	665.231	355.28	1147.27	561.677	1648.49	938.824	1021.66	783.161
TAG	TAG53:4-FA17:0	nmol/g	11.6193	12.824	22.9445	8.64077	19.6479	70.0953	5.54491	8.48321	19.1839	19.6267	27.6608	6.44875	11.4129	31.1545	26.8763	5.84273	24.4587	33.7277	13.3814	5.58692	2.37509	31.331	38.8528	39.6113	10.55	7.8554	43.6278	47.1425	8.9025	27.5726	19.6814	14.8062	7.81579	7.85176	16.694	12.904	23.242	23.658	10.712	15.8714
TAG	TAG54:1-FA16:0	nmol/g	33.4256	31.4407	65.9641	18.1414	38.8128	158.737	11.8039	16.5076	59.754	39.1046	57.0826	19.3564	25.0795	98.6378	46.3595	9.91843	38.9791	113.065	26.4726	11.0469	3.44014	55.5838	74.9483	63.3101	15.3583	20.0245	119.198	101.087	16.6835	58.5067	45.3519	47.0645	17.2062	17.6832	25.8744	22.8184	57.49	46.6059	23.9192	26.8865
TAG	TAG54:1-FA20:0	nmol/g	28.9833	29.7097	53.1059	18.3105	35.3509	149.71	10.916	16.2128	58.9753	36.9772	51.9167	15.568	23.5799	89.1559	44.6571	9.36957	36.4872	108.51	24.7296	10.8351	3.09687	49.9905	72.2711	57.5747	14.569	18.8985	105.075	96.276	14.9635	54.4429	41.4722	38.9516	16.0367	16.4143	25.747	21.5034	54.3427	42.5266	22.4562	26.1089
TAG	TAG54:1-FA20:1	nmol/g	13.1634	8.74804	27.2634	5.207	10.5521	56.6916	5.3041	5.29887	16.0498	14.3788	14.1669	8.76477	9.01232	24.3071	18.7904	3.31121	14.8203	28.8784	9.88154	3.62947	0.956773	23.8158	28.3512	18.1701	5.088	8.38522	49.7538	28.3998	5.08285	28.0339	13.2021	18.8205	7.17886	5.40885	10.5134	6.94343	21.6773	14.1937	10.143	9.06452
TAG	TAG54:2-FA18:2	nmol/g	89.7269	81.2481	240.417	43.4999	71.4424	456.657	34.7423	39.5448	126.79	151.101	128.276	65.1107	77.8276	163.345	237.926	33.8036	120.77	181.508	114.977	25.8606	9.34252	292.509	196.73	180.128	46.9192	51.4658	366.486	257.236	46.6014	179.414	119.771	106.862	46.3229	45.9358	97.8419	62.4452	220.509	129.676	73.1773	90.8243
TAG	TAG54:3-FA18:2	nmol/g	268.306	232.606	687.435	130.8	236.877	1773.42	114.239	131.18	313.074	452.381	419.223	199.331	249.944	441.188	729.62	93.1012	411.128	514.614	293.253	79.9706	27.7779	719.47	722.467	515.554	135.38	164.883	1033.71	605.468	117.9	634.742	274.158	287.402	139.677	99.3155	309.523	162.175	517.205	295.77	219.45	222.075
TAG	TAG54:3-FA20:1	nmol/g	10.5618	4.94702	19.6337	3.66966	8.06603	54.9423	4.96196	3.49008	8.3015	11.6871	11.07	8.38667	8.00453	12.5845	15.237	1.92783	14.1256	14.5762	5.81868	2.26949	0.727761	14.6369	41.5733	11.555	3.38889	7.77015	33.9569	14.5651	2.59145	32.5031	5.67998	16.7877	6.10133	2.40589	8.91803	3.88082	11.5329	5.62834	10.4094	4.76562
TAG	TAG54:4-FA18:1	nmol/g	450.542	372.852	993.155	255.134	561.129	3484.2	227.732	276.902	462.691	766.822	794.188	372.04	459.728	701.058	1185.51	158.841	910.563	826.403	440.228	159.787	56.6811	1020.44	1875.08	910.609	257.305	334.198	1710.75	1011.29	192.393	1439.12	385.668	555.041	294.883	142.117	580.942	282.661	779.967	429.866	492.553	381.953
TAG	TAG54:4-FA18:3	nmol/g	48.23	47.4734	98.9361	34.3336	63.6777	288.23	18.6304	32.4778	79.3889	100.522	98.3968	31.0076	41.3073	118.284	124.469	20.2053	109.362	147.219	67.7195	18.6434	7.53186	123.429	132.147	129.355	31.5529	30.1983	179.608	160.474	26.4146	103.159	73.4829	66.491	30.3355	24.6181	59.3919	41.7597	116.438	90.772	46.0341	64.9062
TAG	TAG54:4-FA20:4	nmol/g	2.86481	1.56658	3.88213	1.74526	3.23658	13.7553	1.50264	2.06615	2.31264	4.98078	6.83945	3.36536	2.76754	6.50659	5.00519	1.30982	3.95706	4.29308	3.9939	1.54659	0.808435	9.6793	7.32222	15.0821	1.90899	2.27007	18.4889	6.03824	2.12281	3.32136	4.38805	4.46655	2.28264	1.70568	3.28057	1.34806	6.14753	5.21975	2.4254	2.58343
TAG	TAG54:4-FA22:1	nmol/g	1.01095	1.01282	1.93356	0.662507	1.24478	7.63824	0.569988	0.711394	1.26215	1.66179	2.21165	0.860369	0.999371	1.65164	2.60533	0.427691	2.36659	2.14941	0.944429	0.490113	0.116277	2.36901	4.50388	2.5236	0.610472	0.889805	4.11158	3.12517	0.565704	3.32942	1.11656	1.33154	0.753986	0.290918	1.14104	0.762147	1.9872	0.997411	1.18499	0.89202
TAG	TAG54:5-FA16:0	nmol/g	5.38137	2.96547	6.25739	3.05607	6.79608	30.1249	2.44752	3.48538	4.21437	7.7788	12.4489	5.33543	5.0898	9.72311	8.0276	1.92356	7.18389	7.84283	5.25342	2.73011	1.15703	9.36165	12.8573	17.8998	2.59371	3.63104	22.4965	8.93526	2.90999	5.53955	6.21573	6.40004	2.74512	2.51478	5.17725	2.2413	7.40331	6.43859	3.5788	3.30164
TAG	TAG54:5-FA18:0	nmol/g	5.38494	6.64211	11.2941	4.50856	7.70479	28.3602	2.07419	3.52995	9.83024	11.5776	13.7833	4.22375	4.17208	13.7409	14.1898	2.88931	10.5026	16.437	7.70349	2.65962	1.17424	15.338	14.7813	21.9667	4.51403	3.24127	18.3751	21.3841	4.0346	11.6997	11.8116	6.71664	3.50195	3.6593	7.22322	6.22095	14.0236	13.2311	4.78264	8.18505
TAG	TAG54:5-FA18:3	nmol/g	38.4975	35.4257	69.1066	30.8144	69.8638	277.531	19.4619	31.636	47.8248	78.0673	78.1233	29.5166	35.4983	77.488	97.0891	15.7316	107.761	93.8278	44.4184	17.2781	6.129	78.6855	147.091	94.824	26.0494	26.7523	133.771	108.864	17.3835	107.806	40.1093	54.623	28.7809	14.2595	49.4334	30.0533	68.2719	47.4182	44.8251	44.8197
TAG	TAG54:5-FA22:1	nmol/g	0.400092	0.48093	1.0186	0.297198	0.777241	2.80817	0.265457	0.31139	0.544795	0.848873	1.10702	0.395105	0.411887	0.842736	1.08928	0.212332	1.22861	0.974686	0.454367	0.226429	0.115288	0.970178	1.58723	1.0737	0.39067	0.327041	1.67101	1.37773	0.235281	1.24924	0.489488	0.605083	0.396603	0.203365	0.536237	0.382793	0.883226	0.479156	0.566005	0.464732
TAG	TAG54:7-FA22:5	nmol/g	0.244893	0.244609	0.449168	0.134651	0.219774	1.65652	0.153514	0.14432	0.232191	0.293332	0.367269	0.122139	0.205365	0.442723	0.323949	0.1101	0.338642	0.678279	0.178539	0.140812	0.0127478	0.315805	0.826497	0.558584	0.0783638	0.190022	0.845403	0.452375	0.208817	0.386425	0.255082	0.284998	0.115954	0.0929328	0.289669	0.0944898	0.420234	0.221718	0.181681	0.196695
TAG	TAG54:8-FA20:5	nmol/g	4.12382	1.20092	7.33082	0.621819	2.15552	28.37	1.06472	0.941719	1.83512	6.21742	2.37332	1.39512	3.12922	5.20872	9.18812	0.820319	5.97132	2.61322	3.74772	0.529119	0.164163	9.40849	8.64748	3.29749	0.667507	1.66672	14.4847	3.03553	0.49126	5.88856	1.39912	4.52211	1.17259	0.732947	3.336	0.857682	6.7868	2.23622	2.75032	0.910525
TAG	TAG56:3-FA18:1	nmol/g	111.759	41.919	208.259	30.6117	74.3782	558.183	58.2325	34.103	63.3406	134.278	105.39	93.1912	74.2221	101.985	173.409	17.127	219.127	121.187	68.5358	16.5296	5.36015	155.117	341.713	98.0234	26.2093	86.5312	405.02	129.372	17.0347	424.287	38.114	207.31	70.0331	15.9259	81.0382	32.5202	126.441	49.8486	138.488	54.1932
TAG	TAG56:5-FA20:1	nmol/g	1.06933	0.813777	2.34536	0.656245	1.39067	6.05538	0.481462	0.589939	1.24917	1.99936	1.76184	0.929922	0.737974	1.88113	2.42569	0.31722	2.60466	2.48773	0.935586	0.458633	0.130295	2.01857	4.31699	2.12851	0.560415	0.858774	4.69013	2.49633	0.452423	4.3451	1.01593	2.0292	0.882651	0.428654	1.12153	0.780087	2.02117	1.19697	1.31939	1.02147
TAG	TAG56:5-FA20:3	nmol/g	5.76787	3.39554	9.36329	3.62616	8.46875	36.3574	3.21731	3.962	4.70795	10.5115	9.63429	5.28256	5.05464	8.02239	11.4237	1.57222	14.6848	8.12935	5.05224	2.02126	1.10917	10.8405	22.891	12.3546	3.45298	4.60412	23.1985	12.6656	1.78582	18.6478	3.69764	10.0811	4.15104	1.54074	5.87403	3.34109	9.56935	5.1764	8.01387	4.93926
TAG	TAG56:5-FA20:4	nmol/g	5.76831	2.62705	8.1284	2.57132	5.42664	36.8263	2.42444	2.91356	4.05466	10.5356	11.6186	4.99512	5.14416	9.89506	12.0499	1.80461	9.43779	7.5033	6.84607	2.05166	1.33289	16.2674	16.3315	20.0738	2.9811	4.3491	32.3053	10.2175	2.60262	9.63469	5.32979	7.65154	3.74266	1.98005	5.86516	1.83671	12.5326	6.73263	5.30943	3.99545
TAG	TAG56:7-FA22:5	nmol/g	1.61002	0.879594	2.44222	0.662364	1.90416	10.3124	0.618609	0.959007	1.32793	2.87697	3.74387	1.07398	1.64183	3.09844	2.94395	0.500742	2.61666	2.4882	1.73232	0.564254	0.499382	2.66552	4.59227	4.58225	0.679494	0.893031	6.24189	2.72123	0.823726	2.86976	1.68524	2.22036	0.75115	0.412393	1.68891	0.567767	2.73514	1.82722	1.16718	0.801238
TAG	TAG56:8-FA20:4	nmol/g	1.77042	0.947942	3.35322	0.677309	0.860342	10.6124	0.369743	0.387548	1.18693	1.44902	1.6111	0.624912	0.813643	2.4932	2.19733	0.765417	1.68801	2.36195	1.04134	0.897376		2.37379	2.64989	1.80579	0.645388		5.05059	2.27049	0.241588	2.11249	0.693788	0.634288	0.885988	1.13169	1.55269	0.221787	1.77639	1.09659	0.458087	0.772887
TAG	TAG56:9-FA22:6	nmol/g	0.304403	0.255818	0.63298	0.224091	0.333721	2.25482	0.120952	0.17739	0.375605	0.517486	0.454765	0.199589	0.248697	0.608374	0.700413	0.187338	0.465131	0.50691	0.308591	0.140428	0.0945718	0.624174	0.7945	0.901585	0.166252	0.225129	0.832911	0.608558	0.202432	0.559477	0.345017	0.423391	0.252871	0.162373	0.313881	0.184391	0.490028	0.328431	0.217855	0.220765
TAG	TAG57:8-FA22:6	nmol/g	0.626737	0.485637	1.42494	0.191938	0.662538	4.19764	0.289838	0.180537	0.556238	1.29544	0.707937	0.111437	0.716738	1.15804	1.86534	0.0472375	1.43154	1.34654	0.418637	0.134937		0.9539	1.54338	0.805231		0.250275	1.71451	1.11371	0.0309843	1.18386	0.332962	0.749272			0.540003	0.0836958	1.0183	0.376115	0.250925	0.273383
TAG	TAG58:6-FA18:0	nmol/g	2.32229	1.59789	3.99919	1.50849	2.61089	13.1061	0.801588	1.46379	2.54939	5.16809	7.55009	1.88659	1.97099	5.78189	5.52919	0.798288	3.97739	4.87919	3.87309	0.997888	0.458056	5.55206	5.06814	8.19967	1.22948	1.46734	10.9973	5.91492	1.39473	3.33347	3.26774	2.95836	1.32517	1.0357	2.20191	0.92054	5.28664	4.05393	1.90981	1.85284
TAG	TAG58:7-FA20:4	nmol/g	0.228972	0.215767	0.405932	0.181358	0.229453	1.3689	0.153503	0.16584	0.22608	0.371138	0.263477	0.231478	0.179238	0.472822	0.44516	0.129504	0.356391	0.310705	0.191767	0.0991427	0.0127587	0.389043	0.49573	0.464541	0.216228	0.188251	0.925693	0.438304	0.162282	0.580732	0.185574	0.218905	0.23952	0.137116	0.332152	0.142336	0.421571	0.290521	0.0978945	0.180487
TAG	TAG58:8-FA18:1	nmol/g	4.6984	5.83723	9.18025	2.2272	5.18819	25.7	1.12608	1.95411	13.0145	7.94167	11.2587	2.20834	3.22269	17.8006	7.90757	1.40307	6.27973	20.9185	4.3666	1.53966	0.602119	8.06253	9.46265	12.7202	2.14371	2.44748	20.1632	24.328	2.62335	10.4537	8.28145	7.17418	2.19718	2.47987	3.28625	2.87578	9.88731	9.3188	3.59931	3.85124
TAG	TAG58:8-FA20:4	nmol/g	0.423647	0.268255	0.562448	0.306651	0.289208	1.22156	0.212096	0.255598	0.397802	0.417797	0.465341	0.297504	0.28708	0.393654	0.561491	0.209544	0.407374	0.388974	0.340367	0.343239	0.122084	0.692002	0.569046	0.75411	0.264709	0.305403	1.10021	0.429425	0.236513	0.523217	0.249497	0.395319	0.355109	0.229053	0.40559	0.287382	0.449482	0.377103	0.228859	0.216941
TAG	TAG58:9-FA22:6	nmol/g	0.816201	0.61089	1.81596	0.436371	0.684166	6.8776	0.373618	0.481389	1.09157	1.79092	1.36295	0.614203	0.692059	1.52831	2.33708	0.334836	1.80202	1.54984	0.877687	0.250743	0.174284	2.11543	2.33976	1.77764	0.326165	0.515938	3.86128	1.86731	0.35414	2.50865	0.692975	1.11083	0.481804	0.212072	0.893813	0.360925	1.68495	0.921684	0.800075	0.364475
TAG	TAG44:1-FA16:1	nmol/g	2.6592	1.30558	3.21966	0.90892	1.63798	15.5016	0.605134	0.583189	2.66487	2.82056	2.92075	0.699439	3.23185	3.85706	4.22331	0.45281	2.3466	6.03721	1.49541	0.495266	0.20053	3.76137	14.1764	3.17143	0.79012	1.38891	10.5266	6.2705	0.611262	3.66815	3.26814	3.43896	0.868188	0.638877	2.6274	0.930875	3.89572	2.3784	1.5574	1.38763
TAG	TAG45:0-FA16:0	nmol/g	11.4767	8.86964	17.7581	4.05866	10.2745	47.6544	2.27552	2.78054	20.3926	10.473	18.0453	3.00638	12.6629	26.7774	14.4853	2.79196	7.28606	34.5647	6.92036	2.38809	1.03573	18.3951	29.4098	19.9692	4.12463	5.21028	42.0366	50.4628	5.85787	10.8693	27.2799	12.9943	3.61267	6.31707	9.87815	7.41543	17.8545	21.0615	5.14896	7.1203
TAG	TAG45:1-FA16:0	nmol/g	4.05247	2.27619	6.06958	1.22179	3.02728	18.6675	1.03084	1.05489	4.43166	3.45152	5.21044	1.0836	4.99697	7.62171	6.25163	0.877745	3.4008	8.88502	2.16679	0.656822	0.276014	4.79129	11.3506	5.01331	0.773764	1.86161	12.6366	9.41961	1.1867	4.94716	4.53566	3.73849	1.07091	1.11325	3.11382	1.58827	5.14705	3.92032	1.68876	1.71639
TAG	TAG46:2-FA14:1	nmol/g	9.53356	3.64372	10.1423	2.59401	6.65021	61.6633	2.07756	2.01721	8.02607	8.15691	7.84233	2.56117	12.1552	12.0429	12.5771	1.59815	6.71747	16.3317	3.71247	1.60078	0.57396	10.3043	76.6737	10.7031	2.65496	6.05241	35.6842	17.2648	2.20206	16.9113	8.00298	11.4218	3.43077	2.32123	10.7503	2.81526	11.5829	5.88547	6.55682	3.13225
TAG	TAG46:3-FA18:1	nmol/g	2.43786	1.09043	3.77951	0.881949	2.19142	14.9577	0.832857	0.802946	1.87159	3.34021	2.81913	1.37303	2.21808	3.08849	4.01067	0.588047	3.58859	3.68799	1.71237	0.65819	0.13397	5.04558	13.5002	3.49313	1.038	1.55121	10.6082	4.67541	0.704018	7.21183	1.83678	3.96049	1.16392	0.587148	2.56257	0.93238	3.79008	1.84693	2.57248	1.38849
TAG	TAG46:3-FA18:2	nmol/g	2.11491	1.1266	3.2616	0.746453	1.42883	11.175	0.640069	0.633458	1.66945	2.91468	2.50721	1.0508	1.82475	2.61845	4.43174	0.441138	2.89238	2.86083	1.65094	0.602521	0.166538	3.91336	9.30139	3.19551	0.844372	1.50461	8.34756	3.60997	0.670717	4.83792	1.9955	2.96007	0.805558	0.59967	1.81432	0.981229	3.13332	1.67988	1.66564	1.35674
TAG	TAG47:1-FA16:1	nmol/g	13.1344	12.8583	21.6924	6.31202	15.7087	68.4226	3.50544	5.60523	25.6101	11.7778	24.1913	4.64101	16.0735	34.9343	18.2329	4.468	9.89294	45.1284	8.81412	4.83358	1.44396	18.8598	51.5838	25.944	7.48809	7.04558	38.0019	48.4323	8.61596	18.2826	22.0903	12.8171	5.65394	7.39858	13.1756	8.67952	17.5155	20.4436	7.89155	8.55293
TAG	TAG47:1-FA18:1	nmol/g	25.6437	20.3466	40.3899	9.86192	21.6308	118.245	7.55014	7.80829	37.6934	26.3909	35.9564	7.82516	29.675	52.455	39.8753	6.58664	21.01	66.8437	16.7349	6.17173	2.19969	41.6923	65.0814	40.7051	9.16565	13.0773	76.2321	73.81	10.8884	31.5613	37.0253	24.6079	9.0794	11.1639	22.6666	13.3552	33.4225	34.4965	11.6374	13.5841
TAG	TAG47:2-FA16:1	nmol/g	4.75385	3.85371	6.27339	2.30702	5.84019	27.408	1.39377	1.83	8.07984	4.29289	7.5453	1.3575	7.23357	11.4181	6.73496	1.51567	4.20977	13.9889	2.51975	1.52764	0.431195	4.99158	27.0397	7.87695	2.21223	2.6741	11.7144	13.4945	2.18643	8.19498	5.67111	4.44332	1.76315	1.79719	4.77403	2.15695	5.43611	4.60342	2.71898	2.18784
TAG	TAG47:2-FA18:2	nmol/g	1.93779	2.16957	2.76269	0.932657	1.83835	8.48185	0.534839	0.674317	3.13545	2.19256	3.86099	0.801108	2.16671	4.34468	3.26478	0.634749	1.41627	5.26465	1.19734	0.70881	0.350215	3.05078	5.22711	5.07973	1.07062	1.11173	5.68847	7.00149	1.3184	2.12165	4.75243	1.98733	0.895963	1.20661	2.11717	1.65427	3.01685	3.62265	0.985341	1.53749
TAG	TAG48:0-FA16:0	nmol/g	540.305	314.26	1063.97	211.633	357.52	1802.27	175.061	150.632	580.972	510.981	519.221	257.679	490.369	769.446	727.373	133.915	437.624	965.191	385.293	131.679	32.2668	801.289	1133.01	561.447	175.645	302.896	1565.49	927.015	163.123	625.541	566.287	639.337	194.018	220.264	433.678	269.236	770.762	494.315	314.668	305.453
TAG	TAG48:2-FA12:0	nmol/g	12.9507	4.90074	17.2351	4.25346	7.5254	58.5014	5.16436	3.36181	7.69296	14.9925	11.6843	6.10383	11.634	13.1797	21.0072	2.25568	17.4525	15.4658	8.00685	2.4638	0.627602	21.1578	39.835	12.0437	3.67075	9.2529	45.286	16.9298	2.4999	23.206	7.7105	18.0811	5.45662	2.87325	11.186	4.30627	16.221	7.77866	10.3879	6.31922
TAG	TAG48:2-FA14:0	nmol/g	56.8301	28.4064	87.3277	18.7815	39.0638	315.114	19.4055	14.0576	46.5026	60.9593	56.2662	23.7819	64.159	66.7409	91.2335	11.0351	55.5453	90.2588	32.4469	12.7788	3.5688	94.708	304.937	75.7304	21.6219	41.4857	233.297	104.554	17.9216	120.48	55.8005	80.2256	24.1609	18.5066	69.015	26.3774	85.2212	46.2473	45.9973	28.0585
TAG	TAG48:2-FA18:1	nmol/g	149.153	58.3661	195.455	43.1068	96.5646	860.855	50.1597	36.5304	97.3383	142.153	124.967	57.5557	165.776	153.838	219.599	24.5245	145.939	195.102	74.926	27.0955	7.71081	195.012	777.833	140.624	41.7127	107.502	535.506	215.17	30.5275	310.701	92.0709	191.865	60.8974	35.5051	158.062	47.2208	179.018	84.2901	114.803	57.0993
TAG	TAG48:3-FA18:1	nmol/g	10.2212	5.98289	11.5119	4.75024	11.235	64.6509	3.31231	4.00348	10.8281	10.8418	11.5815	4.28081	11.521	16.7847	15.8524	2.32606	11.3625	20.1899	5.557	3.06794	1.05449	14.411	106.919	17.85	5.71372	8.13679	37.989	27.93	3.73004	28.1502	10.3331	16.0481	5.16507	3.84382	14.4599	5.12963	15.5667	9.18239	11.3367	6.85018
TAG	TAG50:2-FA16:0	nmol/g	754.37	340.399	1177.9	261.311	580.482	3773	302.873	224.755	525.977	690.783	717.463	391.864	722.486	774.69	1069.57	156.655	740.656	931.275	436.395	170.008	53.9084	1124.72	3349.38	862.648	277.576	584.461	2653.92	1103.72	242.176	1751.58	547.182	1051.13	377.503	225.835	841.866	331.088	990.251	481.779	686.803	354.6
TAG	TAG50:3-FA14:1	nmol/g	23.6024	14.8104	33.2708	11.8018	24.4896	156.887	9.69783	10.9203	24.7506	29.3324	30.1271	11.5901	27.6914	33.0917	41.7645	5.9946	32.0142	43.085	15.462	6.80714	1.9669	36.4367	181.835	41.9568	12.8634	20.699	93.7983	56.1118	8.41275	76.5584	20.4017	36.9585	14.0159	8.62314	32.7761	12.0803	38.0472	18.8589	28.5412	15.2162
TAG	TAG50:3-FA20:3	nmol/g	0.627266	0.33965	0.753668	0.325152	0.505726	2.38986	0.201702	0.277839	0.618411	0.6863	0.83128	0.276623	0.380974	1.2064	0.713299	0.181561	0.702274	1.0399	0.35736	0.301365	0.158486	0.983357	1.40991	1.54735	0.374919	0.290228	2.50284	1.33983	0.243177	0.744637	0.993882	0.769648	0.294933	0.341241	0.453543	0.43757	0.670595	0.901266	0.373309	0.421846
TAG	TAG50:4-FA14:0	nmol/g	6.64979	4.46959	9.97605	3.74591	6.67343	37.3938	2.25895	2.74571	6.89371	11.0485	10.0904	3.2793	6.42029	11.0202	13.0219	1.9794	11.3994	14.1312	5.80119	2.44341	0.549896	10.1326	17.8531	11.1982	2.8115	3.17273	18.3327	11.4606	2.48472	8.95596	6.91936	6.81944	2.40852	2.02852	6.60804	3.59016	8.57978	6.71518	3.63192	4.31911
TAG	TAG50:5-FA20:4	nmol/g	0.25377	0.193182	0.2606	0.172302	0.281479	1.78908	0.170058	0.145862	0.238257	0.399437	0.492125	0.206255	0.260112	0.471831	0.393193		0.276503	0.44744	0.303139	0.210256	0.0844214	0.537269	0.884037	0.466122	0.190501	0.219263	1.22242	0.403127	0.182467	0.315794	0.220544	0.353871	0.202378	0.203659	0.303451	0.17187	0.513049	0.300656	0.207618	0.19644
TAG	TAG51:1-FA18:0	nmol/g	189.676	211.756	369.766	97.4288	181.761	823.042	73.5328	85.2391	359.911	228.111	311.448	81.7845	181.631	477.68	321.009	75.0883	198.774	530.117	176.389	67.5932	23.0764	384.915	389.995	374.134	103.117	111.529	600.542	637.224	109.768	282.971	292.114	211.434	92.7471	117.247	177.016	141.241	315.657	325.975	116.067	161.137
TAG	TAG51:2-FA18:0	nmol/g	22.296	29.4735	45.4798	12.7635	23.1694	108.957	8.87558	10.6868	45.558	30.2736	43.3424	11.4571	24.3695	59.8343	45.2652	10.1137	25.7635	67.196	22.0768	8.60627	3.25713	47.2877	67.5472	58.0628	15.2955	14.7323	71.7476	85.7232	15.6447	44.4837	43.5042	25.2078	12.0818	15.7631	24.9252	19.8847	41.7132	44.7629	16.7108	21.0474
TAG	TAG51:3-FA15:0	nmol/g	18.5367	20.8234	33.8331	9.56098	20.6115	93.3222	7.18658	8.48875	26.5191	22.4898	37.6118	8.94017	19.8919	39.2316	34.0578	7.78891	19.8719	42.6661	14.6906	7.09774	3.19147	38.8879	54.2137	52.2858	13.894	11.2087	55.3575	57.9802	14.3135	32.6667	34.9237	17.5412	9.12526	10.8924	22.9622	14.54	27.3182	30.644	11.3481	14.7648
TAG	TAG52:3-FA18:1	nmol/g	1107.34	609.388	1870.23	479.783	1118.1	6663	545.577	489.694	826.283	1301.23	1259.9	742.586	1112.98	1236.88	1995.21	273.907	1560.59	1490.74	757.736	293.489	108.62	2094.6	5407.36	1550.62	505.917	917.45	4331.48	1946.62	381.823	3422.55	717.747	1556.84	701.468	322.834	1395.04	547.846	1600.12	738.369	1302.87	673.681
TAG	TAG52:3-FA20:3	nmol/g	1.63986	1.14917	2.70171	1.21013	2.24083	7.53445	0.630738	0.908269	1.97523	2.18906	2.72916	1.22622	1.41382	3.57463	2.10557	0.62326	1.92071	3.25355	1.47753	1.02422	0.164143	2.66288	3.67907	3.94212	0.981818	0.983995	6.08584	3.50352	0.809533	1.98963	2.32038	2.00193	0.766761	0.779059	1.18741	1.17729	2.44347	2.08159	0.866236	1.57094
TAG	TAG52:4-FA14:0	nmol/g	0.578083	0.343318	0.725553	0.424678	0.606208	3.13995	0.258489	0.372812	0.684645	0.809835	1.07355	0.413173	0.66063	0.915849	1.12623	0.264698	0.724184	1.08587	0.525761	0.229452	0.0391051	0.894637	1.79733	1.33628	0.344668	0.386757	2.46127	1.06423	0.340945	0.907049	0.64222	0.721545	0.23217	0.303031	0.715113	0.363512	0.822872	0.624617	0.373667	0.422865
TAG	TAG52:4-FA18:2	nmol/g	61.4127	45.801	114.961	34.0988	73.5134	444.872	27.259	30.5329	56.8479	88.4554	98.5863	50.1008	64.9697	83.0874	133.63	21.3911	84.4392	103.122	47.2413	23.0789	8.98927	143.073	348.58	142.151	42.9525	43.8013	236.746	142.797	34.5887	167.207	67.5725	74.0849	36.2836	24.946	97.6169	42.6741	99.082	57.6346	58.8099	42.9259
TAG	TAG52:4-FA22:1	nmol/g	0.428821	0.370818	1.12898	0.392545	0.610105	2.9488	0.181206	0.249164	0.509796	0.680839	0.83695	0.34038	0.513242	0.82958	0.876863	0.204657	0.842023	0.997655	0.469404	0.213941	0.143656	0.839078	1.6765	0.996868	0.359857	0.30255	1.26486	0.978759	0.328388	0.948615	0.521401	0.677866	0.367918	0.288858	0.473921	0.459898	0.851998	0.726782	0.444881	0.501636
TAG	TAG52:6-FA16:0	nmol/g	10.5192	9.37368	24.7276	5.1354	10.1887	42.1663	3.64702	4.49495	15.2877	12.7605	13.7289	5.24956	9.22505	26.5839	16.1448	4.09805	11.6939	23.4846	9.9131	3.70549	1.13118	21.1848	18.4874	17.062	4.90432	6.12701	32.3104	24.9029	4.824	13.0567	13.9349	12.3649	4.93812	6.36049	8.34297	7.30853	16.8051	14.1366	6.19924	8.02798
TAG	TAG52:7-FA22:6	nmol/g	0.245158	0.160624	0.312328	0.127631	0.187381	0.671463	0.14026	0.159203	0.253446	0.308777	0.312802	0.131893	0.162281	0.280756	0.388654	0.137734	0.294964	0.319669	0.250842	0.106635		0.245447	0.346306	0.466529	0.178632	0.179696	0.797834	0.340029	0.173951	0.345987	0.250553	0.222785	0.134905		0.30226	0.148523	0.27513	0.2996	0.156609	0.179696
TAG	TAG53:0-FA16:0	nmol/g	24.4995	15.7132	57.6021	8.68393	19.1362	121.346	6.44608	8.68858	28.43	34.3346	24.2443	11.1456	18.4247	60.9508	36.8022	6.91321	33.2512	45.8142	21.8455	6.06763	1.71102	52.6167	45.6145	36.5958	8.4757	14.1778	103.877	53.1273	8.97206	37.8643	26.6961	37.4105	11.5848	11.1998	19.3936	13.4249	50.8653	27.0817	17.5166	14.9377
TAG	TAG53:1-FA16:0	nmol/g	100.206	50.4724	209.75	28.7181	75.2305	591.365	27.4391	34.8538	85.8031	129.889	93.4828	41.2107	78.6638	192.096	158.013	22.4681	145.509	155.78	75.0046	20.3112	6.11902	194.819	234.245	126.571	30.8017	61.579	447.638	195.631	30.1511	191.996	80.6676	150.971	50.7651	33.3939	83.7993	45.6584	201.183	89.1915	73.9328	54.053
TAG	TAG53:1-FA18:1	nmol/g	364.904	275.962	805.107	142.558	305.812	1862.51	152.264	160.087	448.921	447.334	461.946	154.141	310.884	715.631	674.377	108.751	505.848	721.177	338.095	95.4057	33.6035	867.892	804.534	598.81	166.755	263.245	1428.91	951.515	158.451	762.848	360.368	434.672	202.817	165.478	342.632	230.647	665.96	448.55	289.751	310.433
TAG	TAG54:3-FA18:0	nmol/g	320.293	284.598	811.825	164.504	291.378	1993.24	135.205	156.876	414.865	552.613	506.927	234.961	300.266	572.918	873.809	116.919	514.985	668.169	378.762	97.5861	33.523	857.243	797.443	610.063	161.324	190.949	1180.07	772.242	140.281	697.26	351.097	347.958	159.975	126.24	363.613	200.76	654.192	389.165	256.263	285.867
TAG	TAG54:3-FA18:3	nmol/g	19.5936	22.5685	43.2719	14.4535	23.6119	88.3647	6.66384	12.5005	42.5254	39.332	38.7054	12.0074	14.779	60.8421	47.3955	9.04946	35.4338	69.5538	31.4156	7.5777	3.07469	56.0571	38.3912	51.9556	12.0547	10.1354	68.2835	83.0693	12.1662	30.4335	38.4716	26.7341	10.8919	13.1919	19.6016	18.5038	50.547	48.333	15.9814	28.2934
TAG	TAG54:5-FA22:5	nmol/g	1.91794	1.61288	2.41882	1.60219	2.36179	8.27815	0.845861	1.37044	2.65972	2.80459	5.74842	1.59853	2.33068	4.75446	3.31799	1.04679	2.6971	5.14168	2.82935	1.3216	0.408844	3.65471	5.55415	8.26384	1.49765	1.28854	9.29341	4.60104	2.06497	2.46914	4.01509	3.01399	1.33782	1.58139	2.21471	0.98714	3.95866	4.19853	1.60207	2.31148
TAG	TAG54:6-FA20:5	nmol/g	15.2602	3.89431	29.6397	2.97888	8.25403	74.516	3.64838	3.89274	7.609	18.8542	10.5433	5.70375	9.68785	24.022	23.5858	2.60606	18.4573	13.6759	12.4687	2.25664	0.932491	37.0305	24.5037	18.5463	2.89373	7.25753	60.9114	15.0793	1.95541	20.1147	7.21368	20.9521	5.99861	2.72021	10.2399	3.64484	26.8653	10.5453	9.99118	4.98166
TAG	TAG54:6-FA22:6	nmol/g	2.00079	1.33579	3.26363	0.917391	1.46242	7.26927	0.752736	0.986488	2.38273	2.52121	3.72055	1.06803	1.61845	4.01654	2.88875	0.60533	1.95727	3.3345	1.79546	0.700693	0.338649	3.06048	3.00841	4.73396	0.73029	1.08687	5.86233	3.74479	0.909386	2.208	2.78632	2.25306	0.856508	0.705806	1.54473	0.990082	3.26786	2.61194	1.15768	1.21608
TAG	TAG54:7-FA22:6	nmol/g	1.20079	0.716912	1.91187	0.394213	0.878094	5.6478	0.368561	0.420116	1.2099	1.54881	1.60755	0.655665	0.819437	2.05843	1.79898	0.308316	1.44269	1.74726	0.79061	0.314917	0.152134	2.04834	3.20644	2.36577	0.38474	0.661283	4.99915	2.5172	0.477665	1.91042	1.20767	1.61403	0.625334	0.396135	0.871216	0.506447	2.22444	1.38542	0.808012	0.667861
TAG	TAG55:1-FA18:1	nmol/g	59.8227	43.223	146.793	20.9883	51.3719	386.723	16.8979	23.4582	83.9818	97.3608	80.3289	24.1557	47.0999	144.021	118.232	15.0096	104.914	141.316	57.3198	13.0514	4.76739	144.597	153.417	109.431	23.1166	39.3138	289.302	188.082	23.4188	149.197	62.3707	96.8751	33.2176	24.3739	53.0355	33.2388	147.46	78.5848	54.7718	50.1607
TAG	TAG55:4-FA18:1	nmol/g	13.7868	10.4781	29.4285	7.22943	17.2398	108.152	5.86492	7.61959	14.4669	26.7845	23.1392	8.03058	13.2037	27.1511	33.4407	4.66698	32.7049	24.1296	13.7036	4.70006	2.03918	26.5509	50.3375	26.505	6.2995	9.91636	48.3976	34.7527	5.92666	44.1743	11.6472	19.9708	8.86609	3.79559	16.5457	8.67292	25.4688	14.7275	13.5261	11.0812
TAG	TAG56:3-FA16:0	nmol/g	0.835841	0.609278	1.28213	0.379129	1.05131	3.70558	0.337587	0.453704	1.07158	1.13097	1.46122	0.61078	0.756594	1.93303	1.25393	0.285951	1.05898	1.80082	0.668255	0.381131	0.0967989	1.36078	2.53053	1.91393	0.468251	0.568039	3.45064	2.97928	0.428123	1.75129	1.14688	1.08698	0.562475	0.605208	0.704641	0.475945	1.82705	1.20583	0.800167	0.778623
TAG	TAG56:3-FA18:0	nmol/g	10.3327	7.61397	25.8082	5.33923	9.88063	58.1091	3.98598	5.0373	13.0595	17.8658	16.5175	8.29798	8.08539	20.7838	22.8296	2.998	17.972	22.9535	11.4318	2.90104	1.02018	29.4103	27.9309	22.0129	5.24709	7.3609	48.6303	28.6121	4.66377	29.4228	11.5432	15.6194	6.4273	4.32202	10.2213	6.47451	23.5026	14.1898	9.95533	9.94596
TAG	TAG56:4-FA16:0	nmol/g	2.26665	1.00353	2.7062	0.884147	2.09484	7.85194	0.684698	1.0301	1.43257	2.51326	2.98723	1.7835	1.44621	3.46932	3.2614	0.517257	2.63488	2.69194	2.00051	0.754956	0.416327	4.39023	4.80822	4.8087	0.802679	1.50651	9.49035	4.01197	1.04117	3.05846	2.18298	2.98911	1.29716	0.902121	1.91237	0.886777	3.72577	2.49201	1.58621	1.31238
TAG	TAG56:4-FA20:4	nmol/g	1.38184	1.06305	2.79462	1.25541	1.54344	8.4359	0.625378	0.987556	1.65716	3.09918	3.77795	1.39646	1.57746	3.45199	3.48305	0.777225	2.68865	2.97734	2.89095	0.980867	0.243856	4.52642	2.76768	5.67134	0.996668	0.888663	7.933	3.08878	0.894068	1.6422	1.81206	1.59241	0.958518	0.676291	1.68347	0.72151	3.53536	2.5788	1.24501	1.10228
TAG	TAG56:5-FA16:0	nmol/g	5.87197	2.48031	6.60364	2.70339	6.05577	24.7146	2.00794	3.09413	3.69814	8.51422	10.6902	5.01327	5.18886	10.0678	9.61555	1.49556	7.75921	7.38865	6.39561	1.96973	1.13238	12.7423	15.1455	16.4468	2.37637	4.03823	27.4984	10.6065	2.74867	7.24462	6.46712	8.27144	3.73522	2.47784	5.46061	1.90893	9.87904	7.41256	4.64296	3.48036
TAG	TAG56:6-FA16:0	nmol/g	6.11627	2.76939	6.94441	2.55614	8.04576	34.4417	2.38469	3.77608	3.8662	10.2107	15.1201	5.18789	6.30985	10.7613	10.3499	1.76857	8.18175	8.16094	6.40925	1.99422	1.83003	11.2628	16.2717	19.4651	2.45798	4.66958	27.2089	10.7341	3.04314	6.85945	6.74644	8.87179	3.83557	2.02622	5.97266	1.43195	9.71348	7.13343	4.19448	3.22978
TAG	TAG56:6-FA20:4	nmol/g	5.91952	2.05796	9.08497	2.55323	6.57356	43.2672	3.10611	3.19872	3.28617	9.89749	9.76184	5.35944	5.60528	7.90311	12.6526	1.53831	11.5846	6.29177	5.57574	1.63615	1.75397	13.2846	23.511	16.7195	2.89524	4.88127	31.1624	9.59817	2.02906	13.5023	3.6842	8.87383	4.0309	1.43545	6.59507	1.72143	10.8861	4.92973	6.72087	3.12783
TAG	TAG56:7-FA22:6	nmol/g	8.52488	3.44501	14.1967	2.39399	7.2903	42.1573	2.73207	3.5005	6.57161	11.8109	12.4732	4.67338	5.92271	14.3932	13.3592	1.92928	10.851	11.8138	6.05105	1.82756	1.45061	16.0803	18.5726	20.6597	2.34804	4.93349	34.8311	15.3399	2.82853	13.9328	7.05197	10.6791	4.18773	1.96004	6.80994	2.5048	14.6453	8.45954	6.08825	3.70593
TAG	TAG56:8-FA22:5	nmol/g	0.199448	0.141718	0.433618	0.129619	0.328794	1.7114	0.0325089	0.168594	0.267166	0.45278	0.66389	0.169812	0.170623	0.70262	0.605429	0.0940555	0.323759	0.539335	0.324409	0.142367	0.145998	0.627911	0.944272	1.22893	0.114175	0.229534	0.931636	0.732507	0.193499	0.535132	0.459083	0.306402	0.183554	0.109261	0.275865	0.268261	0.524953	0.473123	0.284523	0.270835
TAG	TAG56:9-FA18:3	nmol/g	0.200483	0.256281	0.303795	0.189408	0.23988	0.768189	0.126762	0.180954	0.368385	0.37126	0.48776	0.154661	0.211896	0.662595	0.318167	0.164975	0.322479	0.457409	0.278094	0.148236	0.0136297	0.369561	0.563694	0.623551	0.16864	0.028563	0.595535	0.699451	0.173206	0.461999	0.266509	0.217636	0.267866	0.182463	0.290698	0.205171	0.381409	0.460642	0.158767	0.222943
TAG	TAG56:9-FA20:4	nmol/g	0.103093	0.137417	0.253104	0.0347615	0.119196	0.799118	0.0917572	0.0760781	0.121103	0.192082	0.139642	0.123645	0.0731118	0.258719	0.29887	0.0813751	0.213906	0.293361	0.142926	0.117289	0.0354355	0.304102	0.278658	0.199111	0.112253	0.0700423	0.403828	0.254385	0.112058	0.213734	0.176008	0.153001	0.0692625	0.0820329	0.128045	0.115372	0.270177	0.0823253	0.133017	0.0949983
TAG	TAG58:7-FA22:4	nmol/g	0.447522	0.312313	0.976054	0.22824	0.38622	3.8199	0.241049	0.292693	0.404621	0.735525	0.756976	0.314245	0.446403	0.818989	1.00848	0.202418	0.918514	0.935186	0.514414	0.202215	0.0206238	0.790671	1.22228	0.710111	0.161492	0.318741	1.15882	0.70381	0.14628	1.09806	0.272836	0.535939	0.284177	0.115766	0.510465	0.174273	0.822715	0.485532	0.408393	0.257444
TAG	TAG58:9-FA18:2	nmol/g	0.482728	0.662951	0.838434	0.242462	0.520558	2.36638	0.102671	0.162621	1.27751	0.842803	1.10342	0.268115	0.32537	1.37873	0.864087	0.139571	0.525205	1.69661	0.467671	0.197011	0.0553687	1.06123	0.94656	1.57611	0.251195	0.19379	2.03398	2.4445	0.366546	0.714365	0.970445	0.539845	0.309278	0.343747	0.415537	0.373874	0.976416	1.12217	0.297064	0.505918

## Sheet: Species Compositions
		SAMPLE NUMBER	41	42	45	47	49	50	53	54	57	58	61	62	65	66	69	70	73	74	77	78	43	44	46	48	51	52	55	56	59	60	63	64	67	68	71	72	75	76	79	80
		GROUP ID	Bi_Pasture	Bi_Pen	Bi_Pen	Bi_Pasture	Bi_Pasture	Bi_Pen	Bi_Pen	Bi_Pasture	Bi_Pasture	Bi_Pen	Bi_Pasture	Bi_Pen	Bi_Pen	Bi_Pasture	Bi_Pen	Bi_Pasture	Bi_Pen	Bi_Pasture	Bi_Pen	Bi_Pasture	Bi_Pasture	Bi_Pen	Bi_Pen	Bi_Pasture	Bi_Pasture	Bi_Pen	Bi_Pen	Bi_Pasture	Bi_Pasture	Bi_Pen	Bi_Pasture	Bi_Pen	Bi_Pen	Bi_Pasture	Bi_Pen	Bi_Pasture	Bi_Pen	Bi_Pasture	Bi_Pen	Bi_Pasture
		GROUP NUMBER	1	2	2	1	1	2	2	1	1	2	1	2	2	1	2	1	2	1	2	1	1	2	2	1	1	2	2	1	1	2	1	2	2	1	2	1	2	1	2	1
		SAMPLE AMOUNT	91	101	92	90	105	86	98	84	106	92	97	93	94	89	101	82	99	88	95	90	99	91	100	84	99	101	103	103	90	103	88	97	92	93	102	85	88	86	101	95
		SAMPLE AMOUNT UNITS	mg	mg	mg	mg	mg	mg	mg	mg	mg	mg	mg	mg	mg	mg	mg	mg	mg	mg	mg	mg	mg	mg	mg	mg	mg	mg	mg	mg	mg	mg	mg	mg	mg	mg	mg	mg	mg	mg	mg	mg
		SAMPLE BOX LOCATION	A1	A2	A5	B1	B3	B4	C1	C2	C5	C6	D3	D4	A1	A2	A5	A6	B3	B4	C1	C2	A3	A4	A6	B2	B5	B6	C3	C4	D1	D2	D5	D6	A3	A4	B1	B2	B5	B6	C3	C4
		SAMPLE DESCRIPTION	Bison_Meat	Bison_Meat	Bison_Meat	Bison_Meat	Bison_Meat	Bison_Meat	Bison_Meat	Bison_Meat	Bison_Meat	Bison_Meat	Bison_Meat	Bison_Meat	Bison_Meat	Bison_Meat	Bison_Meat	Bison_Meat	Bison_Meat	Bison_Meat	Bison_Meat	Bison_Meat	Bison_Meat	Bison_Meat	Bison_Meat	Bison_Meat	Bison_Meat	Bison_Meat	Bison_Meat	Bison_Meat	Bison_Meat	Bison_Meat	Bison_Meat	Bison_Meat	Bison_Meat	Bison_Meat	Bison_Meat	Bison_Meat	Bison_Meat	Bison_Meat	Bison_Meat	Bison_Meat
		TREATMENT	Grass	Grain	Grain	Grass	Grass	Grain	Grain	Grass	Grass	Grain	Grass	Grain	Grain	Grass	Grain	Grass	Grain	Grass	Grain	Grass	Grass	Grain	Grain	Grass	Grass	Grain	Grain	Grass	Grass	Grain	Grass	Grain	Grain	Grass	Grain	Grass	Grain	Grass	Grain	Grass
		AMOUNT EXTRACTED CLP	8	8	8	8	8	8	8	8	8	8	8	8	8	8	8	8	8	8	8	8	8	8	8	8	8	8	8	8	8	8	8	8	8	8	8	8	8	8	8	8
		AMOUNT METHOD1	8	8	8	8	8	8	8	8	8	8	8	8	8	8	8	8	8	8	8	8	8	8	8	8	8	8	8	8	8	8	8	8	8	8	8	8	8	8	8	8
		AMOUNT METHOD2	8	8	8	8	8	8	8	8	8	8	8	8	8	8	8	8	8	8	8	8	8	8	8	8	8	8	8	8	8	8	8	8	8	8	8	8	8	8	8	8
Class	Name	Group Units	PBI	GBI	GBI	PBI	PBI	GBI	GBI	PBI	PBI	GBI	PBI	GBI	GBI	PBI	GBI	PBI	GBI	PBI	GBI	PBI	PBI	GBI	GBI	PBI	PBI	GBI	GBI	PBI	PBI	GBI	PBI	GBI	GBI	PBI	GBI	PBI	GBI	PBI	GBI	PBI
CER	CER(18:1)	mol%	0.957321	0.820672	1.11902	1.09816	1.31547	1.8201	1.22999	1.07907	1.1393	1.23229	0.749686	1.29341	0.925118	1.0308	1.36906	1.25261	1.40837	1.20193	1.19213	1.01777	1.997	1.01975	1.14577	3.87707	0.782406	1.12083	1.39773	1.31939	1.1637	0.914873	1.94314	0.933252	1.11391	0.895259	1.28081	1.08558	1.28404	1.12143	1.09327	1.1798
CER	CER(22:0)	mol%	11.0721	11.0826	11.4884	10.087	12.0204	12.17	10.0087	10.8426	10.7817	10.113	10.6969	11.4069	9.33379	8.3753	9.21117	9.79015	10.0967	11.1692	10.6917	9.88953	10.1498	10.8759	10.3157	10.2254	10.4227	9.48227	10.0611	10.2229	11.1793	9.07572	9.96938	9.19063	9.99814	9.96052	10.0989	10.4181	10.6594	11.4308	9.3439	9.98092
CER	CER(24:1)	mol%	9.23883	9.44388	7.20901	10.2429	9.52995	7.97508	8.20021	11.6179	12.0691	9.8392	11.2671	8.95144	7.67323	10.8463	6.63733	11.7399	9.91632	9.76375	5.89909	11.3447	13.6598	9.53462	8.00942	28.167	9.27145	7.09146	7.89595	12.1896	9.34648	6.4886	18.099	7.89707	9.89673	12.42	8.95203	11.7983	9.41671	10.3956	8.90512	13.1647
CER	CER(26:1)	mol%	0.527419	0.574058	0.694299	0.512735	0.92783		0.397421	0.624015	0.660571	0.492885	0.639354	0.31535	0.308058	1.09254	0.636565	0.592151	0.755196	0.80713	0.477669	0.660968	0.757797	0.568012	0.466864	1.00864	0.537453	0.42665	0.841737	0.67232	0.773697	0.590676	0.829035	0.354723	0.479009	0.367384	0.665493	0.616005	0.624243	0.731278		0.541284
CER	CER(16:0)	mol%	8.73819	7.17935	6.59038	7.05418	16.8834	12.0953	5.67965	7.02009	8.11733	7.00597	8.75972	8.05948	6.83803	8.23157	5.51303	5.94654	8.95292	7.4358	6.32656	6.35816	34.4939	5.68709	9.42015	7.52015	7.22148	7.08439	10.0059	8.79276	8.65627	9.98578	9.96368	6.24686	7.15022	6.02963	6.92991	8.70105	7.04821	9.31273	6.76933	7.60942
CER	CER(20:1)	mol%	0.418522	0.445227	0.574759	0.369233	0.564646	0.999761	0.358452	0.347594	0.703122	0.362322	0.43149	0.368167	0.391991	0.832839	0.464402	0.463887	0.627883	0.919361	0.463155	0.383518	1.08015	0.695023	0.540372	0.646489	0.385156	0.309145	0.757485		0.622769	0.737653	0.565864	0.304595	0.371344	0.343733	0.512941	0.537462	0.535145	0.511679	0.483593	0.503333
CER	CER(22:1)	mol%	0.820621	0.445695	0.967892	0.524137	0.689858	1.17124	0.345944	0.390123	0.873481	1.23301	0.420355	0.627296	0.627684	0.922071	0.772898	0.523975	0.812637	0.703698	0.573086	0.493461	0.381765	0.692212	0.64559	3.80069	0.319844	0.377023	1.1904	1.21898	0.418979	0.604427	1.75988	0.656822	0.737942	0.535947	0.359049	0.575686	0.595538	0.361709	0.402461	0.61773
CER	CER(18:0)	mol%	41.773	47.024	48.2475	48.9422	31.4056	37.4684	52.5254	44.5993	41.9012	48.0719	43.0778	45.8521	52.7657	42.54	53.4116	44.9498	44.1215	43.4776	50.9395	47.6697	16.2077	47.1795	45.8867	22.1286	47.7738	54.534	44.7998	41.5574	45.6321	49.5663	32.6743	53.3089	46.992	47.7081	46.4825	37.9987	43.881	41.9339	49.3955	40.4552
CER	CER(20:0)	mol%	0.892844	0.947526	1.24206	0.755079	1.16803	1.31287	0.829635	0.838325	0.946516	1.05654	0.830422	0.916973	0.77238	0.91339	0.935101	0.989634	0.978064	0.831379	0.675806	0.81466	1.95613	1.31131	1.17984	2.38918	0.770386	0.915167	1.84804	0.772572	0.608149	1.1005	1.6387	0.633236	0.833819	0.74021	0.642157	0.938536	0.886216	0.384179	0.922058	1.00625
CER	CER(24:0)	mol%	24.8375	21.0425	21.1025	19.5323	24.1887	23.805	19.9422	21.6924	21.3681	20.0987	22.1325	21.6921	19.7895	23.3503	20.1673	22.3528	21.6683	22.2335	22.1988	20.1754	17.5791	21.8684	21.3475	19.1626	21.4379	18.2554	19.714	21.4542	20.2501	20.0514	21.1955	19.8134	21.6573	20.0283	23.2627	26.469	23.998	22.6054	21.813	23.497
CER	CER(14:0)	mol%	0.346858	0.357369	0.432218	0.1679	0.550795	0.582648	0.244822	0.191316	0.638884	0.180615	0.325321	0.225118	0.302028	0.652533	0.356418	0.648193	0.386298	0.375978	0.409456	0.505421	0.761452	0.120757	0.558448	0.318116	0.322401	0.154634	0.6958	0.782154	0.445597	0.545779	0.432271	0.277945	0.326504	0.432612	0.3085	0.0829853	0.552344	0.361927	0.316735	0.50524
CER	CER(26:0)	mol%	0.376854	0.637084	0.33185	0.714236	0.755377	0.59966	0.237626	0.757317	0.800812	0.313543	0.669444	0.291713	0.272397	1.2123	0.525162	0.750404	0.275898	1.08064	0.153159	0.686686	0.975447	0.447456	0.483645	0.756034	0.754986	0.249077	0.792028	1.01771	0.902801	0.338221	0.929292	0.382576	0.443037	0.538279	0.505056	0.778612	0.519127	0.84936	0.555075	0.939157
CE	CE(22:2)	mol%										0.228412					0.422175		0.265562											0.368143	0.131621	0.383083
CE	CE(14:0)	mol%	2.49769	2.18618	1.93583	2.03267	2.93748	2.57076	2.11517	1.09374	3.09003	1.40941	2.91251	2.13045	2.34416	2.92254	2.4721	2.40793	1.30356	2.31962	1.23563	2.93715	2.4691	0.835846	2.2075	1.92819	3.45167	1.56196	2.97626	2.51691	1.44995	2.15971	1.15387	1.8954	0.707665	2.63178	1.5501	1.84766	1.94325	2.29541	1.02545	2.70239
CE	CE(14:1)	mol%	0.969095	0.770647	0.728092	0.648156	0.97714	1.0064	0.760627	0.441805	1.25564	0.604426	1.21435	0.844387	0.707855	1.00879	0.557463	0.673147	0.457114	0.788404	0.41238	1.22801		0.366305	0.88255	0.576152		0.528389	0.862187	0.648612	0.363819	0.779524	0.207614	0.882993	0.537898	0.522818	0.489388	0.615568	0.658619	0.620684		0.994996
CE	CE(15:0)	mol%	2.30589	6.80506	2.1313	6.73898	8.44706	4.22262	2.4661	2.73546	7.5422	1.38158	8.11334	3.19462	2.55959	6.36466	2.40738	7.51648	2.02648	5.0149	2.00125	7.96985	6.99804	1.31234	3.53719	4.62887	7.04595	3.77444	3.22837	3.51461	2.82488	3.06343	3.0494	4.61432	3.97857	5.18298	3.22568	5.4613	2.73159	6.41742	3.88469	7.09262
CE	CE(18:4)	mol%	0.588421	0.756113	0.637985	0.33643	0.648268	1.00489	0.445464	0.242739	0.512859	0.272208	0.575535	0.605126	0.379025	1.15367	0.48758	0.946988	0.320903	0.249948	0.278963	1.00752	0.668769	0.249309	0.5069	0.411143	0.791549	0.412975	0.612357	0.400135		0.37745	0.251288	0.386862	0.432776	0.536908	0.485226	0.59382	0.441471	0.530222	0.673454	0.577856
CE	CE(20:2)	mol%	0.530011	0.353318	0.531692	0.472656	0.52105		0.533731	0.404353		0.307705		0.421987		0.663317	0.491814		0.372634	0.342235	0.310376	0.90308			0.582934	0.529953				0.297486			0.177442				0.379141		0.440627	0.406816
CE	CE(22:0)	mol%		0.0325551	0.240495		0.367415				0.319706		0.45301			0.44199	0.219386	0.30742			0.226453			0.119055	0.631287	0.611237	0.239713	0.127134	0.384091	0.258455	0.038361	0.250589		0.0972716			0.158761	0.0504249	0.255962		0.419235	0.484051
CE	CE(20:5)	mol%		0.850299	0.159557	0.548361		1.63846		0.706483	0.306646	0.0747104	0.539087	0.440549	0.0258818	0.0297874	0.394899	0.762561	0.394025	0.346588	0.101523	1.2738	0.610016	0.286804	0.413697	0.408833	0.641003	0.275259	0.495763	0.48337	0.342952	0.3802	0.469923	0.574199	0.393449	0.738476	0.449152	0.634175	0.237624	0.474237	0.326563	0.741073
CE	CE(22:1)	mol%		0.354506		0.398258	0.649752	0.890137	0.508615							0.60335										0.579919				0.271009		0.343179		0.430384	0.340668
CE	CE(22:5)	mol%	0.870478	0.472406	0.52639	0.529656	0.511766	0.548813	0.195786	0.220434	0.845283	0.258245	0.839503	0.400396	0.791271	1.01943	0.525448	0.631322	0.414292	0.622789	0.328539	1.21776	0.333311	0.296153	0.804871	0.430511	0.579257	0.75722	0.591822	0.425149	0.26106	0.705209	0.211338	1.14588	0.0740944	0.507715	0.540629	0.451304	0.655922	0.538967	0.454269	0.525817
CE	CE(18:2)	mol%	31.3049	16.6316	23.0547	22.2233	24.2072	27.1286	47.9127	38.1305	14.7396	39.086	20.4363	31.7642	35.3326	13.7202	36.2302	24.0294	39.0107	19.1041	41.1735	16.0875	34.5289	42.5974	31.4926	29.3447	16.9915	23.8117	24.7264	18.639	34.0814	32.2358	39.4361	36.3472	38.9008	23.7514	29.4954	22.7285	27.2873	22.5431	39.0051	14.2772
CE	CE(18:3)	mol%	3.23736	6.74824	1.96621	5.48054	9.89573	2.76221	4.71311	4.73017	5.37866	2.72937	6.73056	2.89152	2.66284	5.15636	2.68746	8.16474	2.79053	4.80251	2.91438	7.14496	14.6632	2.26751	3.70891	3.83266	6.39274	2.39615	2.57599	4.55623	3.39597	4.27923	4.13527	5.63928	4.18044	4.18669	3.92974	8.05362	3.81189	8.20117	3.37975	5.95714
CE	CE(22:6)	mol%	0.636596	0.475719	0.486463	0.313868	0.466451	0.680273	0.447759	0.460885	0.317153	0.47382	0.727316	0.584351	0.640471	0.682536	0.485733	0.618437	0.320123	0.615847	0.282156	0.878427	0.400419	0.283408	0.591514	0.435871	0.55334	0.601834	0.457195	0.333654	0.357345	0.699503	0.392827	0.48172	0.420019	0.409666	0.466848	0.668695	0.303357	0.601653	0.599408	0.500655
CE	CE(17:0)	mol%	2.37995	3.4571	2.57906	2.57143	1.74328	2.52766	0.890948	0.861319	3.38071	1.60289	3.09729	2.09802	1.43038	4.03964	1.74545	3.70937	0.980252	2.59745	1.05778	2.17143	0.689284	1.01777	1.99507	3.37281	2.89096	2.4592	1.52199	2.943	1.38145	2.02913	1.0894	1.86786	1.90539	2.46941	1.26777	3.09738	2.12563	2.6667	1.2577	3.5603
CE	CE(18:0)	mol%	10.5759	15.6205	19.5888	12.4608	7.25469	11.9173	4.69221	7.39951	15.0427	7.18631	8.41596	12.8151	10.2051	12.8501	10.8593	10.653	7.15204	14.7346	7.05722	11.8055	3.51523	6.78529	8.37548	6.9883	15.9323	16.6007	13.8253	15.4515	8.23853	12.2801	5.04114	6.03532	8.7899	13.6344	10.9541	13.4439	14.8818	9.83801	8.2988	15.6814
CE	CE(22:4)	mol%	0.755095		0.467864	0.417735	0.534065	0.820632	0.410046			0.341057	0.754478	0.371474	0.401164	0.545745	0.402316		0.424767	0.334453	0.293877	0.890746	0.527342	0.37349	0.80197	0.749752	0.757015	0.547434		0.388388	0.179649			0.869368	0.421545		0.338422		0.588934		0.770545
CE	CE(24:0)	mol%		0.464784	0.492039								0.868197			0.654337									0.593012											0.671844
CE	CE(24:1)	mol%					0.442567	1.07833	0.393083			0.249926	0.442832			0.578472		0.650388	0.257653	0.286447	0.210802					0.31165										0.584761	0.421763
CE	CE(16:0)	mol%	15.5056	17.3158	17.4865	15.8422	16.2056	14.1646	13.2531	15.5153	17.4921	16.1023	16.0933	18.7872	16.3676	17.3265	14.1431	16.8693	15.6021	17.1597	14.8951	18.0279	12.3654	15.1158	14.6536	15.0997	15.05	18.1801	18.3653	17.7745	17.1058	13.5976	15.2769	12.9167	15.0801	14.9164	17.4874	15.8799	16.07	15.8284	13.315	18.5935
CE	CE(16:1)	mol%	3.79932	3.54178	2.95854	4.02541	4.39965	3.91801	3.5002	4.22073	3.698	3.28488	4.10137	3.18221	4.29933	3.35255	3.61514	3.74836	3.45947	3.97231	3.28582	4.81489	4.74235	3.55675	4.03563	3.3047	3.29328	3.29799	3.89821	3.6707	3.23301	2.82499	3.79403	4.5352	3.27086	3.6463	3.92693	3.08822	2.85423	4.30135	4.52612	2.8217
CE	CE(20:0)	mol%	0.411131	0.272349	0.742764	0.141162	0.347947	1.39186		0.192781	0.515293	0.304274	0.63458	0.299225	0.428009	0.776154	0.644336	0.337759	0.288246	0.571701	0.349202	0.523241		0.342702	0.880667	0.887693	0.0417227		0.971206	1.08944	0.317247	0.140447		0.488816	0.0892682	0.41417	0.023464		0.369503			0.116838
CE	CE(20:1)	mol%	0.2587	1.62257	2.04612	0.369997		2.13238			0.488905	0.46506	0.488089	0.0944937	0.479131	1.08124	2.02391	0.69804	0.279666	0.513906		0.463965		0.271552	0.583103	0.630068		0.446235		0.267846	0.207084	0.607207	0.268446	0.695819	0.736588	0.497615	0.54276	0.709639	0.411429	0.521589
CE	CE(20:3)	mol%																					0.892341	0.741424	0.959276	1.77837	0.900251	0.686271	0.607721	0.784773	0.758508	0.788363	0.840261	0.807394	0.64054	0.883825	0.761597	0.931833	0.872546	0.622741	0.952715	0.660687
CE	CE(12:0)	mol%	1.16572	0.78233	0.76477	0.693558	1.03767		0.627036	0.408727	0.913958	0.455492	1.22777	0.654882			0.933941	0.987172	0.615358	0.80723	0.49061	1.26604		0.355297	0.859722	0.569577	2.01901	1.02509		0.468094	0.37643		0.338979	0.862352	0.836183	0.550601	0.568831	1.04623	0.726259	0.63987	1.35412	0.737959
CE	CE(18:1)	mol%	20.1549	19.2305	18.9317	20.9408	16.7193	17.7951	12.5066	18.1969	22.5431	19.1796	19.401	15.516	18.8127	23.4751	15.7755	14.2381	19.1988	22.8738	18.6308	17.2966	13.9689	18.1115	19.2339	18.6103	20.5019	20.2232	21.1021	22.1704	19.8386	19.7603	18.9612	16.1923	15.1466	20.0864	19.8111	18.2968	20.3153	20.4241	16.5508	22.3315
CE	CE(20:4)	mol%	2.05319	1.25565	1.54314	2.81396	1.68591	1.80096	3.6277	4.03809	1.61748	4.00239	1.93357	2.90381	2.13295	1.5536	2.47535	2.04999	4.06568	1.9415	4.4637	2.09175	2.62731	4.71426	1.66864	3.97896	1.92683	2.28673	2.79778	2.27858	5.11631	2.31495	4.90462	2.23328	3.11665	3.17582	2.72582	2.40109	2.01665	2.52762	3.20622	1.64235
DAG	DAG(14:0/14:0)	mol%	0.183305	0.0955056	0.170692	0.135097	0.171842	0.213038	0.131426	0.158615	0.191178	0.245377	0.244924	0.0911488	0.208795	0.212805	0.225911	0.0900621	0.166154	0.19299	0.151711	0.133419	0.399362	0.16668	0.179902	0.252939	0.163107	0.141022	0.197709	0.224598	0.158566	0.1365	0.353476	0.194881	0.112471	0.213614	0.124822	0.247016	0.131266	0.196537	0.190357	0.148327
DAG	DAG(16:0/18:2)	mol%	4.02062	3.79886	4.25959	3.53946	4.3548	3.2117	8.93847	3.84129	2.33847	4.63779	4.06808	7.5687	4.71082	2.13314	5.58319	4.71012	4.49851	2.79813	5.21824	3.85576	1.79309	6.65482	4.28091	3.93248	4.29009	4.02817	3.31235	3.41062	4.40071	4.0782	4.02804	4.76805	6.73361	4.40642	4.57068	4.45229	4.53223	3.71042	6.16133	3.60916
DAG	DAG(16:1/20:4)	mol%	0.0640265	0.0537605	0.0649062	0.0471553	0.085421	0.108526	0.0532616	0.0438023	0.0332121	0.0534417	0.0520192	0.0465073	0.0598155	0.039751	0.0599583	0.111642	0.0409179	0.0339264	0.0417331	0.130657	0.0122708	0.0494659	0.0487222	0.0610394	0.0715482	0.0467001	0.0867592	0.0388932	0.019454	0.0422666	0.0589478	0.0761337	0.0849558	0.06212	0.0559389	0.0394102	0.0428481	0.0519358	0.0561743	0.0371656
DAG	DAG(18:0/18:2)	mol%	3.35147	3.60738	4.39154	4.17612	3.82289	2.26879	6.65652	3.28579	2.40047	3.8716	4.14066	5.63515	3.84262	1.78879	4.02948	4.73031	3.90386	2.59836	4.54758	4.40803	1.97699	3.87537	3.1945	4.17983	5.3375	3.16971	1.99513	2.14853	3.90006	3.5387	3.38214	3.68681	4.30193	3.87397	3.00247	4.12557	3.47107	2.94332	4.78646	3.22466
DAG	DAG(18:0/22:6)	mol%	0.111883	0.151373	0.0975795	0.148253	0.241564	0.0960072	0.227344	0.336558	0.129521	0.130068	0.231361	0.110123	0.102445	0.11373	0.116754	0.314277	0.192027	0.092576	0.165187	0.210882	0.116643	0.143042	0.114786	0.255551	0.155153	0.166609	0.146527	0.138189	0.180495	0.128399	0.145653	0.126211	0.22467	0.190868	0.1069	0.211496	0.126489	0.141813	0.199582	0.190195
DAG	DAG(18:1/18:1)	mol%	14.6929	14.9573	14.6246	12.7574	16.2287	18.7364	9.38259	12.5799	19.8445	15.3065	14.1131	12.4169	15.991	22.0328	16.2189	11.6879	14.8762	21.873	13.6528	12.0991	12.7383	13.3533	16.8757	14.2773	14.0099	14.5621	16.1868	17.9643	9.88837	17.0285	13.3132	15.4594	12.2098	10.9633	15.0268	13.1988	15.3037	14.9494	14.5204	13.9374
DAG	DAG(18:1/18:2)	mol%	2.33258	2.28308	2.66561	2.08949	2.46643	2.72594	2.34621	2.18658	2.3971	2.5923	2.50408	2.6293	2.58678	2.80665	2.56415	2.21757	2.27616	2.71589	2.26279	2.51045	2.59287	2.48096	3.20375	2.75201	2.852	2.1476	2.23233	2.67667	2.00707	2.97601	2.36879	2.6965	2.44686	2.32545	2.67247	2.5024	2.41312	2.44342	2.51208	2.02377
DAG	DAG(18:1/20:5)	mol%	0.116712	0.0861117	0.098524	0.111286	0.12494	0.102384	0.11941	0.136506	0.104276	0.0845979	0.156147	0.093523	0.0893415	0.085493	0.098763	0.207422	0.113596	0.076009	0.0794206	0.17621	0.218487	0.105744	0.103576	0.0825004	0.0931749	0.150461	0.113227	0.0856431	0.102103	0.110544	0.119789	0.121514	0.116082	0.145838	0.103206	0.194476	0.106182	0.131779	0.161485	0.0783016
DAG	DAG(18:1/22:4)	mol%	0.931547	0.996067	0.798022	1.14461	1.48272	0.827886	1.03948	1.59621	0.742873	0.839334	1.2718	0.752391	0.800265	0.387063	0.610231	1.50436	0.768144	0.630433	0.898463	1.83524	1.40952	0.869507	0.851686	1.061	1.31617	0.927829	0.799956	0.674498	0.954048	0.594939	1.03052	1.02928	0.936074	1.18	0.549271	0.947997	0.515587	0.992509	0.888725	0.864426
DAG	DAG(18:2/18:3)	mol%	0.110034	0.185833	0.165523	0.256264	0.252897	0.191114	0.341435	0.363256	0.165697	0.216702	0.253223	0.189756	0.113782	0.156864	0.18571	0.339172	0.149697	0.154922	0.200599	0.309137	0.285832	0.152684	0.140137	0.244642	0.269331	0.169409	0.097326	0.143667	0.214691	0.133965	0.238079	0.221307	0.231576	0.327542	0.164016	0.310719	0.163353	0.171401	0.285718	0.172763
DAG	DAG(12:0/18:2)	mol%	0.193211	0.16199	0.214366	0.214716	0.266773	0.202453	0.38465	0.370927	0.142521	0.436548	0.364619	0.255491	0.236284	0.159041	0.290693	0.404081	0.29931	0.243671	0.388549	0.342101		0.270661	0.156041	0.23088	0.328691	0.24074	0.136678	0.178891	0.241189	0.235265	0.290743	0.332422	0.264879	0.240958	0.138065	0.275385	0.214388	0.261706	0.448625	0.312216
DAG	DAG(14:1/16:0)	mol%	0.240132	0.176337	0.18028	0.177411	0.245343	0.393563	0.16478	0.231705	0.24751	0.273659	0.256344	0.138384	0.299988	0.285576	0.272101	0.240319	0.203307	0.32953	0.11222	0.178225	0.272182	0.188262	0.578795	0.41969	0.219892	0.165059	0.350233	0.236145	0.197289	0.243172	0.280291	0.322781	0.168517	0.155678	0.329834	0.134838	0.330103	0.256725	0.256814	0.230427
DAG	DAG(15:0/18:1)	mol%	1.1595	2.36041	1.24365	2.27003	2.3341	1.36419	1.19087	1.63444	2.94899	1.42312	2.76349	1.24488	1.59026	2.54037	1.10902	2.64744	1.06233	2.63617	1.73029	2.13294	0.926842	1.13808	1.18915	1.77683	1.85897	1.1815	0.868208	1.99112	2.36228	1.17667	2.15423	1.10069	1.20548	2.14812	1.12997	2.14337	1.14557	2.31042	1.09471	1.86828
DAG	DAG(16:0/20:4)	mol%	0.492548	0.542702	0.440958	0.52706	0.938339	0.32746	0.953947	0.771817	0.458604	0.492077	0.586084	0.785265	0.531631	0.271428	0.509639	1.02396	0.543921	0.365831	0.696589	1.02191	0.411185	0.773723	0.421058	0.828371	0.766367	0.605214	0.523921	0.409814	0.49105	0.419656	0.664084	0.688535	0.965247	0.642434	0.522331	0.756877	0.353412	0.596865	0.899914	0.55758
DAG	DAG(16:1/22:6)	mol%	0.076833	0.075923	0.0604168	0.0830044	0.119197	0.0941697	0.106559	0.103096	0.0447999	0.0794125	0.114389	0.0650715	0.0638538	0.0321078	0.056266	0.11051	0.0745065	0.0414261	0.0651988	0.081624		0.0634397	0.0502995	0.0838477	0.0890157	0.0536578	0.0653972	0.0411102	0.0565644	0.0496312	0.0609237	0.0819958	0.0860316	0.0785058	0.0597743	0.0970122	0.0626158	0.073526	0.101876	0.05172
DAG	DAG(18:1/20:4)	mol%	0.44812	0.275938	0.346839	0.3594	0.413814	0.25918	0.406122	0.452655	0.254833	0.361314	0.423822	0.433592	0.387196	0.220707	0.308675	0.31398	0.327959	0.276493	0.330324	0.498055	0.436182	0.340547	0.332182	0.446396	0.436498	0.52609	0.268402	0.300137	0.359263	0.408981	0.377209	0.438671	0.44492	0.362345	0.283447	0.37013	0.284603	0.334839	0.416001	0.2883
DAG	DAG(18:1/22:6)	mol%	0.0619571	0.0904744	0.0856827	0.0755342	0.0483275	0.0786759	0.0694265	0.0886191	0.071962	0.0640597	0.0789153	0.0766784	0.069416	0.0734517	0.0829132	0.166757	0.089681	0.0531908	0.0680438	0.0979103	0.119938	0.0762835	0.0748205	0.143175	0.0863369	0.0953873	0.052819	0.0697109	0.0784425	0.1173	0.119108	0.105615	0.0879441	0.0812168	0.0719609	0.102274	0.0511723	0.0665966	0.0751058	0.0763035
DAG	DAG(18:2/20:4)	mol%	0.169728	0.125053	0.149367	0.124229	0.151409	0.203015	0.24886	0.186804	0.105266	0.166491	0.162205	0.202552	0.131858	0.0924321	0.109107	0.190291	0.135149	0.0843834	0.107629	0.236656	0.183187	0.201139	0.10056	0.128204	0.205893	0.144983	0.0947553	0.098104	0.132911	0.171138	0.154926	0.196386	0.19464	0.16793	0.164566	0.145451	0.138596	0.146488	0.175659	0.0845732
DAG	DAG(18:2/22:5)	mol%	0.160388	0.115912	0.124697	0.0913309	0.0945248	0.113424	0.110828	0.135084	0.0952187	0.0698475	0.212375	0.070525	0.0884008	0.0553858	0.116433	0.196056	0.0737862	0.0453122	0.0477632	0.158315	0.0124988	0.117226	0.0797864	0.104437	0.0946529	0.0769935	0.107658	0.0634066	0.0443974	0.08208	0.0580181	0.125156	0.122862	0.155636	0.0983208	0.152911	0.0808068	0.0673946	0.11344	0.0899974
DAG	DAG(12:0/16:0)	mol%	0.0478105	0.0547395	0.070679	0.0778196	0.0399993	0.0886673	0.210201	0.137817	0.113823	0.0364045	0.0384148	0.0863487	0.0154165	0.0880102	0.0534931	0.171793	0.0664049	0.0562633		0.129378	0.560506	0.0808804	0.0429004	0.100744	0.0345629	0.0793873	0.123675	0.117463	0.0043616	0.00766518		0.117859	0.0259135	0.0231431	0.0366483	0.130003	0.0748548	0.120466		0.0341345
DAG	DAG(16:0/18:1)	mol%	23.5298	22.9707	23.1116	22.8531	24.0574	23.5117	23.1224	22.54	19.8582	23.2368	22.7298	26.368	25.8872	18.334	24.0491	19.6841	23.9268	21.7893	25.7597	22.8615	11.5279	28.4279	24.4308	22.2012	20.8354	25.1644	26.27	21.3338	24.9772	24.5544	25.2911	24.9865	26.5974	24.2323	27.4462	22.2335	24.693	24.1054	23.0262	25.6312
DAG	DAG(16:1/16:1)	mol%	0.130249	0.175364	0.129462	0.106454	0.292379	0.276384	0.107903	0.172065	0.298114	0.160902	0.198377	0.116952	0.197913	0.401379	0.166414	0.146529	0.144074	0.436889	0.108462	0.136763	0.222324	0.114086	0.528352	0.233446	0.149392	0.0793215	0.140157	0.281688	0.155186	0.224576	0.258788	0.204027	0.143669	0.131213	0.197722	0.153392	0.13886	0.185805	0.212406	0.106737
DAG	DAG(16:1/18:2)	mol%	0.272344	0.270803	0.26861	0.205076	0.278448	0.471337	0.31121	0.312897	0.302928	0.314533	0.303168	0.334483	0.372536	0.430987	0.291833	0.221567	0.281653	0.437734	0.240233	0.241854	0.466147	0.249541	0.430115	0.3696	0.415668	0.274427	0.206684	0.263405	0.253133	0.244569	0.404326	0.252348	0.245062	0.354816	0.259066	0.305	0.245685	0.356233	0.304793	0.212353
DAG	DAG(18:1/20:3)	mol%	0.201496	0.111557	0.170326	0.13791	0.150311	0.248656	0.312479	0.232256	0.151004	0.1925	0.247484	0.162371	0.17172	0.164625	0.159762	0.346167	0.186216	0.15048	0.239826	0.299019	0.282296	0.222599	0.137034	0.644965	0.216042	0.186635	0.178167	0.111708	0.153903	0.234936	0.34276	0.288439	0.252605	0.174217	0.159281	0.200645	0.172555	0.230578	0.236318	0.15929
DAG	DAG(12:0/18:1)	mol%	0.213168	0.131768	0.238954	0.265142	0.340899	0.260387	0.349118	0.266745	0.281845	0.317862	0.449834	0.318781	0.444898	0.364725	0.337044	0.269915	0.293846	0.443697	0.230633	0.333971	0.200494	0.152145	0.172284	0.831935	0.274203	0.173765	0.25418	0.205484	0.151463	0.204661	0.577353	0.292883	0.352984	0.360395	0.161843	0.302385	0.416952	0.293049	0.509682	0.451878
DAG	DAG(14:0/18:1)	mol%	2.30517	1.83988	2.20123	1.93089	2.12193	2.66494	1.62927	1.39626	2.3044	2.37565	2.17173	1.88488	2.76461	2.28635	2.29967	1.32544	1.81843	2.75644	2.28051	1.57	0.99273	2.51863	2.6607	2.43109	1.77251	2.07952	2.63728	2.12548	1.89273	2.17975	2.84299	2.31896	1.94515	2.20574	2.3192	1.72119	2.28548	2.48379	1.87715	1.96057
DAG	DAG(18:1/20:1)	mol%	0.247374	0.33484	0.339788	0.303698	0.266513	0.350965	0.189078	0.20967	0.372405	0.301893	0.353453	0.361897	0.286626	0.419706	0.309482	0.366058	0.325843	0.469519	0.371586	0.5368	0.503514	0.312602	0.353333	0.801947	0.354478	0.363694	0.395686	0.366929	0.237861	0.509504	0.455484	0.420306	0.380965	0.325988	0.349954	0.431719	0.303403	0.371792	0.366811	0.410276
DAG	DAG(18:1/22:5)	mol%	0.174316	0.162099	0.187855	0.177695	0.114111	0.118763	0.094372	0.167832	0.160951	0.207803	0.100935	0.075102	0.13429	0.140179	0.139869	0.269885	0.111637	0.0798093	0.136805	0.170644	0.173942	0.110919	0.102515	0.215817	0.223567	0.127466	0.140652	0.164814	0.162045	0.141402	0.1477	0.205949	0.156965	0.257423	0.127718	0.161511	0.117835	0.142522	0.149826	0.139356
DAG	DAG(12:0/18:0)	mol%	0.089351	0.0169904	0.0485998	0.0167184	0.0675193	0.0562823	0.10265	0.0456147	0.0714847	0.0336906	0.0547902	0.00602577	0.0634631	0.0834793	0.046429	0.0751615	0.0777947	0.0631974		0.104742	0.358944		0.0419556	0.0466436	0.00145255		0.0406944	0.109444								0.0827567	0.0314352
DAG	DAG(14:0/20:0)	mol%	0.0807452	0.180623	0.218466	0.101495	0.213748	0.111337	0.128202	0.215803	0.174922	0.177412	0.259637	0.0802753	0.060815	0.113738	0.16029	0.15569	0.208819	0.144591	0.0859077	0.244774	0.399102	0.158777	0.0995309	0.213159	0.210858	0.142777	0.123212	0.154379	0.210071	0.114475	0.272531	0.151373	0.159599	0.211006	0.103815	0.212133	0.116327	0.226694	0.158236	0.111048
DAG	DAG(14:0/20:4)	mol%	0.0945447	0.0965999	0.0691517	0.0579466		0.0758925	0.145199	0.116043	0.0545113	0.116678	0.0769559	0.0578302	0.0629038	0.0563052	0.0931361	0.140334	0.0852951	0.0499562	0.0962857	0.138173	0.148974	0.119716	0.0476504	0.14118	0.108241	0.0837734	0.0585202	0.0788096	0.0882468	0.10509	0.134699	0.102805	0.131112	0.105313	0.0822714	0.100833	0.0819381		0.0784148	0.0698289
DAG	DAG(15:0/18:2)	mol%	0.25519	0.366258	0.226179	0.308497	0.33026	0.230464	0.323622	0.286784	0.232575	0.211836	0.428341	0.290841	0.262576	0.276586	0.205158	0.404178	0.243703	0.268708	0.305052	0.342105	0.3887	0.261813	0.207939	0.339601	0.501408	0.218056	0.161208	0.281844	0.430267	0.197481	0.427817	0.256968	0.249048	0.330792	0.204756	0.376421	0.222372	0.345855	0.225309	0.247613
DAG	DAG(16:0/16:0)	mol%	4.33991	0.940225	2.55873	0.567028	0.504269	4.54843	1.91878	2.90224	3.09063	2.54089	1.06413		1.24648	5.41233	3.1515	2.30542	2.93745	0.583944			7.95703						3.66322	2.44628
DAG	DAG(16:0/16:1)	mol%	1.89393	1.54109	1.5323	1.37934	1.95375	2.64838	1.4649	1.44872	1.80315	1.69557	2.11563	1.59108	2.14882	2.07431	1.65904	1.7386	1.37804	2.02839	1.60232	1.49378	0.874194	1.46541	2.26381	1.6914	1.50071	1.54775	2.12495	1.89281	1.56906	1.75519	2.10378	1.97076	1.43308	1.56084	1.9533	1.46098	1.63885	1.72472	1.59688	1.50255
DAG	DAG(16:0/18:3)	mol%	0.633272	1.08087	0.468645	1.10184	1.32682	0.579751	1.07762	1.21684	0.821698	0.800393	1.03955	0.906477	0.525591	0.742136	0.652139	1.39174	0.787121	0.950497	0.883373	1.32954	0.331374	0.745594	0.480973	1.0776	1.05497	0.457288	0.431685	0.663825	1.21427	0.59175	0.95371	0.611889	0.772932	1.05721	0.577665	1.20833	0.61137	1.04775	0.75747	0.870436
DAG	DAG(16:0/22:6)	mol%	0.106882	0.0848097	0.0946615	0.0927166	0.132692	0.0826062	0.138527	0.175541	0.0825872	0.0947511	0.120585	0.0609305	0.0930661	0.0700544	0.0871789	0.197061	0.116151	0.0533941	0.0882068	0.159903	0.119803	0.0980348	0.083717	0.17673	0.0562668	0.0905991	0.158026	0.088866	0.0792636	0.0718324	0.208507	0.0947466	0.124149	0.0806474	0.100254	0.116532	0.0986295	0.10277	0.139638	0.109504
DAG	DAG(16:1/18:3)	mol%	0.0883946	0.0660016	0.0594812	0.0515267	0.0908092	0.13562	0.100017	0.0797872	0.083405	0.0735262	0.145395	0.0531008	0.0299587	0.134501	0.0702737	0.114484	0.0657879	0.132983	0.0653324	0.17198	0.0842411	0.0531069	0.10289		0.0249568	0.0234789	0.0501302	0.156118	0.0477776	0.0503611	0.126797	0.119327	0.0454959	0.147531	0.0962755	0.117105	0.0903245	0.0789365	0.00207272	0.043423
DAG	DAG(18:0/18:3)	mol%	0.475681	0.895051	0.462723	1.12553	0.994675	0.364143	0.873713	1.02149	0.76952	0.731353	1.06673	0.726369	0.408555	0.597244	0.549842	1.13269	0.788022	0.845316	0.835929	1.26988	0.474192	0.528183	0.467922	0.853188	1.2974	0.47928	0.275516	0.532733	1.0745	0.503051	0.861233	0.461522	0.602607	0.902948	0.519931	1.19019	0.568483	0.857645	0.638007	0.835512
DAG	DAG(14:0/18:2)	mol%	0.297313	0.252473	0.317883	0.304337	0.443173	0.400869	0.386963	0.223132	0.206497	0.332553	0.365731	0.364771	0.446047	0.297469	0.389954	0.302584	0.318903	0.306127	0.271512	0.325418	0.351583	0.317908	0.357404	0.387831	0.315942	0.255641	0.255018	0.249346	0.252122	0.25675	0.483998	0.305424	0.311843	0.341437	0.279114	0.279269	0.324016	0.333493	0.384413	0.242977
DAG	DAG(16:1/18:0)	mol%	1.05115	1.38202	1.02473	1.29545	1.26831	1.06878	0.990499	1.08213	1.32534	1.14406	1.15467	1.16342	1.31715	1.13743	0.949403	1.12082	0.96052	1.23174	1.05869	1.14617	0.445722	0.952299	1.40779	1.06797	1.41776	1.14311	0.993997	1.13916	1.58882	1.14828	1.40361	1.08272	1.14455	1.20799	1.26155	1.14348	1.25118	1.32038	1.06798	1.22403
DAG	DAG(16:1/18:1)	mol%	2.47837	2.31747	1.90981	1.70361	3.18992	3.58509	1.36175	2.06861	3.90625	2.33939	2.55278	1.78077	2.79256	4.69362	2.45096	1.93839	2.17553	4.78134	1.77187	1.6209	2.97258	1.98099	5.37779	2.79014	2.53041	2.093	2.91721	3.61552	1.72434	3.20192	3.03472	2.89996	1.86474	1.76659	2.71856	1.87007	2.74234	3.00457	2.92813	1.83553
DAG	DAG(16:1/20:2)	mol%	0.102504	0.0413845	0.143558	0.069848	0.101086	0.219974	0.097442	0.133051	0.0158087	0.0938135	0.0823065	0.0198756	0.127003	0.125642	0.129672	0.0709209	0.0729913	0.0943851	0.0980676	0.153406	0.231565	0.0956308	0.0962393		0.104879	0.0724432	0.0665538	0.0711932	0.083572	0.0884963	0.136681	0.0854257	0.0707636	0.0994587	0.0475697	0.106434	0.0845209		0.0971197	0.0801214
DAG	DAG(18:2/20:3)	mol%	0.090943	0.0952308	0.117023	0.109199	0.170017	0.128426	0.200281	0.133853	0.074284	0.163946	0.1946	0.145264	0.0807906	0.0727166	0.07048	0.176563	0.115352	0.0595605	0.15172	0.179874	0.380501	0.123699	0.112681	0.157913	0.138794	0.114774	0.0973168	0.082468	0.108146	0.126534	0.163704	0.155845	0.124895	0.139266	0.0920233	0.129577	0.10828	0.130397	0.172764
DAG	DAG(18:2/22:4)	mol%	1.40399	1.71764	1.69469	1.82046	1.4633	1.05301	1.80313	1.67554	0.912076	1.57405	2.38317	1.31037	1.31158	0.616643	1.09848	2.69179	1.06941	0.813057	1.55114	2.03647	0.600317	1.4489	1.25721	1.45981	2.15197	1.35598	0.847417	0.945297	1.64401	0.96811	1.14607	1.95055	1.80311	1.90394	1.06604	1.62934	0.754721	1.42388	1.49454	1.36795
DAG	DAG(14:0/16:0)	mol%	1.47284	0.677986	1.10065	0.887514	0.970677	1.62666	0.538167	0.734	1.06102	1.50191	1.42643	0.619697	1.04889	1.40238	1.20473	0.783271	0.949109	1.23589	0.649405	0.567122	1.40527	0.966646	1.61588	0.829424	0.472172	0.863326	2.04967	1.63818	1.04846	0.894843	1.67084	1.69483	0.697392	0.896189	1.12006	1.29346	1.34041	1.33503	0.507163	0.992524
DAG	DAG(14:0/18:3)	mol%	0.102174	0.0967447	0.122184	0.0877623	0.122951	0.134459	0.0838575	0.0864955	0.138158	0.158641	0.218833	0.078258	0.0860206	0.15389	0.0905917	0.197908	0.116225	0.168554	0.0739773	0.169096	0.229041	0.173448	0.0752605	0.183677	0.132084	0.077501	0.0868428	0.10408	0.124592	0.13454	0.220322	0.118408	0.131273	0.129458	0.0903186	0.175818	0.133022	0.137463	0.132728	0.108593
DAG	DAG(14:1/18:1)	mol%	0.336489	0.327429	0.316401	0.233404	0.347343	0.740577	0.179155	0.373545	0.540633	0.372446	0.348585	0.202351	0.470169	0.767073	0.37971	0.301764	0.307237	0.767506	0.188841	0.223828	0.184294	0.151474	0.62389	0.416899	0.318232	0.22165	0.290352	0.362986	0.128991	0.312854	0.406415	0.373742	0.482848	0.155687	0.225401	0.155383	0.311884	0.498122	0.756413	0.140111
DAG	DAG(16:0/22:5)	mol%	0.3853	0.566482	0.342092	0.599503	0.722781	0.28292	0.628197	0.757659	0.423511	0.467152	0.473383	0.314915	0.40714	0.299455	0.439864	0.798253	0.395327	0.313706	0.527805	0.814518	0.277233	0.554954	0.365792	0.55156	0.609177	0.475533	0.331175	0.368921	0.388516	0.291842	0.561828	0.356838	0.530785	0.802687	0.508352	0.654652	0.354689	0.536355	0.712095	0.612504
DAG	DAG(18:1/20:2)	mol%	0.165492	0.145607	0.135236	0.152855	0.216185	0.192152	0.195995	0.184398	0.111692	0.173842	0.155587	0.136885	0.116128	0.116033	0.170364	0.23519	0.147978	0.138007	0.141553	0.252702	0.34332	0.157906	0.118095	0.348468	0.145401	0.118393	0.130948	0.122254	0.102566	0.132517	0.178146	0.221704	0.152306	0.195385	0.10806	0.163237	0.109096	0.146309	0.241025	0.113479
DAG	DAG(14:0/16:1)	mol%	0.308512	0.261163	0.203811	0.180208	0.357294	0.409197	0.196705	0.242062	0.3303	0.28084	0.382027	0.221907	0.426961	0.397151	0.269398	0.279772	0.236656	0.486967	0.201662	0.286558	0.315756	0.177388	0.358605	0.470853	0.260726	0.22813	0.265608	0.297771	0.241175	0.25195	0.432436	0.309944	0.226225	0.271468	0.245206	0.268693	0.248267	0.332262	0.263431	0.269399
DAG	DAG(14:0/22:6)	mol%	0.0546319	0.0213919	0.0951866	0.0630525	0.0782391	0.0956891	0.071435	0.084885	0.0478629	0.0604869	0.095586	0.0560907	0.0603958	0.0763251	0.145595	0.0926043	0.0690836	0.0240215	0.0520707	0.131233		0.0640861		0.0688924	0.0426237	0.0666587	0.0423602	0.0303578	0.0355934	0.042289	0.0865125	0.0697611	0.0527149	0.0762635	0.0349244		0.0610293	0.0496204	0.0689251	0.03679
DAG	DAG(16:0/18:0)	mol%	6.69588	3.26789	5.98282	3.73703	0.815422	4.76268	4.1123	6.09495	5.49876	2.80447	2.3236	2.2243	3.02698	8.41642	4.20841	3.0024	4.53531	0.814871	0.0929144	3.10132	32.0563	0.0330439	0.0450808			0.286943	4.26152	7.48446							3.09796	2.47077	2.43844
DAG	DAG(16:0/20:3)	mol%	0.31491	0.278132	0.248561	0.354325	0.475738	0.292425	0.514835	0.548094	0.220245	0.378014	0.383543	0.333642	0.281842	0.145762	0.332723	0.623063	0.361213	0.236461	0.361415	0.630911	0.185559	0.387464	0.207413	1.03804	0.27355	0.261449	0.243658	0.176787	0.219297	0.266483	0.597412	0.294016	0.38974	0.285691	0.254568	0.352851	0.263666	0.329069	0.366699	0.326171
DAG	DAG(16:0/20:5)	mol%	0.135894	0.2676	0.134019	0.197549	0.327824	0.135369	0.196521	0.35673	0.184806	0.171812	0.312807	0.167809	0.120609	0.0845206	0.152934	0.574056	0.168092	0.12698	0.136663	0.324482	0.0645964	0.170163	0.121584	0.312971	0.322518	0.172841	0.127672	0.146258	0.1931	0.134044	0.193378	0.224458	0.192223	0.341988	0.191621	0.317433	0.110907	0.27689	0.270248	0.205541
DAG	DAG(16:1/20:0)	mol%	0.164962	0.108056	0.152675	0.143678	0.0655235	0.262292	0.168827	0.111466	0.181524	0.139873	0.212905	0.163429	0.111618	0.180168	0.165453	0.379427	0.266728	0.197311	0.125414	0.162662	0.329741	0.145284	0.123905	0.202141	0.179886	0.104422	0.0971214	0.119124	0.181785	0.133271	0.191882	0.145558	0.159453	0.167928	0.114831	0.199688	0.109638	0.165282	0.126607	0.11283
DAG	DAG(18:0/18:1)	mol%	20.202	26.5407	23.1342	28.7162	21.5145	16.1134	22.6125	23.4492	20.9433	22.6953	21.8394	24.306	20.5735	15.252	20.1264	24.4881	23.9281	21.1182	28.3234	25.7233	9.65481	25.338	22.9938	25.8877	28.7292	31.7867	21.726	20.6841	33.2786	28.1398	24.281	24.9369	26.9613	30.8515	24.5638	27.7987	27.7518	27.3426	26.6134	31.4911
DAG	DAG(18:2/20:5)	mol%	0.0873632	0.0931214	0.0683853	0.0957157	0.130435	0.0747176	0.113973	0.140276	0.093723	0.100123	0.0839732	0.0714025	0.0610676	0.0467179	0.107189	0.16587	0.0920898	0.0567688	0.0687715	0.119448		0.0595277	0.0645081	0.104842	0.110754	0.0676956	0.0550845	0.0557723	0.0952119	0.0625442	0.102937	0.0778659	0.0713551	0.117773	0.0652724	0.0780023	0.0703058	0.0492266	0.100185	0.0592601
DAG	DAG(18:2/22:6)	mol%	0.0521762	0.0812202	0.115785	0.0599916	0.0987103	0.0786461	0.0760425	0.071823	0.0390844	0.0826866	0.0474562	0.0312083	0.0516213	0.040342	0.08818	0.114207	0.0758618	0.045245	0.0577994	0.0791824		0.0603174	0.0462838	0.0894121	0.0676104	0.0630176	0.0446417	0.0359991	0.0708032	0.0502975	0.100424	0.0670529	0.0752342	0.0657979	0.0440136		0.0562592	0.067967	0.0724353	0.0397755
DCER	DCER(20:0)	mol%	2.34841	2.26066	3.36648	1.74327	5.80673	7.99642	5.16053	4.34157	5.3263	4.10024	2.26027	2.20549	2.15716	3.20129	3.81917	2.82289	5.35517	5.60301	6.85201	4.37324		4.42208	3.21116	7.97324	0.997229	4.05984	8.30175	6.48033	2.377	0.0133096	0.377184	6.70386	6.66583	2.39854		8.40739	5.78301		3.64548
DCER	DCER(26:1)	mol%	2.25276	0.794331	4.03501	1.60197	1.74882	4.31369	1.38333	2.82321	2.98144	1.99177		2.10915	2.92341	3.75742	2.92199	4.52099	1.59451	4.24479	1.30636	3.84657	1.37069	1.30241		4.15577	5.03063	2.77509	4.46037	4.1107	1.61221	3.38908	1.97896	2.176	2.5854	2.25644	1.68255	3.82305	4.63874	1.97219	2.48243	2.34013
DCER	DCER(18:0)	mol%	21.4546	20.9881	21.8971	20.8758	15.3234	11.1428	22.9684	19.2371	16.973	22.113	28.3997	26.827	25.993	16.3096	23.5758	19.1777	17.851	19.3311	26.2436	15.8479	5.70132	19.899	18.1935	10.9306	20.4107	27.796	12.1632	17.1807	13.5757	18.2626	16.2047	20.7721	17.5193	18.8049	16.5919	8.38744	16.6932	17.5164	20.0714	18.7153
DCER	DCER(22:0)	mol%	5.49162	9.57932	6.91737	4.68862	7.08013	10.8583	3.60752	4.56273	7.56976	5.92431	4.50591	7.30399	7.43864	4.49767	8.26011	8.10196	6.33362	4.92984	4.44397	7.3409	6.40092	6.54487	8.43128	7.4518	6.9563	4.41121	12.5812	7.48908	6.6015	5.25466	7.79493	9.16582	7.94594	6.96852	7.8914	6.24104	3.70111	7.58873	5.115	5.4973
DCER	DCER(24:1)	mol%	7.92697	16.0688	6.37726	19.1532	19.3171	2.76833	17.8112	18.201	16.3931	17.4861	11.5125	14.3235	12.2727	19.7544	18.0839	20.8429	12.9129	11.7619	15.1775	12.6996	10.5857	11.0762	12.4105	18.6428	17.227	15.6393	10.0847	11.9132	18.3992	9.19819	21.1831	16.6064	15.7575	16.069	14.2403	22.5664	12.5069	20.8432	15.4347	21.9621
DCER	DCER(26:0)	mol%	3.68819	2.54953	7.21023	3.34892	6.19741	13.4412	2.05659	6.75473	5.66313	4.78048	1.70349	3.51959	6.22737	7.65298	7.40241	5.3102	8.27879	5.79112		7.86029			5.26738	3.53176	7.56813	5.44469	6.7402	4.03579	4.58361	5.47241	5.90995	4.23316	4.69722	5.19476	6.4774	5.88285	4.74899	6.00935	5.07968	6.70043
DCER	DCER(14:0)	mol%	4.69596	3.78284	6.7241	6.79671			3.46465	5.93484	9.27555		1.22116	4.2033				5.20297	3.63076	5.0676		11.3356	8.90823	5.27584	3.70646	4.12581					5.54907	4.73316		3.88535		4.35805	4.85106		4.65955	6.9566
DCER	DCER(22:2)	mol%	6.9873	7.72233	8.08365	5.10756	3.64827	9.18089	7.49343	2.9279	3.02175	7.65347	8.92128	4.77427	6.67249	6.62457	3.70692	2.81704	7.50256	8.95189	7.73212	3.91308	10.3025	9.89213	8.87659	11.0986	5.17861	5.851	7.9902	7.60668	6.94221	10.3035	8.01542	5.45304	5.35988	3.58359	3.18295	5.33706	8.95662	7.13925	6.23351	5.9414
DCER	DCER(18:1)	mol%	7.63594	6.89668	4.63814	5.32378	6.02207	7.84403	4.81516	6.10073		6.33512	4.92225	4.17929	5.78242	6.08824		7.0881	6.17801	6.16074	7.82211	6.04266	9.94941	8.21665	6.49359	4.96926	6.21737	6.00659	6.94183	4.36387	7.51681	5.16403	6.94331	5.59248	5.91364	6.27827	8.8541	5.80702	6.02215	9.5692	6.43637	6.661
DCER	DCER(20:1)	mol%	6.73627	6.30921	4.91325	5.05483	6.37927	5.6289	6.63393	6.30892	8.27143	6.24247	6.88694	4.42718		6.5046	6.99999	5.29506	7.77169		6.39502	5.4343	9.02903	7.57362	6.48576	3.99757	6.55306	6.26526	7.3083	7.32963	7.30976	6.30889	6.30169	3.92762	6.5424	8.85459	4.77933	6.14868	6.12273		5.73477	5.56027
DCER	DCER(16:0)	mol%	9.52645	8.78934	6.10249	8.59322	6.11959	4.7441	6.56861	5.87031	7.09359	6.87588	6.92662	6.30886	7.45622	9.30292	7.96501	6.87583	6.31952	7.79154	5.06756	4.7612	15.2291	7.31269	8.88625	6.79775	7.69578	5.88713	5.78532	6.97104	7.65807	10.1802		7.41344	8.11841	6.24729	7.30785	6.77918	8.19422		7.48422	8.62435
DCER	DCER(24:0)	mol%	15.7269	11.2057	12.4133	13.8047	14.5657	14.6221	13.9754	12.0648	10.9726	13.7777	19.1233	13.4012	15.8761	10.6567	13.6073	11.8304	10.9637	13.3776	16.3239	11.6085	16.2821	14.1388	15.8753	11.9777	12.8562	13.9496	11.3305	12.515	11.8456	17.6672	17.061	10.575	11.0033	13.0267	16.6025	15.3734	12.4755	17.3799	15.3824	16.0395
DCER	DCER(22:1)	mol%	5.52863	3.05309	7.32158	3.90738	7.79143	7.45929	4.06129	4.87221	6.45843	2.71935	3.61656	6.41721	7.20039	5.64962	3.65737	0.113971	5.30788	6.98878	2.63578	4.93615	6.24088	4.34568	2.16219	4.34731	3.309	1.91423	6.31232	10.004	6.02927	4.05274	8.22987	3.49574	7.89107	5.95933	7.53863	5.24649	5.49716	5.02516	6.89998	1.95829
HCER	HCER(22:0)	mol%	14.4067	10.2612	10.8238	13.115	12.6384	18.3266	12.6337	8.86706	11.0796	11.7581	12.3667	9.9086	11.2456	10.8359	12.0276	13.6766	10.9436	12.3965	11.946	11.9598	12.5473	11.0839	12.9995	12.367		13.0376	17.9085	11.4089	13.2463	14.789	10.3986	10.5049	10.5762	12.0438	10.6392	11.0075	11.3701	12.6398	11.8856	10.9809
HCER	HCER(22:1)	mol%	4.0064	2.08439	4.07065	1.34566	4.4064	6.66245	2.9317	1.58291	1.89037	1.34253	4.17174	1.27897	2.99171	5.54165	3.53353	3.43139	1.53401	5.57817	2.49566	3.90712		3.2198	1.41882	1.63666	0.699505	3.06154	6.89725	1.14476			1.66344	3.19354	1.8146	0.975243	0.760426	1.20129	4.77224	3.53527		2.14213
HCER	HCER(18:0)	mol%	14.7729	7.44591	18.8236	15.9019	13.0966	12.9474	18.1557	7.33901	9.51235	8.92929	15.0322	8.61384	22.0208	9.11512	16.3871	12.238	10.5688	13.6374	12.4452	10.1893	11.3889	12.3727	17.4955	5.52189	25.1234	14.5406	17.7655	8.12405	14.5693	15.2074	5.76809	11.1059	18.1774	13.7374	16.356	15.2089	12.156	10.3115	17.9687	7.07821
HCER	HCER(20:0)	mol%	5.71602	4.54543			6.90153			1.84673		2.01479	5.78933	3.1713	6.25766	8.59153	8.66918	7.49248	2.01627	7.58425	4.88382	5.25841			6.66106	1.538				3.21849			1.80078	1.91878		6.67158			5.26431	4.94815	6.36075	2.27504
HCER	HCER(14:0)	mol%	4.27597	3.12798	4.56133	4.3865	4.83739			0.277947	2.64816	0.219419	1.84469	1.81317	2.68926	4.62917	4.72334	4.6928	0.514749	3.6181	1.12954	3.4975	2.53156		7.83674	0.0361889		5.30601		2.41062	6.78616	12.2482	0.0800315	0.777845	7.15567	2.86644	3.09556	4.45788	3.85674	0.0393944	0.4038	1.86588
HCER	HCER(16:0)	mol%	13.868	13.141	15.2609	14.7905	15.2458	19.7725	11.4385	2.30277	8.65008	1.40438	8.84748	5.35461	14.5919	10.0354	11.0318	15.1185	1.87219	9.83515	10.5799	8.18168	13.0912	7.38381	17.7752	1.12596	22.3317	13.4625	15.2317	6.15034	17.7273	16.9816	1.12895	4.51446	15.9052	13.1525	11.4345	14.2433	9.18184	5.88707	11.9178	4.00508
HCER	HCER(18:1)	mol%		2.82773	4.33865	5.31896	3.27888	9.7293	2.13393	1.84663	4.48749	2.40094	3.07364	2.10603	4.44893	4.75428	4.48332		3.04492	4.2857	3.65598	3.1077	4.13316	2.91858	4.65977	1.58216	6.84474	2.11933		3.23141	7.75332		1.87406	4.58087	5.43849	3.74815	5.64491	0.963014	4.32966	2.34135	3.18331	3.09509
HCER	HCER(26:0)	mol%	5.9551	4.2547	5.34945	5.75994	5.4288		4.34708	2.58796	3.30924	1.30043	3.93037	1.83609	6.50631	7.27165	4.34903	4.5013	1.865	6.83562	3.52419	4.30476	2.74524	3.91264		2.33766	6.10229	5.8014		4.83306	3.47366		3.24782	2.09655	4.01993	5.69233	4.61315		6.20412	3.30289	1.70054	1.97317
HCER	HCER(26:1)	mol%	4.74468	5.27388	3.43882	1.16573	2.98034		2.99575	2.31645	3.40036	1.36334	3.81363	1.84483	4.54263		5.00895	6.5668	1.9688	5.74704	4.47841	4.89411	1.66981	3.87172		1.53537		5.21734		3.86445	4.60332	7.83307	1.97276	1.70533	5.61584	5.67138	3.00195	8.28041	4.17227	2.92325	2.07399	2.4646
HCER	HCER(20:1)	mol%	8.16812	4.32793	5.47446	7.88293	7.56123		5.65404	1.37339	6.09335	0.715189	5.18139	2.14495	9.10072	10.1808	7.70376	7.00932	1.10452	6.29297	4.41642	4.43729	8.95733	3.8505		0.113879		7.30355	10.0962	2.24773			0.335605	1.57875				9.9907	5.17117	4.13007	6.34025
HCER	HCER(24:0)	mol%	13.5403	24.9863	17.493	18.5686	16.9811	20.2074	25.3652	41.2574	28.011	42.03	18.9029	36.0228	9.38231	16.4379	10.8532	15.6965	38.8075	14.117	24.4237	22.4655	21.6525	29.5222	19.5212	46.1483	22.4495	20.41	20.7339	33.261	18.3111	17.1294	47.1434	34.1662	20.019	21.4146	26.1004	21.8526	20.9619	31.4569	25.3739	38.5668
HCER	HCER(24:1)	mol%	10.5458	17.7236	10.3654	11.7642	6.64351	12.3543	14.3444	28.4017	20.918	26.5216	17.0458	25.9048	6.22228	12.6067	11.2292	9.57627	25.7597	10.0721	16.0212	17.7968	21.2831	21.8642	11.6322	26.0568	16.4489	9.7401	11.367	20.1053	13.5296	15.8113	24.5865	23.8569	11.2776	14.0266	18.354	12.7945	12.5597	18.4843	12.7913	25.5531
LCER	LCER(14:0)	mol%	1.78006	2.42079	2.02434	1.38364	1.89059	2.28189	1.92373	1.80904	2.61747	1.64555	2.57942	2.06891	2.73092	3.44811	2.24006	1.74499	1.79481	3.28241	2.30069	1.49952	2.4979	1.67737	3.1208	3.66091	1.08419	1.90678	2.26332	2.70184	1.6943	1.94402	2.62614	1.82201	1.43145	1.62046	2.02393	2.11626	1.78421	1.96202	1.33292	1.60931
LCER	LCER(18:0)	mol%	43.9549	42.8982	48.6499	47.3515	44.5733	49.1487	49.3937	47.4099	45.5354	48.6691	44.4727	41.7266	44.5312	47.1237	47.678	44.0776	49.7422	42.4772	50.4394	40.5136	35.6449	46.9408	40.738	54.5223	46.4978	45.5601	44.2656	43.3174	42.1789	44.0211	48.5342	46.6689	39.2844	47.7041	44.1548	45.5511	44.1181	44.4573	42.5949	47.6037
LCER	LCER(18:1)	mol%	9.23442	5.79392	6.29264	7.76447	10.6641	9.23033	6.53387	7.2221	6.38472	6.78776	7.80855	7.61353	8.92107	6.07872	9.32948	4.70305	8.45995	7.21441	5.94186	6.05276	15.1211	7.07253	13.1993	1.66893	7.09754	10.1269	10.5316	8.58756	13.1792	10.6539	4.18573	8.61268	7.06233	5.80376	8.56256	7.80259	8.34379	7.25286	10.0018	5.06528
LCER	LCER(20:0)	mol%	6.77625	5.96762	6.27386	4.92216	6.19285	8.0458	4.66121	5.39941	6.99026	7.4566	6.2945	5.33088	5.45196	9.54775	6.21154	5.32492	7.53622	6.14963	6.7959	3.6784	5.20582	7.88949	7.83342	8.21975	5.12914	5.02852	8.21321	8.30241	5.05093	8.04622	7.3709	7.10492	5.62174	3.52169	6.60109	5.16358	8.42437	7.8686	6.96565	7.70465
LCER	LCER(24:1)	mol%	2.9844	3.60296	3.5591	4.10115	3.35734	1.7518	3.22359	4.82997	4.54394	2.46135	3.37171	4.18856	2.34999	3.07309	1.83886	5.72866	1.55936	3.86152	3.00599	7.67802	4.59827	2.92165	1.88949	2.2247	4.04864	2.84725	1.54656	3.08641	3.56039	1.50299	2.80734	2.4374	4.77586	5.60493	2.87862	3.55039	3.15808	2.47076	3.00801	4.77524
LCER	LCER(22:0)	mol%	4.76427	6.60439	6.78624	6.66465	4.80019	3.48721	5.87427	4.60207	5.05185	4.15355	5.75322	7.56046	4.34978	2.69737	3.88676	6.9115	2.7195	4.45319	3.85878	9.06711	4.91381	4.76719	2.40211	3.27274	5.69136	5.18028	4.01009	3.17503	5.79909	3.99335	4.11512	4.39814	8.07836	7.60744	4.89511	5.69142	5.23442	4.58601	4.83296	5.01665
LCER	LCER(26:0)	mol%	0.601283	0.973285	0.45491	1.1795	0.940191	0.923022	1.34272	1.4768	0.919989	0.955794	0.946361	1.32073	0.819478	1.138	1.04074	1.64505	0.821071	1.04776	1.34759	1.74611	2.83655	0.941925	0.643212	0.742428	1.67292	0.969123	0.934924	1.03281	1.32107	0.888822	0.879256	0.609158	1.60077	1.18344	1.14451	1.00562	0.96735	0.812715	0.967282	0.677262
LCER	LCER(26:1)	mol%	1.61176	1.66739	1.16483	2.26347	0.798127		1.24755	2.0268	1.39081	1.43998	1.13213	1.74968	1.33764	1.57236	1.20628	2.63492	0.813415	0.84683	1.56927	2.68691	1.85919	1.05968	0.794844	1.00609	1.72917	1.07335	1.26398	1.4282	2.06785	0.978595	1.33314	1.72902	1.78884	1.78455	1.77165	1.43712	1.14626	1.49244	1.15625	0.827716
LCER	LCER(20:1)	mol%	4.71062	5.90332	3.8782	3.50749	4.23524	4.95873	3.57462	4.32011	4.02497	5.3749	4.78773	3.98186	4.96257	4.28031	4.41591	3.19894	6.80889	4.57265	5.0606	4.53951	4.96829	3.81056	4.69907	3.99165	4.45789	3.9623	5.0295	5.71177	4.35291	4.86628	3.33019	5.26916	4.73286	2.97877	4.58188	3.80974	3.83857	3.71503	5.41653	4.54622
LCER	LCER(24:0)	mol%	5.81153	7.81727	7.75017	7.80711	5.60794	2.6394	7.82198	7.02612	5.80186	6.61158	6.3908	8.55618	4.88891	3.56423	4.47027	10.6351	4.2737	6.07627	5.96437	10.5511	6.33276	5.2666	3.44598	3.25898	6.88424	5.84514	3.55515	3.4523	6.1454	4.30371	4.03434	6.15382	12.2748	9.16705	5.27109	7.21253	6.19047	3.90029	7.357	7.27694
LCER	LCER(16:0)	mol%	16.7103	14.5259	12.3442	11.3228	15.9634	16.4855	13.3202	12.6722	15.517	13.4373	15.3698	13.9553	18.7566	16.2921	16.7927	11.7324	14.2595	19.0541	12.8239	10.1933	14.3908	16.7044	19.8645	13.7048	13.6213	16.1982	17.3162	17.8139	13.1876	17.0507	17.5508	14.1779	12.2943	11.4122	17.396	15.504	15.6553	20.2529	14.9193	13.6666
LCER	LCER(22:1)	mol%	1.06022	1.82497	0.821636	1.73202	0.976722	1.04768	1.08257	1.20557	1.22178	1.00656	1.09315	1.94734	0.89988	1.18432	0.889405	1.66289	1.21131	0.964042	0.891655	1.79367	1.63055	0.947812	1.36929	3.72665	2.08582	1.30204	1.06983	1.39043	1.46244	1.75025	3.23283	1.01687	1.05428	1.61163	0.718747	1.15558	1.1391	1.22903	1.44742	1.23044
LPC	LPC(15:0)	mol%		0.431407		0.382303	0.431752			0.28016	0.375023		0.445022	0.261912				0.471893			0.206986	0.353859				0.351436	0.460874	0.190911	0.229009	0.417152	0.715489	0.285627	0.428031		0.287225	0.435607	0.296087	0.363546	0.198084	0.509282		0.550001
LPC	LPC(16:0)	mol%	15.2267	15.3221	14.8935	14.861	14.9333	14.4919	14.6132	9.54881	12.3115	13.4329	10.2969	20.9989	14.6502	10.9714	9.43453	11.0541	12.8916	16.5622	10.0988	9.52746	20.2407	11.3366	12.8779	16.6951	12.9787	18.3868	13.2917	15.7485	15.5795	18.4395	15.0874	9.90024	12.2694	16.3751	12.8892	13.2566	10.8498	11.535	9.28249	18.9068
LPC	LPC(16:1)	mol%	1.94837	2.40659	1.39917	2.27157	1.68569	2.03936	1.18273	2.56423	2.68656	1.38177	2.30218	1.53463	2.52313	2.44185	1.51247	2.59166	1.92727	2.28436	2.18854	2.70945	1.91595	2.01146	2.00541	2.44278	3.02132	1.9862	2.17285	1.95643	2.75242	1.55515	2.42549	1.77631	1.76024	2.81425	1.73305	1.87472	1.49778	2.34271	1.38929	2.45629
[truncated: 896 more rows]

## Sheet: Fatty Acid Concentrations
			SAMPLE NUMBER	45	50	41	53	58	62	65	69	73	77	44	46	52	55	60	64	71	67	75	79			66	47	49	54	57	61	70	74	78	43	48	51	56	59	63	68	72	76	80	42
[truncated: 39 more rows]

[truncated: 2 more sheets: Fatty Acid Compositions, Methods]
